# Supplementary material for: Exploring Multi-Tissue Alternative Splicing and Skeletal Muscle Metabolism Regulation in Obese- and Lean-Type Pigs
Source: Genes (Basel). 2024 Jan 31;15(2):196. doi: 10.3390/genes15020196 (PMC10888101; doi:10.3390/genes15020196)
Supplement: Supplementary file 1 [file genes-15-00196-s001.zip › Table S1.xlsx]

## Sheet: Sheet1
Tissues	Accession_ID
LC3-stomach	CNS0262454
LC3-small_intestine	CNS0262455
LC3-muscle	CNS0262449
LC3-lung	CNS0262451
LC3-liver	CNS0262452
LC3-heart	CNS0262457
LC3-cerebrum	CNS0262450
LC3-cerebellum	CNS0262456
LC3-adipose	CNS0262453
LC2-stomach	CNS0262434
LC2-small_intestine	CNS0262435
LC2-muscle	CNS0262429
LC2-lung	CNS0262431
LC2-liver	CNS0262432
LC2-heart	CNS0262437
LC2-cerebrum	CNS0262430
LC2-cerebellum	CNS0262436
LC2-adipose	CNS0262433
LC1-stomach	CNS0262415
LC1-small_intestine	CNS0262416
LC1-muscle	CNS0262410
LC1-lung	CNS0262412
LC1-liver	CNS0262413
LC1-heart	CNS0262418
LC1-cerebrum	CNS0262411
LC1-cerebellum	CNS0262417
LC1-adipose	CNS0262414
DR3-stomach	CNS0262465
DR3-small_intestine	CNS0262463
DR3-muscle	CNS0262461
DR3-lung	CNS0262460
DR3-liver	CNS0262459
DR3-heart	CNS0262466
DR3-cerebrum	CNS0262458
DR3-cerebellum	CNS0262462
DR3-adipose	CNS0262464
DR2-stomach	CNS0262442
DR2-small_intestine	CNS0262441
DR2-muscle	CNS0262438
DR2-lung	CNS0262440
DR2-liver	CNS0262438
DR2-heart	CNS0262446
DR2-cerebrum	CNS0262443
DR2-cerebellum	CNS0262444
DR2-adipose	CNS0262445
DR1-stomach	CNS0262424
DR1-small_intestine	CNS0262423
DR1-muscle	CNS0262419
DR1-lung	CNS0262421
DR1-liver	CNS0262420
DR1-heart	CNS0262427
DR1-cerebrum	CNS0262425
DR1-adipose	CNS0262422
DR1-cerebellum	CNS0262426
