# Supplementary material for: Exploring Multi-Tissue Alternative Splicing and Skeletal Muscle Metabolism Regulation in Obese- and Lean-Type Pigs
Source: Genes (Basel). 2024 Jan 31;15(2):196. doi: 10.3390/genes15020196 (PMC10888101; doi:10.3390/genes15020196)
Supplement: Supplementary file 1 [file genes-15-00196-s001.zip › Table S2.xlsx]

## Sheet: Sheet1
Primer	Sequence 5′ – 3′
MAPK11-AS-F1	GCATCATGGAGGTGGTGGG
MAPK11-AS-R1	TGAAGTAGGCGTGCGACAGG
PYGM-1-AS-F1	CGCCTGTGGGCTCTGGGGTCT
PYGM-1-AS-R1	TCATGGCTCGGGCCATCGC
CAMK2B-AS-F1	CGCCATCCTCACCACCAT
CAMK2B-AS-R1	TTGACTCCGTCTGCTTTCTTG
