# Supplementary material for: Exploring Multi-Tissue Alternative Splicing and Skeletal Muscle Metabolism Regulation in Obese- and Lean-Type Pigs
Source: Genes (Basel). 2024 Jan 31;15(2):196. doi: 10.3390/genes15020196 (PMC10888101; doi:10.3390/genes15020196)
Supplement: Supplementary file 1 [file genes-15-00196-s001.zip › Table S3.xlsx]

## Sheet: Sheet1
Sample	Reads_M	Q20_%	Q30_%	GC_%	Map_%
Duroc-1-Skeletal muscle	43.51	96.72	91.59	55.27	94.1
Duroc-1-Cerebrum	53.31	97.02	92.42	55.3	94.12
Duroc-1-Lung	47.15	96.85	92.16	56.46	94.78
Duroc-1-Liver	50.79	97.22	92.72	51.25	95.5
Duroc-1-Subcutaneous adipose	50.21	96.79	91.93	56.54	95.05
Duroc-1-Stomach	50.46	97.29	92.9	51.21	93.59
Duroc-1-Small intestine	45.08	97.29	92.88	51.94	94.46
Duroc-1-Cerebellum	48.94	97.25	92.78	51.9	95.4
Duroc-1-Heart	40.24	96.75	91.57	50.86	95.25
Duroc-2-Skeletal muscle	35.51	96.55	91.43	52.41	90.53
Duroc-2-Cerebrum	49.49	97.16	92.63	53.97	94.61
Duroc-2-Lung	48.71	97.08	92.55	53.01	93.77
Duroc-2-Liver	49.74	97.31	92.92	55.36	95.83
Duroc-2-Subcutaneous adipose	50.58	96.18	90.86	55.41	92.32
Duroc-2-Stomach	47.44	97.24	92.73	54.65	92.79
Duroc-2-Small intestine	55.43	97.31	92.95	54.17	94.31
Duroc-2-Cerebellum	42.21	97.31	92.84	52.03	95.33
Duroc-2-Heart	47.03	96.79	91.74	50.36	92.92
Duroc-3-Skeletal muscle	51.8	97.01	92.5	59.19	89.81
Duroc-3-Cerebrum	44.05	96.47	91.16	52.42	94.81
Duroc-3-Lung	44.84	96.91	92.2	56.17	94.1
Duroc-3-Liver	53.08	97.33	92.93	54.76	95.03
Duroc-3-Subcutaneous adipose	40.43	96.18	90.73	58.04	92.25
Duroc-3-Stomach	33.1	95.87	90.82	55.15	92.25
Duroc-3-Small intestine	43.15	97.25	92.77	50.02	94.85
Duroc-3-Cerebellum	50.95	97.25	92.76	52.85	93.46
Duroc-3-Heart	42.65	96.27	90.65	51.15	95.03
LC-1-Skeletal muscle	40.63	96.99	92.43	60.12	94.29
LC-1-Cerebrum	38.85	96.82	92.11	54.34	95.04
LC-1-Lung	50.11	96.98	92.4	56.76	94.69
LC-1-Liver	42.84	97.24	92.81	55.87	95.68
LC-1-Subcutaneous adipose	42.42	96.53	91.67	57.96	94.52
LC-1-Stomach	43.96	96.62	91.81	62.3	93.02
LC-1-Small intestine	43.17	96.85	92.22	57.95	95.06
LC-1-Cerebellum	45.33	97.15	92.73	54.35	95.64
LC-1-Heart	50.6	97.09	92.55	57.79	94.79
LC-2-Skeletal muscle	58.76	96.94	92.33	60.14	93.91
LC-2-Cerebrum	40.16	96.95	92.3	54.14	94.74
LC-2-Lung	46.58	96.19	90.7	55.29	94.64
LC-2-Liver	51.43	97.27	92.87	54.97	95.14
LC-2-Subcutaneous adipose	42.23	96.68	91.88	57.09	94.74
LC-2-Stomach	38.01	96.55	91.65	59.57	92.56
LC-2-Small intestine	41.88	97.03	92.47	57.7	93.68
LC-2-Cerebellum	55.29	97.17	92.69	53.83	95.61
LC-2-Heart	44.08	97.55	93.52	55.95	95.77
LC-3-Skeletal muscle	43.33	96.12	90.94	63.43	94.09
LC-3-Cerebrum	45.74	96.85	92.1	54.37	94.52
LC-3-Lung	46.08	97.18	92.75	57.4	95.1
LC-3-Liver	36.68	96.73	91.92	58.23	95.06
LC-3-Subcutaneous adipose	41.29	96.71	91.86	58.36	94.66
LC-3-Stomach	39.56	96.84	92.14	59.65	95.37
LC-3-Small intestine	54.72	96.95	92.36	58.52	94.39
LC-3-Cerebellum	44.82	97.29	92.88	53.16	95.15
LC-3-Heart	44.13	97.17	92.68	56.43	94.95
