# Supplementary material for: Exploring Multi-Tissue Alternative Splicing and Skeletal Muscle Metabolism Regulation in Obese- and Lean-Type Pigs
Source: Genes (Basel). 2024 Jan 31;15(2):196. doi: 10.3390/genes15020196 (PMC10888101; doi:10.3390/genes15020196)
Supplement: Supplementary file 1 [file genes-15-00196-s001.zip › Table S4.xlsx]

## Sheet: Sheet1
gene_id	DR1.skeletal muscle	DR1.cerebrum	DR1.lung	DR1.liver	DR1.subcutaneous adipose	DR1.stomach	DR1.small intestine	DR1.cerebellum	DR1.heart	DR2.skeletal muscle	DR2.cerebrum	DR2.lung	DR2.liver	DR2.subcutaneous adipose	DR2.stomach	DR2.small intestine	DR2.cerebellum	DR2.heart	DR3.skeletal muscle	DR3.cerebrum	DR3.lung	DR3.liver	DR3.subcutaneous adipose	DR3.stomach	DR3.small intestine	DR3.cerebellum	DR3.heart	LC1.skeletal muscle	LC1.cerebrum	LC1.lung	LC1.liver	LC1.subcutaneous adipose	LC1.stomach	LC1.small intestine	LC1.cerebellum	LC1.heart	LC2.skeletal muscle	LC2.cerebrum	LC2.lung	LC2.liver	LC2.subcutaneous adipose	LC2.stomach	LC2.small intestine	LC2.cerebellum	LC2.heart	LC3.skeletal muscle	LC3.cerebrum	LC3.lung	LC3.liver
ENSSSCG00000000002	12.665	3.13928	68.0533	78.1282	7.04634	81.4426	122.722	4.5918	120.278	29.0929	11.7787	66.5768	13.0998	5.68157	12.5091	15.2434	10.5164	92.0659	4.70401	6.36933	52.0623	2.1251	7.024	4.95549	3.34437	79.877	294.466	7.23422	1.80361	44.2928	2.30092	26.8942	62.0412	220.56	4.484	266.435	21.3245	2.35083	113.186	4.37907	27.8341	121.196	126.951	4.68494	456.287	6.41406	2.99827	33.6853	0.861273
ENSSSCG00000000003	93.0638	114.051	179.364	224.501	381.903	226.441	398.76	87.2079	109.218	54.6964	98.9752	114.948	309.258	182.669	111.693	307.697	57.2693	61.9946	97.0217	113.338	165.756	329.501	387.462	434.699	95.7755	619.78	162.222	99.2283	107.315	333.604	313.656	303.619	809.762	979.643	79.3367	222.118	85.7428	128.109	297.409	323.35	324.22	1079.69	985.072	81.8769	158.982	109.141	100.036	356.136	329.745
ENSSSCG00000000005	217.501	130.031	174.328	158.873	270.378	165.111	312.988	141.11	309.607	230.467	152.165	148.684	395.503	291.014	230.448	266.08	137.827	242.367	223.288	154.2	146.89	240.629	217.493	126.365	134.521	476.847	357.566	195.453	137.976	159.755	275.406	374.634	183.364	287.994	123.252	335.472	191.716	144.442	121.834	371.576	302.408	192.682	366.781	133.282	389.831	235.213	149.531	113.909	395.586
ENSSSCG00000000006	304.168	127.266	96.2842	157.794	560.592	60.4239	500.56	91.9959	566.412	125.2	121.213	104.534	810.633	618.702	276.049	267.389	113.991	417.465	232.36	112.173	115.749	453.088	369.827	195.409	108.881	875.878	679.611	347.192	129.082	100.927	699.838	723.482	318.024	459.995	104.34	615.026	242.621	117.706	85.1773	974.435	576.165	241.961	664.002	86.4062	730.005	331.232	107.711	86.1641	1002.19
ENSSSCG00000000007	195.183	165.257	174.18	143.431	177.107	229.985	164.724	177.558	108.717	336.653	149.918	141.356	103.307	188.414	137.53	112.737	155.272	79.1931	142.679	158.054	143.617	59.4795	162.484	95.7579	173.884	142.136	180.501	115.99	176.017	148.268	38.019	156.324	110.659	199.623	150.513	127.468	119.949	185.105	134.18	40.2896	176.502	136.177	162.826	160.777	121.512	128.401	151.244	101.482	37.3567
ENSSSCG00000000010	863.882	297.956	2647.64	44.044	989.059	391.755	1177.6	262.6	2092.79	741.868	395.134	1643.99	591.886	1494.01	8637.96	3022.69	348.647	4459.71	710.932	135.549	2988.86	576.923	4492.11	2512.08	163.526	1093.89	2828.82	478.736	114.753	2609.84	611.134	1608.87	1197.15	920.41	108.544	2182.82	454.182	106.36	1458.15	732.961	2251.33	3045.8	702.031	97.3864	2517.9	844.135	213.218	1787.99	874.73
ENSSSCG00000000014	27.6969	25.3886	58.6992	41.8932	51.5591	49.9107	47.5582	40.4003	39.5546	18.4067	20.4126	44.6452	10.5484	19.6924	26.4269	65.6023	25.1381	20.3594	24.2092	15.1774	70.7643	4.70582	36.518	12.8819	33.809	17.5985	66.4594	16.0195	7.29325	43.0666	0.949409	14.6566	24.3437	19.1916	15.0707	24.7049	29.8488	15.2097	38.7995	1.83975	19.1819	26.7053	13.487	15.0782	23.9115	27.4186	14.5984	51.7263	2.23889
ENSSSCG00000000018	625.729	1788.32	1677.33	1112.58	3602.7	656.207	608.497	1010.53	763.898	321.133	1627.57	1116.72	294.995	3296.66	579.482	1129.01	948.931	803.321	381.666	2053.77	1464.71	134.785	1653.43	420.778	1059.72	408.03	788.603	862.367	1868.51	2300.56	173.168	4739.6	742.933	1058.15	815.048	990.805	747.256	2078.89	1759.71	144.917	5205.07	1348.99	722.316	795.61	1119.87	849.937	1933.43	1507.96	127.847
ENSSSCG00000000019	1037.71	801.031	1437.9	1314	1159.41	1669.3	1642.37	1041.92	908.74	1148.47	1038.89	1596.57	883.226	1096.9	1225.62	1493.47	1250.63	953.04	770.672	779.814	1502.72	697.059	945.964	1143.26	1020.3	1371.82	779.657	766.37	989.052	1365.38	334.176	1014.35	861.249	1481.49	1201.52	637.619	641.444	976.97	1566.47	328.882	995.131	1292.4	1328.5	1248.27	793.059	650.25	977.262	1302.68	291.46
ENSSSCG00000000020	9.16818	37.175	11.5812	3.42188	1.84289	10.6502	5.03081	72.7488	0.589087	6.34075	30.8058	14.3074	0.389329	6.4166	1.6358	143.523	62.3594	1.64601	13.4212	55.1804	12.6819	1.04211	6.88893	11.7455	95.1215	4.37251	1.79103	16.1611	45.9921	42.4374	1.82683	4.97679	10.7154	6.33569	67.9655	2.79627	16.6243	34.4307	47.9822	1.64853	3.51213	11.8457	5.72457	56.8885	4.09118	10.9039	37.3877	23.6978	0.422355
ENSSSCG00000000021	5.07794	22.3205	181.579	29.3765	7.38314	20.6713	36.7106	11.896	5.05725	0	10.2847	113.42	20.277	3.47911	2.4074	177.547	13.0275	1.61495	0.960167	16.0886	259.575	38.3703	9.46252	141.167	12.2022	52.5527	7.68791	0.676787	15.6923	187.576	26.3846	7.40572	195.151	67.3416	40.729	3.84091	1.84152	17.9462	134.98	33.37	1.09641	147.281	107.573	27.8002	8.10516	0	18.2725	114.407	24.8977
ENSSSCG00000000022	279.566	1220.26	423.935	432.135	921.225	341.831	263.938	830.788	357.744	185.888	962.253	252.141	60.9764	595.827	466.971	607.587	771.922	311.365	183.304	1160.61	510.087	30.5356	568.041	177.513	945.202	178.197	463.173	167.636	1102.72	436.663	35.723	517.587	268.65	318.25	722.186	362.476	151.381	1092.16	376.074	34.3216	585.842	284.471	240.386	813.1	455.874	265.588	1130.45	298.233	20.6552
ENSSSCG00000000024	250.227	70.4159	79.2401	126.834	192.326	109.357	27.7952	38.0295	257.504	200.677	88.9945	80.4664	32.336	172.319	38.4803	28.3433	52.144	235.634	388.027	73.0316	47.3623	5.64479	79.1078	19.3058	51.2281	12.3685	318.206	392.432	58.1289	174.576	24.913	112.503	24.0458	31.3767	46.1988	193.572	323.593	96.5801	159.76	2.34988	179.518	28.7632	18.6048	43.8516	151.714	316.213	90.2604	144.37	10.5237
ENSSSCG00000000025	26.9131	83.8149	400.544	1099.71	66.6511	807.504	439.755	27.0787	80.4103	21.4	119.426	396.878	71.085	59.1003	74.4289	44.9132	68.8799	61.3139	40.1239	103.854	173.458	28.166	47.4188	87.1797	42.5724	281.845	74.4397	44.1473	48.4981	550.97	24.6353	90.5776	183.501	720.684	21.4558	89.5505	38.9465	52.722	615.298	21.7129	176.565	179.421	215.943	24.1229	96.3787	27.8888	44.8443	421.541	22.9128
ENSSSCG00000000026	0	1586.96	1.12057	4.49338	0	0	4.16185	1053.79	0.541484	0	1692.69	0.559627	0.238579	0	12.8881	1.83229	1037	0	0	1216.36	0	0.212867	0.844299	2.23372	886.912	4.91233	0	2.89856	2035.19	1.58141	0	0.60995	0.703535	2.7732	1354.81	0	0	1935.64	0.49836	0	1.17394	5.25648	6.4313	1275.91	0	0.770983	2344.65	0	0
ENSSSCG00000000029	40.2438	207.154	146.187	539.218	55.9009	200.449	181.41	12.9633	85.1698	77.0372	159.743	40.3873	7.06372	140.736	886.39	1099.4	6.45288	48.7957	48.5108	361.266	117.505	1.57562	161.703	82.6687	27.8958	96.6857	185.832	73.0803	177.019	129.247	3.65567	58.6921	80.7159	127.266	11.7872	161.238	54.7294	275.043	87.609	1.62339	30.4126	263.322	131.451	12.2815	53.5294	131.968	316.303	80.1424	16.2837
ENSSSCG00000000031	74.5285	231.09	78.9354	74.426	80.6264	93.9995	100.365	133.373	64.4313	137.911	219.384	101.75	73.129	99.2884	107.963	185.321	148.548	74.4819	104.714	192.221	94.0292	71.9348	104.482	89.306	138.241	101.175	93.2455	76.568	208.439	116.416	38.3634	125.415	91.7505	111.93	142.261	113.529	81.1776	230.255	93.9313	44.1849	121.807	117.946	132.46	146.269	134.379	94.6753	198.491	87.8211	44.3473
ENSSSCG00000000033	318.948	65.7951	1364.28	595.808	2583.34	773.72	1066.58	55.4473	254.348	160.475	125.089	1154.62	177.145	1472.53	604.933	2898.49	115.229	292.289	217.09	52.4114	832.259	97.0743	2193.68	162.325	51.3352	391.784	426.532	250.325	15.4123	1382.94	12.0676	4407.47	301.57	588.814	12.3852	462.36	212.334	29.7606	840.315	12.7673	3847	1127.78	495.689	20.7583	724.487	285.822	31.4499	1340.86	12.5389
ENSSSCG00000000034	949.297	1579.2	1454.15	1038.81	1191.71	1178.42	1435.32	1234.71	965.533	907.664	1468.47	965.777	691.938	1419.27	848.2	1616.08	1172.99	909.42	852.388	1518.05	1316.94	375.259	1070.47	983.397	1162.28	872.162	1112.18	844.568	1353.02	1273.23	326.482	999.099	1200.67	1111.91	1205	1046.18	677.106	1278.58	854.999	306.851	1109.37	1210.59	820.868	1207.33	904.708	811.846	1208.23	894.888	368.329
ENSSSCG00000000035	50.6364	362.813	62.0421	57.006	78.2613	49.6289	54.5973	234.137	70.2846	79.9874	303.117	83.3098	29.9178	71.4807	38.7503	139.407	182.844	82.7394	61.8205	393.713	78.7362	23.5715	56.9621	35.4914	327.228	35.0413	109.259	68.551	577.911	90.0701	8.11288	114.508	28.8918	58.1632	462.09	194.521	70.4895	617.52	129.009	6.08253	133.868	49.0105	31.299	493.792	195.589	104.597	398.892	97.7236	8.54096
ENSSSCG00000000036	339.054	316.937	1430.77	1210.64	1349.98	971.53	1139.8	719.661	619.736	329.719	406.453	998.291	193.59	1083.38	1176.16	679.815	734.419	677.941	280.126	366.136	1583.2	117.58	1002.25	1571.39	779.687	744.562	831.674	309.083	342.004	1425.13	96.3269	1288.4	1213.34	1430.72	962.014	666.353	224.391	375.439	1420.65	98.4366	1194.78	1217.26	969.925	1017.88	889.659	303.169	281.291	1340.13	88.6025
ENSSSCG00000000037	429.564	220.034	650.538	898.327	921.009	707.341	842.269	384.823	418.966	315.314	267.254	687.966	485.686	711.315	604.928	833.458	430.28	383.089	348.317	221.222	599.728	381.58	980.305	2610.01	333.743	954.614	487.369	322.479	248.491	748.852	311.786	1055.86	1238.15	1477.22	411.618	544.496	323.125	279.206	799.462	305.092	868.263	1206.79	1435.8	394.353	574.989	344.585	251.636	727.125	277.623
ENSSSCG00000000038	356.08	368.101	958.805	416.981	1020.35	281.535	308.891	278.986	190.275	657.627	418.018	670.316	456.554	803.088	664.135	456.981	253.706	269.475	477.572	401.36	1555.2	301.982	930.464	1150.25	319.259	361.947	368.057	504.541	354.965	2057.64	398.464	2357.67	872.538	583.486	328.367	795.818	437.595	477.726	1584.77	335.432	1907.41	1218.06	500.582	356.21	700.535	744.821	422.327	1710.7	461.212
ENSSSCG00000000039	663.681	827.345	1247.22	1065.9	1140.81	1054.67	1092.06	1221.8	675.03	965.949	825.953	1041.36	414.829	1173.79	1269.73	1136.37	1193.22	692.635	598.314	809.461	1325.65	319.177	1197.79	853.066	1139.85	926.284	939.134	612.223	713.175	1433.36	201.465	1162.56	889.897	1157.89	1104.4	848.86	521.643	837.618	1424.57	187.654	1156.56	1165.65	1067.72	1248.01	876.386	685.464	810.58	1359.66	183.34
ENSSSCG00000000040	13.9549	1280.22	25.6797	81.5549	23.2921	166.6	44.0848	2739.52	9.43084	12.9751	1066.39	60.533	13.5592	36.9924	31.5043	39.0507	1904.75	17.4355	16.9629	1326.85	28.6825	4.87821	39.471	55.2847	2753.61	37.2518	22.6366	10.6281	1123.33	74.8974	1.992	25.7196	32.2454	119.479	2516.17	12.2518	8.58525	1168.21	54.8196	3.9478	35.5116	48.1844	26.2612	2780.9	7.95507	20.4953	1098.46	30.0688	1.89799
ENSSSCG00000000046	3.77727	2.54876	55.4681	15.2184	16.6722	48.0518	210.027	5.1619	10.3452	4.33841	4.43997	35.4774	4094.43	9.70488	15.2962	31.0284	6.81374	53.683	8.03508	9.55748	34.0993	3370.9	16.8638	11.6389	6.54572	124.877	10.0078	6.92222	4.23612	31.1288	11705.2	9.53449	7.33158	133.902	2.97861	5.35706	29.109	3.43552	16.4459	8235.65	5.09735	7.82544	103.07	3.49315	13.5655	6.02584	6.70665	14.6882	8206.51
ENSSSCG00000000050	131.799	268.834	443.745	702.19	359.96	405.625	286.234	449.396	172.845	139.437	264.904	547.3	203.303	421.633	370.455	369.151	418.227	193.183	182.153	286.002	485.915	169.773	461.674	373.387	475.158	420.211	342.723	173.65	240.706	967.646	90.295	367.39	436.126	629.661	418.898	285.852	157.347	289.684	743.754	99.3221	501.808	588.481	529.591	425.016	314.753	240.396	249.375	941.318	113.267
ENSSSCG00000000058	1226.72	2276.24	1104.08	903.247	754.929	915.391	918.223	2881.44	1123.19	2165.16	2809.26	880.118	476.885	616.984	1130.1	839.609	2889.24	991.65	1055.58	1968.87	941.75	418.868	901.929	1000.39	2236.74	748.218	853.724	1488.08	3512.26	912.519	136.16	808.01	660.68	1152.05	3729.17	1252.91	1540.23	3465.16	1315.67	116.855	769.264	923.961	912.878	3935.93	1305.9	1383.34	3557.02	1158.35	122.258
ENSSSCG00000000059	232.973	202.789	287.926	384.74	292.733	292.391	354.011	222.677	199.287	320.91	194.676	265.174	182.283	245.857	281.158	424.76	237.839	232.276	260.271	240.114	284.687	127.087	295.421	325.8	234.307	357.4	197.198	314.887	194.15	390.005	77.4849	345.255	281.79	562.506	262.91	294.863	288.705	213.122	528.779	71.1206	364.628	431.295	454.659	287.569	292.066	277.342	213.026	401.281	61.0255
ENSSSCG00000000061	157.798	185.546	138.433	111.782	111.802	217.171	242.205	224.893	122.334	103.566	175.707	69.609	80.1442	78.8003	90.1508	232.56	210.605	50.4776	75.6808	200.419	98.6366	120.499	110.733	81.2732	240.234	77.0858	84.2779	47.2131	197.203	82.0712	24.5727	78.449	47.6239	94.8006	216.838	43.9325	52.1372	259.665	82.6511	28.0732	87.9098	80.6957	78.1651	272.968	57.2765	61.3228	203.664	70.2569	11.3879
ENSSSCG00000000062	35.8841	331.737	69.115	23.6544	16.4154	9.69836	18.5301	1258.98	20.8471	27.4766	287.996	15.3897	3.18673	30.7321	49.6193	122.371	967.19	12.5672	20.194	335.363	50.6162	1.83978	39.8027	7.02028	1095.63	11.2282	21.9899	27.8987	383.693	74.9664	3.25964	40.2567	17.6889	10.8947	1108	48.0648	16.2668	397.866	21.5363	1.3786	37.8175	24.7806	14.7001	1097.63	30.4565	28.4713	309.06	45.5059	2.23692
ENSSSCG00000000063	149.414	151.004	120.5	398.826	269.867	173.273	116.424	210.888	146.033	155.622	140.636	106.03	101.807	267.581	97.1609	180.615	220.976	141.301	158.37	141.707	117.29	63.2216	307.682	61.6392	216.144	84.6106	220.59	159.558	154.959	170.956	40.4645	283.185	94.8681	111.712	243.38	139.076	136.725	169.779	161.623	50.9129	324.614	128.816	105.784	262.619	229.6	138.179	182.352	131.227	56.9888
ENSSSCG00000000064	2666.62	2818.2	1395.46	1181.68	1651.81	1543.57	2746.48	2435.36	8362.27	2675.56	2822.06	961.014	1318.6	1480.69	1260.89	1687.47	2465.92	7278.26	3661.32	2649.62	1198.8	664.065	1158.89	1928.17	2443.24	2432.93	7877.14	5414.44	2681.26	1356.07	482.77	2570.68	2029.8	2732.25	2581.17	10767.3	5479.59	2750.38	1368.47	493.92	2369.83	1755.13	3318.41	2533.04	13051.7	5715.37	2494.49	1248.69	573.529
ENSSSCG00000000066	275.67	391.42	356.655	310.56	257.04	446.581	340.999	376.329	214.929	379.793	297.653	285.818	119.2	238.389	259.16	349.655	312.158	193.583	211.64	407.752	349.677	72.0845	260.912	208.738	382.172	268.984	348.054	163.593	297.874	341.895	36.7395	215.58	259.072	346.903	267.025	236.862	157.347	337.791	379.485	33.0582	249.818	272.355	339.176	307.783	195.382	141.241	331.07	259.87	27.5386
ENSSSCG00000000067	15.0914	71.7667	27.9932	24.9446	2.61219	15.3586	6.4178	30.2478	12.525	11.5556	23.2883	25.8893	2.86964	2.87216	7.5522	16.953	28.2314	9.59916	20.9262	69.951	15.3268	1.96952	10.9364	23.4228	38.5892	30.1626	41.8883	5.36369	60.1766	38.5303	0.731134	5.64347	5.85841	10.2634	37.6283	16.6469	2.28039	69.5451	23.055	0	4.34466	6.25304	4.32761	26.0518	15.5235	4.99338	50.9706	27.9787	0.957865
ENSSSCG00000000068	978.518	770.253	1655.15	2363.55	2026.67	2314.79	2326.59	1185.64	1070.62	748.089	686.874	2104.27	381.251	2244.61	1040.4	1797.71	678.652	1419.95	1243.9	964.867	2038.78	295.233	1766.34	1498.6	1455.35	2383.22	1856.63	736.344	642.877	1847.21	288.939	1069.27	1355.55	1644.69	672.258	866.606	810.731	641.312	1556	241.039	1334.33	1420.21	1234.63	654.057	841.856	983.615	557.791	1269.48	339.382
ENSSSCG00000000071	4388.09	2324.47	3799.82	3321.79	5300.14	2987.84	4113.38	3253.01	2489.46	3251.74	2464.92	5017.35	3304.5	5294.54	5019.03	4593.84	3621.68	2788.16	3311.1	2573.13	2783.79	2540.29	5854.12	6545.98	3156.41	5080.13	2121.07	2199.11	2240.07	2327.91	1479.08	3629.31	1948.25	3010.26	3203.39	1646.15	1942.44	2076.42	2750	1394.64	3416.53	2738.14	2895.17	3408.69	1618.19	2549.48	2018.58	3227.04	1690.63
ENSSSCG00000000072	264.603	385.213	323.477	300.582	1832.19	246.919	214.782	302.085	118.236	147.911	373.704	258.893	409.254	958.153	177.278	544.191	313.771	95.5916	115.57	313.894	335.486	347.62	787.424	236.984	293.371	225.187	88.3463	165.604	385.13	393.106	149.334	1360.64	225.874	278.139	322.334	109.394	85.7428	368.119	396.546	118.508	1042.18	308.483	317.538	391.893	117.765	136.248	483.982	506.462	156.611
ENSSSCG00000000074	0	39.5504	0	1.25899	0	0	0	4.75841	0	0	47.3833	0	0	0.579852	0	0	2.03555	0	0	40.6683	0	0	0	0	2.34658	0	0	0	38.4714	0	0	0	0	1.03602	3.20341	0	0	56.4777	0	0	0	0	0	6.38654	0	0	48.5663	0	0
ENSSSCG00000000075	131.229	170.836	209.037	431.61	176.019	392.473	234.955	175.773	93.4798	220.721	146.087	197.345	40.6018	170.17	178.911	126.678	134.454	88.0683	105.983	175.785	213.341	36.7487	174.079	147.426	185.834	191.824	175.78	265.021	129.487	298.024	21.8207	123.265	202.618	231.436	162.364	107.673	154.064	154.902	290.725	17.4878	163.764	203.364	129.158	135.592	97.9854	201.227	156.703	194.158	27.1052
ENSSSCG00000000076	196.672	495.306	237.339	186.065	115.564	172.603	277.323	615.94	115.976	110.963	423.419	164.078	38.8356	154.252	254.776	322.241	438.176	174.477	272.549	480.096	223.1	21.6818	183.245	842.028	552.484	267.816	214.7	331.795	442.158	263.442	31.5934	159.672	1443.23	545.925	467.363	151.208	356.149	416.934	246.688	47.9809	160.361	1580.48	581.6	475.949	189.453	332.464	486.426	205.892	28.0866
ENSSSCG00000000077	631.335	176.843	186.627	399.897	303.961	383.629	358.136	330.131	292.604	617.365	173.586	259.125	147.867	294.516	352.651	288.629	269.261	254.549	1354.92	186.033	184.749	115.467	374.394	271.048	312.995	369.346	398.122	1295.05	177.181	324.535	103.697	356.649	263.364	511.915	313.791	496.198	1118.85	174.26	257.481	83.3972	315.367	282.653	332.82	267.554	401.532	1478.84	210.519	294.933	83.0075
ENSSSCG00000000078	684.834	1061.02	979.652	1257.88	1293.03	1195.09	1005.41	1100.28	827.195	434.976	864.06	1030.5	303.781	1370.65	634.036	762.914	757.181	811.812	769.987	1173.36	1114.33	302.491	988.882	817.646	1260.52	872.657	1597.24	780.856	861.821	843.415	155.71	861.649	620.421	859.119	763.453	584.476	742.141	851.729	945.386	160.584	1054.92	833.199	670.983	753.86	703.179	779.713	754.364	656.121	169.702
ENSSSCG00000000079	0.522584	2.82095	0.538525	2.15944	1.08546	11.4549	640.036	8.56976	0.520455	1.60058	4.53613	1.61368	53.4301	2.38696	6.60673	156.301	6.28451	0.415498	1.97627	2.29961	1.76911	32.7361	4.86907	322.762	5.31284	677.758	3.95591	1.393	1.56284	2.53333	12.1524	22.278	435.481	526.703	5.6515	0.988196	1.42137	2.17281	12.4542	11.3451	6.20591	495.852	595.676	5.79932	1.11216	0.741042	1.23715	8.37474	10.9457
ENSSSCG00000000080	0	0	0	5.11316	0	8.2338	28.9416	0	0	0	0	0	0.271486	1.41297	0	0.521256	0	0	0	0	0	0.242228	0	0	0	26.4249	0	1.64918	0	2.99923	0.224803	1.38816	3.2023	18.9342	1.67271	2.33987	0	0	0.5671	0.181508	0	4.27251	25.2817	0.915447	0	0	0	0	0
ENSSSCG00000000081	0.733992	0.754697	0	0	0.50819	0.574605	0.83237	1.71952	0	0	0.353956	0.503664	0	0.558766	0.386644	0.412266	0.196153	0.389057	0.693939	1.07663	0.552176	0.478952	3.03948	1.34023	1.58287	1.00479	0.740835	2.60871	1.95118	3.08375	1.24459	3.01925	1.89954	1.49753	3.30741	1.85062	0.22182	1.27159	1.12131	0.861337	1.58481	0.675834	0.263099	2.35312	0.781043	0	0.231684	0.922565	0.116468
ENSSSCG00000000082	3.02394	1466.32	16.2042	7.99721	1.2562	17.5179	27.2624	1860.3	3.61395	0	898.57	2.49003	0.265386	8.28732	7.64599	130.952	1300.43	0.480857	0.571785	1093.81	6.14219	0.94714	11.27	5.79764	1997.72	11.4253	7.32511	12.0909	1226.28	18.1773	1.75801	8.14181	13.3039	48.7397	1403.48	37.7402	6.03151	896.455	23.8373	3.01629	22.1993	41.765	42.2732	1468.04	22.5245	3.43044	874.804	14.2531	1.15159
ENSSSCG00000000084	26664.6	1057.1	3450.94	1949	3357.19	2435.72	2148.68	1560.71	3571.62	36665.8	1231.73	2693.52	1105.25	2686.62	3000.61	1524.92	1432.94	2800.16	21001.9	1136.48	2955.23	635.958	3260.62	2565.48	1352.02	2007.26	2708.27	18679.1	1186.48	3046.33	518.922	3228.63	2213.83	2767.53	1628.44	1704.17	18941.4	1142.53	2688.67	440.382	2712.7	1959.98	2606.84	1685.55	1699.02	14201.2	1137.79	4405.46	464.804
ENSSSCG00000000087	104.423	163.128	121.475	155.547	124.286	159.842	143.598	256.539	79.1595	97.2672	173.651	106.374	61.9613	113.504	150.417	185.932	214.618	77.0333	137.909	149.853	122.694	31.8918	114.234	122.363	208.939	121.285	115.99	108.087	214.988	178.478	30.7058	174.11	146.497	193.83	280.219	145.382	110.614	235.362	156.565	27.6346	194.668	198.492	147.598	308.886	144.337	139.679	222.826	137.339	26.3062
ENSSSCG00000000091	55.3353	58.5772	390.35	442.766	183.898	524.162	328.164	29.8549	92.1838	36.2075	76.4147	373.841	70.4165	166.011	137.927	471.717	68.5619	95.1917	43.7549	77.4774	397.36	91.3858	114.051	135.714	37.1944	182.628	135.566	28.8299	20.5603	360.429	8.95639	113.434	95.0364	337.666	14.9606	76.5759	20.5235	28.7593	350.436	12.3968	104.815	114.639	152.548	16.3754	89.3941	33.527	27.1525	264.612	9.81811
ENSSSCG00000000092	4.18067	4447.84	8.6164	30.2322	4.88455	9.81849	10.2228	1795.98	6.76592	5.60202	3023.71	12.3716	0.229314	14.3218	30.1432	36.5436	926.337	7.06346	4.4466	4456.64	14.7426	0	46.2561	5.72527	1723.77	8.15542	12.6589	13.2335	3702.37	22.2933	0.379764	14.0703	14.8767	13.3275	1093.09	20.7521	10.4234	3293.98	9.58013	0.153312	14.6685	20.2094	10.1153	1190.02	19.4629	6.66938	3291.31	13.3011	0.746297
ENSSSCG00000000093	35.1206	42.9802	42.4862	34.3887	39.2496	26.8964	33.7671	39.6478	30.7954	49.1071	56.6078	53.4384	13.2335	37.0529	52.1832	70.1145	48.3566	36.7259	26.3467	47.7078	56.0009	11.6579	48.0173	47.5736	50.1003	29.7875	45.0806	24.9307	50.2325	76.9844	7.62894	30.8349	34.578	38.5533	37.8437	55.9452	29.4187	46.4265	68.9328	8.51156	42.449	50.0884	38.5878	41.5165	58.0889	32.4797	60.5501	69.4541	7.63235
ENSSSCG00000000094	1821.03	515.169	2293.89	1892.88	2247.01	1806.41	1259.17	579.815	2212.41	982.224	619.323	1275.31	792.461	1644.6	1908.32	1546.96	639.239	1397.88	2038.88	497.626	2155.96	470.125	2198.22	777.774	606.268	955.287	2126.4	1599.72	401.679	2536.66	377.265	1842.59	951.666	1706.81	544.023	1377.42	1545.65	430.343	2150.57	449.385	2129.43	1428.47	1157.63	584.676	1808.22	2071.54	433.25	2107.89	613.752
ENSSSCG00000000095	332.655	355.625	718.087	569.482	591.744	758.858	729.598	586.185	395.532	311.897	414.957	546.544	207.254	584.741	449.447	571.155	523.287	389.793	383.271	322.214	937.357	173.147	515.821	444.27	604.589	596.649	574.848	327.028	360.617	565.119	91.7985	316.07	468.726	576.795	510.871	335.154	320.5	333.179	472.486	99.584	386.875	450.069	506.856	496.878	351.399	361.695	303.068	428.328	95.7972
ENSSSCG00000000097	979.097	569.494	856.982	895.918	710.501	860.873	1060.27	670.42	820.185	1822.52	758.845	1063.19	368.697	555.022	1307.82	1224.43	745.264	663.342	953.657	513.511	838.811	275.225	656.983	912.566	537.273	860.345	484.062	1132.05	662.67	894.999	124.975	664.84	787.045	1377.67	736.362	1189.35	1205.86	687.064	1111.58	104.853	707.197	986.514	1261.82	757.812	1197.65	978.517	685.044	1011.27	113.509
ENSSSCG00000000103	3.01829	7.75856	3.62875	2.07871	5.74683	7.87621	3.85068	2.35697	8.01598	0	6.54983	5.17786	1.10371	28.7216	2.38491	4.66207	2.01653	6.79941	2.85358	9.29728	14.1914	0.98476	11.7176	1.37781	6.04409	2.06593	27.4178	0.670462	7.0206	4.87725	0	14.1087	0	6.15805	0.906705	0.951254	2.73647	8.36633	1.8444	0.147581	15.7494	2.08435	0	1.48867	2.14118	4.28004	5.23996	1.89686	1.4368
ENSSSCG00000000104	169.359	138.237	298.143	370.21	251.194	387.141	349.65	221.765	201.77	107.977	160.226	287.671	89.1553	284.51	311.51	373.951	224.883	173.227	142.925	158.674	283.141	65.2386	297.101	255.507	239.767	312.687	238.412	145.244	142.41	315.233	42.7127	255.599	179.506	301.169	180.325	147.363	128.085	154.655	350.352	45.8006	239.03	273.278	273.137	182.108	148.149	111.457	143.82	281.687	39.3222
ENSSSCG00000000105	4.57582	1.32325	11.7885	6.31938	10.0046	9.40321	13.7495	2.70344	6.50598	6.26983	2.50422	17.0733	8.2694	8.66275	8.23023	17.5259	3.71681	8.99966	4.24074	1.8546	15.5246	13.1888	19.868	23.128	2.58754	11.1269	9.161	6.05853	1.38045	23.6124	4.16753	34.8194	23.801	26.7483	1.49216	15.4839	5.56783	2.62852	19.9227	3.49738	26.2274	29.6036	38.426	1.95992	16.6576	6.65943	2.32332	19.5813	1.44738
ENSSSCG00000000106	0.0455574	43.9324	0.0234736	0.0564763	0.0236568	0.0178323	0.135617	0.658149	99.0014	0.0348835	38.688	0.0937843	0	0.130056	0.0539959	0.095957	1.24183	89.7943	0	39.9744	0.0257044	0	0.141491	0.0311946	1.09474	0.149677	113.323	0.0303595	50.6374	0.110424	0	0.0511088	0	0.0464742	0.431097	86.5359	0.0413038	50.8118	0.083517	0.00668268	0.0245916	0.0943822	0.024495	0.37075	127.23	0	61.8312	0.300624	0
ENSSSCG00000000107	23.9502	27.4334	31.1702	19.1964	34.8228	27.025	27.8335	28.3442	20.4187	21.722	25.3743	14.9187	2.69987	36.9446	24.4059	33.3118	23.2239	15.3653	21.921	29.328	35.6002	2.68375	32.4147	12.5258	25.1123	19.7906	23.0378	23.6104	28.5679	29.5464	1.13281	17.3257	10.6599	16.1337	23.4077	26.5295	23.38	30.282	24.8865	0.841954	27.8178	12.6327	16.3188	26.5327	31.2637	24.2421	30.2656	30.6354	0.874736
ENSSSCG00000000108	163.487	405.171	441.675	147.728	543.991	247.166	308.505	287.327	158.82	209.15	362.62	221.199	105.758	474.743	178.375	238.253	277.6	220.369	255.583	381.096	727.966	48.9103	269.47	156.777	346.747	197.3	277.924	204.511	421.652	285.468	36.4885	224.416	256.769	204.476	262.454	181.161	142.759	448.016	211.71	29.8147	298.789	220.806	207.338	236.852	215.428	200.502	420.887	188.954	38.6255
ENSSSCG00000000110	51.7358	216.407	86.7025	91.5603	243.685	98.1849	111.117	184.862	60.3728	44.8162	161.789	76.381	38.754	300.16	105.708	225.425	142.449	59.8317	75.5921	198.226	104.377	27.4165	238.584	79.4382	238.595	138.213	139.248	120.494	196.918	82.5865	25.8239	190.536	74.3835	142.338	211.46	128.465	88.125	216.738	65.1449	30.5092	238.645	113.317	131.498	216.894	111.216	91.1482	166.768	66.0127	33.0859
ENSSSCG00000000111	47.7895	48.1031	5.70233	7.06763	3.13463	1.57524	356.402	4.71394	37.5749	65.4816	38.2073	1.55336	12.3615	0.574432	9.9371	25.4295	4.83966	15.9986	34.243	63.3101	2.83829	9.65065	5.46822	15.1559	4.6493	341.705	48.7428	114.649	54.6604	8.77905	4.75237	1.69304	21.4808	233.493	1.81341	85.1372	106.722	58.0414	1.8444	1.91855	1.62925	18.7591	301.31	6.32685	83.5059	84.8874	52.6378	3.79373	2.39466
ENSSSCG00000000113	0.39578	0.717239	0.285498	0.114482	0.246622	0.139426	0.084155	0.63358	1.49784	1.54556	0.715719	0.427744	0.0347343	0.135583	0.578544	0.416813	0.491825	0.676558	0.43031	0.592148	0.111653	0.0852252	0.46095	0.0542007	0.76816	0.0487621	1.04861	0.738494	0.98635	0.30698	0.0143808	0.199804	0.0768198	0.201872	0.535023	1.70264	1.16619	0.98735	0.145111	0.0290279	0.192275	0.109326	0.276641	0.951628	1.66354	1.15052	1.06813	0.279822	0
ENSSSCG00000000114	10.5299	23.4314	12.5069	11.6428	8.13484	8.96212	14.6663	20.5682	12.0015	8.96358	24.2826	10.3364	6.35808	7.63389	12.3104	15.3984	17.8963	9.46719	11.2845	25.9838	11.85	3.63962	8.51005	15.0884	19.4906	9.61518	14.8127	15.9846	37.2113	16.2179	2.53334	10.5577	15.4819	14.8688	18.333	16.1954	14.2291	35.9081	12.0451	2.0707	10.5316	16.0492	15.2109	18.4251	16.3036	17.2103	36.3668	14.6056	1.65265
ENSSSCG00000000116	101.108	38.7327	44.9308	35.6958	32.8779	35.2215	38.7533	39.7968	82.7729	234.762	47.3967	54.8137	32.665	37.5511	61.1461	44.5911	45.3179	71.8041	106.186	41.0364	41.1699	26.4224	59.577	39.097	39.9946	28.8245	66.3824	136.719	49.8248	51.1555	13.5835	43.1322	44.2457	47.7327	51.9736	164.432	156.339	53.484	52.187	13.2233	45.3045	51.6325	52.1639	58.8252	147.892	133.747	48.8016	56.6789	16.4719
ENSSSCG00000000117	0.516318	3.48391	3.99051	1.10233	0.938385	1.81889	2.04932	1.57916	4.24227	1.05426	3.05007	6.59877	0.226564	1.42483	3.29775	8.19259	2.58715	5.43933	1.139	3.44592	3.73856	0.218993	1.20267	0.648155	2.74387	1.20158	4.82046	0.114691	2.95952	6.96655	0.0781688	0.820581	2.05999	1.44845	1.66737	1.54588	0.585137	3.62265	9.54414	0.0504914	0.603859	2.19876	1.66566	1.87809	2.83864	0.732157	3.30025	11.3164	0.184337
ENSSSCG00000000118	4.03343	8.60026	9.58066	9.65025	10.9749	8.28861	6.51799	5.73244	10.3036	3.15018	6.92925	9.52792	1.7522	9.58004	6.19876	10.0927	4.38166	9.9735	3.45106	8.07576	21.2554	1.01856	5.54315	15.9081	8.16388	4.33993	14.2282	3.89742	7.69982	11.0278	0.762089	8.59735	19.1544	9.01096	4.74364	9.57206	3.62026	9.64291	8.22603	0.562069	8.62177	15.9045	7.28672	4.96842	12.1034	6.14851	6.53126	7.88968	1.02722
ENSSSCG00000000119	173.228	53.9355	91.8944	120.895	139.241	87.3587	92.1469	84.5522	141.208	254.678	58.83	82.5979	37.0276	82.0023	160.943	118.406	81.0973	100.049	173.332	53.9866	70.8873	38.2028	119.16	122.121	77.7759	117.186	131.381	165.219	58.4997	130.53	30.5532	94.186	131.91	191.178	80.6014	262.839	165.088	53.7664	133.603	25.6992	75.3302	183.588	170.151	77.3857	243.704	155.028	63.3247	141.797	33.2629
ENSSSCG00000000120	4.71763	4.2961	4.0983	4.24486	4.2975	5.21837	5.64209	5.54484	3.46368	4.88217	4.77517	3.9112	3.01688	4.52295	6.24667	5.69748	6.02834	2.98281	3.16628	4.2228	4.59679	1.32381	3.47544	3.66029	5.40183	4.11296	3.72966	3.2404	4.39789	5.72912	0.807353	4.73254	4.41693	4.91112	4.91907	4.09512	3.10933	5.45607	4.89982	0.892771	4.60637	5.60398	6.09464	6.67075	5.68824	3.9956	5.1001	4.4776	1.28766
ENSSSCG00000000121	0.0510684	0.23629	0.0526263	0.0422054	0.053037	0.0999471	0.130305	0.817523	0.127151	0.11731	0.0923508	0.0262823	0.201683	0.174946	0.242111	0.193616	0.839326	0.101509	0.168986	0.359559	0.0864413	0.109968	0.118955	0.104904	0.778779	0.104865	0	0.102096	0.203634	0.0495129	0.0556675	0.171874	0.0330408	0.026048	1.28866	0	0.0463002	0.15925	0.023405	0.149821	0.082699	0.0352665	0	1.15234	0.027171	0.0362084	0.132988	0	0.121551
ENSSSCG00000000130	1.72016	4.58485	19.6711	38.1493	3.88514	36.6205	17.9826	2.17792	6.71957	2.78773	4.88048	12.8237	7.30638	5.51138	7.05988	2.99702	3.1197	6.04167	3.91574	4.79157	10.6855	1.34695	5.10902	5.5805	2.96355	10.6309	8.82428	1.38003	2.39735	12.7107	0.64323	3.57851	6.00766	17.3434	1.30942	4.2318	1.48385	2.62129	15.4458	0.52425	8.45595	7.10433	11.0627	1.17378	5.43798	0.994648	2.22196	18.3568	0.866551
ENSSSCG00000000131	0.00843537	7.40918	0.0260781	0.0278856	0	0.00660362	0.0358724	0.441339	0.0840101	0	5.77833	0.00868251	0	0.00963239	0.00666523	0.0284277	0.35843	0.040241	0.0239252	7.10467	0.00951879	0	0	0.0115519	0.912154	0	0.229878	0.0112427	7.15601	0	0	0	0.0218304	0.0258154	0.745002	0.111658	0	8.0492	0.0386598	0	0	0.0116505	0.0544257	0.599108	0.16157	0	6.78569	0.0159038	0
ENSSSCG00000000132	0	0.00863318	0.0115366	0	0	0.0175282	0	0.0262267	0.0111495	0.0514329	0.024294	0.0115231	0.132638	1.32951	0	0	0.00897539	0	0	0.00985272	0	0.29805	0.243386	0.0459939	0.0310404	0.0183906	0	0.0149208	0	0.0217082	0.14644	0.841473	0.0434588	0.0114204	0.0201783	0	0.0101498	0.0232736	0.0102616	0.183924	0.846025	0.0309242	0.0601932	0.0662595	0	0	0	0.0105535	0.0586214
ENSSSCG00000000133	310.932	506.931	391.817	300.507	890.847	222.792	961.387	456.099	454.518	257.812	1185.86	490.376	2326.25	1943.97	545.209	1065.71	903.472	300.94	589.011	457.592	190.618	1737.92	2279.04	1170	635.603	1223.8	201.996	828.819	391.585	508.541	2141.79	3001.91	1099.58	1799.74	649.707	777.458	838.952	405.339	392.077	1924.17	2452.98	3506.71	2862.68	749.839	692.192	880.201	402.342	558.152	1629.23
ENSSSCG00000000135	0.458745	25.6479	3.30918	5.08665	2.26304	2.60368	1.20303	19.5237	0.190365	0.234176	24.1685	3.02986	0.167751	1.96441	1.02702	2.7377	16.0294	0.364741	0.180713	22.0037	2.54519	0.0299345	4.57109	0.889999	16.9594	0.659397	0.75241	1.37568	31.4399	5.22607	0.0972335	9.39228	3.26484	1.09195	20.5335	1.7711	1.14376	37.4324	2.27766	0.112153	14.0735	10.7183	0.904402	20.7877	1.74921	2.27681	32.5987	3.67584	0.0909903
ENSSSCG00000000136	3.13149	3.89568	71.5118	102.617	7.63959	139.272	61.6351	2.79141	8.62064	4.29793	4.59443	48.9262	9.59292	8.77097	14.9161	4.80374	2.4869	13.8348	5.22295	4.62799	37.1704	8.22367	7.61538	16.021	2.83959	56.4406	10.6002	2.44119	1.17799	49.5514	2.97339	3.28108	21.4455	52.86	0.745469	8.77065	2.35699	1.62752	33.6049	1.9414	14.1288	34.0291	37.9948	0.524548	11.0655	2.30406	1.93028	56.116	2.53135
ENSSSCG00000000137	6.90289	19.3917	90.866	194.306	24.0673	119.208	62.415	11.2301	33.6373	11.3262	25.4416	73.9272	12.4407	34.4388	29.9988	20.0091	16.1414	22.6069	12.6639	18.7318	35.98	8.39737	21.5664	21.2698	11.3166	55.3481	23.8877	4.05245	9.33886	75.2124	4.35946	10.0488	21.2672	98.2499	4.8879	18.8029	6.03486	11.2754	83.4598	3.76095	27.0588	25.4237	48.8681	5.47172	21.2491	3.61244	9.6883	70.6502	3.48158
ENSSSCG00000000138	3.86233	38.0546	0.0423421	0.0679152	0	0.192997	0.10484	187.639	0	0.314618	43.3933	0.0845849	0	0.187677	0	0.242324	154.958	0	40.2838	14.6093	0	0.0965215	0.127612	0.0562694	156.116	0.101246	0.0622075	76.6133	61.1122	0	0.0149296	0.092191	0.159504	0	217.549	0	52.3021	34.4241	0.112987	0.0482173	0.0443587	0.113499	0	192.057	0	77.2596	30.9909	0	0.0195594
ENSSSCG00000000139	20.9537	28.3146	27.734	18.2704	17.1696	25.5836	38.5863	26.5706	26.612	46.514	25.1688	37.595	37.0317	38.8542	53.0116	85.0299	33.1358	36.224	19.6285	32.4836	21.4757	22.2028	35.2254	33.6973	33.7572	36.7898	36.3803	7.94258	22.2295	34.6668	11.1759	28.6829	24.3775	34.7105	19.75	31.2623	7.66863	25.3773	33.1267	9.5875	26.772	28.1436	32.8686	18.631	33.3431	11.1765	25.1212	33.5254	9.24254
ENSSSCG00000000141	15.4636	10.0724	23.9884	27.8975	25.4312	25.1391	18.7033	15.0434	16.0695	15.6341	10.7112	17.7791	6.31397	15.4112	14.5162	14.5927	12.2518	10.4289	14.3881	10.8624	22.6926	5.37984	19.9271	28.1131	12.7217	18.5748	17.2387	15.0071	11.516	19.5431	3.23284	17.5517	16.9626	30.8643	15.0967	18.5728	15.7892	9.9136	20.8591	2.92549	16.8222	22.8089	22.1433	16.5788	18.5652	19.6197	11.5679	20.1415	3.44923
ENSSSCG00000000142	2.03493	5.78143	4.22554	4.64065	5.02123	6.63567	4.32037	3.32151	1.95045	2.69455	5.45623	3.51191	0.275268	5.53842	3.72356	6.21329	2.28157	2.90742	1.79369	5.95178	4.16094	0.173719	4.60933	0.963841	3.45037	1.08077	1.89947	1.63137	5.18577	2.78882	0.478105	5.14938	1.30668	3.73033	2.05452	2.15546	0.790683	5.48684	2.51036	0.327674	4.44331	1.98639	2.36924	2.41105	1.79091	2.01775	5.68674	2.4808	0.349602
ENSSSCG00000000144	10.7968	10.5905	10.9865	12.2458	12.3859	9.00046	13.3134	11.7473	12.44	16.4652	13.3814	9.78796	22.0037	10.5493	11.6009	12.2936	14.0526	10.955	10.2717	10.7943	10.4248	12.6549	11.4347	13.9507	11.1895	16.4562	14.2602	16.1963	12.7895	10.5994	10.5545	14.9759	12.7141	20.4153	12.2748	20.4807	16.4852	12.0446	14.969	13.5448	16.6551	16.5342	21.0347	16.3599	22.2088	18.9938	11.6785	11.051	11.2255
ENSSSCG00000000146	78.1148	24.1409	107.735	818.382	36.2105	38.5948	81.6985	12.4425	25.87	8.7351	21.2109	39.0027	2.82022	61.923	1953.01	1380.76	8.09399	25.6139	21.8999	22.6725	149.099	3.56473	42.7493	350.228	7.05375	359.429	44.0705	40.6523	14.5489	296.529	4.40781	106.5	157.423	373.656	4.19926	58.5892	27.7021	16.0891	262.791	2.36475	50.5064	403.221	1024.88	4.8143	68.4468	77.0868	40.9793	291.395	4.39796
ENSSSCG00000000148	159.969	52.3703	464.999	254.85	317.643	520.617	487.325	38.89	269.036	119.408	52.0348	367.11	103.528	330.873	262.737	194.112	39.5239	251.578	133.643	49.1428	576.173	105.172	383.557	503.59	32.5451	479.71	358.716	46.2619	8.02355	326.776	7.49412	54.7416	353.457	285.836	8.6137	115.102	42.8714	6.79764	398.39	7.37906	77.1177	128.535	207.184	4.83818	103.312	56.3538	9.28903	162.182	7.66292
ENSSSCG00000000151	1.87543	0	0.258506	0.0296168	38.0117	0.0654603	0.0101599	0.0186563	0.130865	0.310987	0	0	0.020967	32.2326	0.113264	0	0.0191539	0.0569857	0.146816	0.0210261	0.0134797	0.0467685	25.2093	0	0.0220805	0	0.307448	0.716439	0.011908	0.081071	0.0303828	14.0175	0.231857	0.341203	0.0538268	0.0903544	1.20214	0.049667	0.032848	0.0630806	30.5122	0.923909	0.500974	0.0707003	0.0889781	1.50758	0.0452468	0.0788255	0.14216
ENSSSCG00000000152	272.868	1389.66	276.57	271.232	595.5	149.238	295.665	1977.87	463.848	274.766	1216.99	252.007	113.504	562.996	1068.88	930.605	1330.27	444.903	386.967	1376.09	357.266	79.4661	674.49	340.41	2026.52	321.451	1026.57	576.904	1449.87	512.443	80.2686	671.365	343.897	256.243	1332.64	624.842	395.148	1498.21	397.442	74.3501	647.279	599.38	322.771	1574.35	667.828	527.401	1339.39	404.872	90.7477
ENSSSCG00000000156	7.20833	6.93704	11.7055	9.82712	11.5207	8.58018	8.40479	8.70874	13.2987	10.7674	7.54341	11.0685	4.94554	12.6673	10.7027	7.28027	8.82258	13.0479	6.11671	7.66998	12.9513	4.17545	10.0927	6.83726	8.51878	7.30379	10.7567	5.17768	7.18574	10.1537	1.42229	7.04272	5.06511	6.79585	7.22839	9.16169	4.6738	6.98605	10.0463	1.45171	7.87768	5.54911	5.87713	7.83544	9.47797	4.7338	7.38541	11.1675	1.42037
ENSSSCG00000000157	0	0	0	0	0	0	0	0	0	0	0	0	0	0	0	0	0	0	0	0	0	0	0	0	0	0	0	0	0	0	0	0	0	0	0	0	0	0	0	0	0	0	0	0	0	0	0	0	0
ENSSSCG00000000158	822.547	409.441	589.146	559.295	403.789	823.117	722.707	483.987	498.596	1436.52	506.912	455.058	453.353	359.238	539.687	623.002	573.567	435.026	743.076	463.601	545.475	291.147	440.65	433.689	436.619	615.52	337.835	715.304	590.753	733.652	177.16	709.965	611.297	1009.16	667.819	550.919	723.478	585.029	785.571	175.849	733.425	692.172	948.024	687.412	572.209	690.651	583.687	600.518	135.826
ENSSSCG00000000159	0	0.0313093	0	0.0335542	0	0.0635681	0	0.0158524	0	0	0.0587367	0.0104475	0.00445395	0	0	0.0171032	0.0162752	0	0	0	0.0114538	0	0	0.0278005	0.018762	0.0166739	0	0	0	0.00984095	0.00368807	0	0	0.0103544	0	0	0	0	0.00930373	0.00297778	0	0	0	0	0	0	0	0.0191367	0.00483177
ENSSSCG00000000160	182.103	172.628	187.658	271.896	214.722	242.587	325.169	208.592	198.396	212.623	173.207	174.494	45.9142	261.367	194.37	251.752	182.294	238.779	258.725	182.847	194.139	43.1325	222.635	168.093	231.535	242.541	345.008	148.842	159.969	193.139	13.3432	146.166	125.63	191.413	184.514	202.617	160.54	162.621	196.428	18.7428	171.071	152.852	182.3	172.314	217.865	164.068	187.924	169.295	17.2416
ENSSSCG00000000161	6.43821	7.53004	7.74038	7.31616	5.72522	6.23718	7.44943	11.0188	6.39863	7.92871	8.89696	6.98579	4.70856	5.39133	5.5005	7.08547	10.4739	6.13203	5.14848	8.4639	6.85645	3.28738	5.51961	8.872	9.80569	5.97118	6.74191	6.59652	13.3442	7.17841	1.86172	8.6071	5.34568	10.1527	16.2582	6.54381	6.23838	11.2095	9.71262	1.46776	8.54344	7.92879	7.5291	16.9588	6.99364	7.87429	13.9588	7.35891	1.63455
ENSSSCG00000000162	1.31283	16.8733	4.68998	19.6985	0.908958	31.9972	13.2999	13.0996	0.66827	1.65306	17.3678	8.7684	2.32993	1.53244	2.99675	19.3933	12.2327	1.0902	6.70243	11.1433	3.95053	0.354087	2.49171	2.03759	13.9401	10.7113	1.19256	4.04385	17.1878	5.11966	0.0530023	1.93101	1.58553	10.9521	18.7988	0.772346	1.61345	14.9806	4.9204	0.111266	1.92125	2.73997	8.31364	15.8209	1.08655	3.68192	12.4871	3.60275	0.0694387
ENSSSCG00000000164	11.1491	5.0232	8.39597	10.3448	5.53496	10.6303	9.49994	22.3557	7.4228	8.50565	5.71619	10.4249	4.11277	5.80599	9.53555	13.1093	20.349	9.12424	10.2125	5.26554	11.4981	1.71085	6.40527	6.65541	19.514	10.1806	5.71927	2.12279	3.88793	6.37484	0.541624	3.68816	2.32519	4.74936	11.6487	1.87274	2.16603	4.18138	6.86909	0.473256	3.61533	4.85082	4.94059	12.4784	2.17286	4.5171	4.18631	8.23869	0.787349
ENSSSCG00000000167	38.0821	54.0436	35.9779	53.7362	34.4537	45.4991	35.433	72.9683	51.2651	38.0445	61.9338	44.1962	13.5032	46.8716	64.9877	60.035	65.9394	53.4039	43.978	62.7126	41.8196	12.3081	42.9438	36.8214	76.1094	34.7642	51.2323	39.3783	62.3711	35.8813	4.1976	37.4468	17.5282	18.981	67.3041	31.0282	30.0774	60.8381	39.4983	4.5439	39.7884	34.0998	20.833	69.3954	35.519	31.5312	57.6747	29.2978	4.76931
ENSSSCG00000000169	0.798554	5.17557	1.94171	2.38032	1.9755	2.38118	2.75491	5.80147	1.90336	0.810695	6.57464	1.69931	1.25991	2.23357	2.25451	2.05618	5.69004	1.69073	0.9416	7.20173	1.94398	0.565576	1.99246	1.99058	8.31751	2.25514	1.79312	1.14802	4.26648	2.30529	0.440125	2.26482	1.99697	1.95876	6.01608	2.18872	1.25275	4.42077	2.03141	0.439594	2.20854	2.15627	2.05514	6.33939	1.79496	0.916081	3.92114	2.00461	0.388678
ENSSSCG00000000171	86.0212	112.887	329.698	539.218	216.29	629.309	279.388	159.095	192.885	163.319	143.732	250.608	789.371	121.205	184.83	354.318	173.018	206.382	143.63	89.431	414.39	275.142	146.861	668.238	131.575	327.244	183.547	160.24	103.303	588.196	27.4175	534.436	1193.16	797.981	128.752	347.208	86.1988	103.533	391.935	30.992	517.015	1412.49	868.767	148.123	294.412	169.775	121.472	429.639	36.8778
ENSSSCG00000000175	4.44888	9.38298	15.1457	7.96486	25.4844	5.03538	13.0111	8.22068	88.4658	2.13421	7.90179	10.5708	6.83977	21.0186	17.4494	38.9185	6.42019	53.9705	3.35475	8.70827	17.3956	4.47416	18.7614	27.2918	7.52008	13.6833	117.653	4.95789	8.89126	16.131	2.55915	27.5167	27.5631	12.7513	5.64212	106.102	3.49893	8.76967	11.8505	2.33676	22.0588	33.0029	18.2141	5.89279	131.459	4.6973	9.03989	13.9561	3.22008
ENSSSCG00000000176	25.5199	21.7145	33.8899	29.4819	21.33	35.247	39.6583	26.6701	21.0643	33.4568	23.1931	25.442	13.514	19.4034	23.4837	24.3108	27.5506	21.6499	19.8367	18.7816	34.943	10.132	19.995	31.5376	25.2444	26.6133	23.2971	24.5321	22.1995	29.1221	6.58831	22.1649	23.3259	38.1135	32.8337	21.3747	24.0557	18.5183	35.5038	5.39996	25.1354	30.5821	29.3948	32.5291	22.978	25.9812	19.2889	25.0721	5.68727
ENSSSCG00000000179	0.508193	3.2658	2.44391	4.51495	1.18751	5.76866	4.39434	3.27398	0.801362	0.713397	3.33905	9.58983	1.0035	2.17615	1.13772	8.3848	3.90454	0.976469	0.360346	4.808	2.48501	0.414514	1.31527	2.37784	4.42287	4.31327	1.28233	0.282216	5.02379	7.02116	0.292367	1.37779	3.06876	3.75854	2.21362	0.40041	0.383953	4.84224	10.8302	0.409999	1.41731	2.57359	2.50472	2.19318	0.540769	0.420371	5.71464	8.34373	0.604789
ENSSSCG00000000182	2.61292	24.5826	19.9254	19.8669	7.05546	15.5459	9.77832	21.6284	0.520455	4.80174	26.4608	17.7505	2.06382	4.77392	13.6264	6.16398	15.5018	4.57047	4.94066	27.1353	13.5632	0.613802	10.5496	15.7445	10.6257	14.1647	10.2854	10.4475	37.5081	15.2	0.379764	5.27637	41.9252	28.2543	11.303	9.38786	9.00201	26.0737	18.2022	0.153312	11.2835	103.934	30.9077	10.4388	12.2338	18.5261	40.3311	13.3011	0.248766
ENSSSCG00000000183	0	0.0261923	0	0	0.00881858	0	0.00722201	0	0	0	0.00614215	0	0	0	0	0.00715401	0	0	0	0.0224193	0	0	0	0	0.00784784	0	0	0	0.0169293	0	0	0	0	0	0	0	0	0.0176526	0	0	0	0	0.0273932	0	0	0	0.00804079	0	0
ENSSSCG00000000184	1.52338	6038.29	3.66299	5.45564	0	12.3233	20.2988	3.96534	12.1374	0	5907.48	6.27205	0.445647	3.47911	1.60494	0	0.40711	18.1682	1.92033	6585.58	3.43808	0	1.57709	1.39081	6.57042	2.50251	81.4918	2.70715	5250.33	10.3388	0.184508	0	9.19905	25.3826	2.28815	13.9233	2.76229	6971.56	3.25815	0	0.548206	3.50668	2.18422	0.375679	38.3644	2.16021	7029.13	13.4033	0.241725
ENSSSCG00000000185	17.6764	18.2681	20.4553	22.0926	29.7938	20.7569	20.4564	23.4772	26.6952	15.4209	21.8519	19.1637	8.93274	19.7711	23.8127	21.6065	20.3281	24.4221	12.8763	19.7011	16.1863	11.8842	27.8994	18.1554	20.4212	19.8146	35.5361	17.2831	17.9099	24.3022	5.05398	26.007	19.592	24.9789	23.1118	37.5355	15.3692	19.8046	26.0965	4.97327	25.5746	17.4098	26.1753	26.4229	41.5505	15.2038	20.4774	23.5608	4.79351
ENSSSCG00000000186	0.478927	0.718137	1.39836	0.153926	0.442123	0.978978	0.746787	0.311661	0.556473	2.28179	0.769849	1.58842	0.221832	0.425358	0.504567	0.201752	0.341304	0.486562	0.301862	0.655666	1.83149	0.177091	0.578447	0.400812	0.442637	0.393375	0.483392	0.106386	0.663093	0.490136	0.0290032	0.149246	0.0688581	0.162855	0.239786	0.125784	0.0241228	0.636108	1.0487	0.0702524	0.0861738	0.110245	0.257507	0.216531	0.198189	0	0.894441	0.727381	0.0379973
ENSSSCG00000000188	7.51982	4.27292	9.78849	4.90638	2.05518	1.23934	1.34648	0.92719	0.788336	6.06101	1.14515	6.92539	1.2157	1.80777	13.4472	0.33345	0.634613	0.314678	4.11601	0.348323	7.14581	0.61982	16.5942	1.08401	1.46316	0.975242	2.39682	13.1874	1.18362	20.3374	0	12.4322	0.512132	3.6337	0.356682	8.23254	8.97066	0.411396	11.6089	0	7.26373	1.09326	1.2768	0.878426	7.58071	20.7655	2.99827	8.95431	0
ENSSSCG00000000189	180.786	40.1548	170.625	133.695	144.31	212.063	118.432	116.275	119.741	135.292	46.9761	153.864	82.796	128.607	126.899	124.218	91.2325	83.034	159.581	45.0548	176.276	67.3448	161.266	53.2816	100.847	144.647	135.524	92.4035	28.2868	200.238	32.3129	66.9487	92.3619	155.178	75.3994	77.7211	83.5442	40.442	187.698	44.7989	88.1122	99.3916	137.155	77.2633	95.2533	97.8981	30.333	138.435	33.2819
ENSSSCG00000000190	66.9705	420.825	276.709	196.343	95.0858	239.088	237.378	450.942	145.808	436.798	407.168	214.065	67.8296	86.6877	261.409	218.445	459.748	160.373	55.3961	493.059	287.071	46.2008	105.09	121.435	411.891	135.43	105.001	54.6139	535.918	270.661	8.47149	179.627	86.4529	183.741	436.272	170.148	63.9695	599.001	354.936	10.15	208.127	144.576	163.709	539.688	211.64	82.3473	727.475	299.374	11.4444
ENSSSCG00000000194	253.086	111.354	448.011	162.967	148.89	310.36	470.569	241.688	180.923	244.119	135.15	206.163	305.916	124.111	121.867	141.28	351.038	181.473	118.904	135.739	184.554	130.699	108.501	80.8007	234.865	305.651	123.805	262.125	829.111	1014.13	124.869	866.294	554.521	1391.74	1098.91	672.363	189.102	771.462	614.823	68.7827	508.461	466.065	856.538	833.964	445.545	170.269	525.389	450.815	82.0425
ENSSSCG00000000195	3.76783	4.981	2.21872	0	0.559009	4.63515	51.274	9.24718	0	1.6486	15.574	2.21612	6.37721	3.07321	70.1758	2.26746	18.1245	1.28389	0.508888	9.47438	0.607394	4.42551	21.7323	16.2168	4.47727	23.8739	2.44476	3.58697	5.36575	3.65306	1.36905	4.83081	13.2335	56.0075	3.39561	1.52676	0.488004	1.119	1.97351	1.57912	9.87867	31.2235	75.8251	5.57508	4.58212	6.10619	3.05823	3.04446	1.53737
ENSSSCG00000000197	0.0465355	0.107658	0.0479551	0.0256395	0.0322196	0.121434	0.0527727	0.0605657	0.0308973	0.023755	0.168307	0.111764	0.0612605	0.017713	0.0490269	0.379	0.0870535	0	0.0439961	0.0955629	0.0175041	0.0728779	0.0963523	0.616044	0.143364	0.114668	0	0	0.231949	0.0601574	0.0789077	0	1.02367	0.31648	0.167754	0.0733315	0.0703176	0.20961	0.0853101	0.0637108	0.0167464	0.664148	0.28357	0.126237	0.0165062	0	0.176267	0.146228	0.0516888
ENSSSCG00000000198	0	0.265909	0.28427	0.11399	0.035811	0.485893	25.7789	0	0	0	0.424021	0.283936	41.7764	0.0787499	0.0817376	3.63143	0.138224	0.191911	0	0.151736	0.194553	39.7177	0.0535462	20.5414	0.063738	37.4986	0	0	0.309364	0.468041	24.5695	0.0386836	23.2018	35.4571	0.466131	0.456431	0.0625245	0.573477	0.948194	19.1902	0.037226	25.1933	45.6825	0.586743	0.256845	0	0.489788	0.617604	17.6291
ENSSSCG00000000199	3.62873	8.28448	7.20003	10.1938	4.80993	13.9421	12.9003	7.85471	4.39063	4.33841	7.78242	6.71652	2.75861	7.30592	7.8472	16.721	6.55854	4.92246	4.10782	8.82445	6.59118	2.14976	4.74525	13.6659	7.78132	9.00691	8.02389	4.22121	8.69435	5.21557	0.919484	4.41015	9.88527	15.5214	5.89506	4.19837	2.94361	8.70184	5.01838	0.812438	6.30583	10.6171	11.9118	5.69894	4.03069	4.26549	10.9341	4.39596	0.659134
ENSSSCG00000000202	37.907	56.7009	64.9847	69.925	55.5356	62.5869	56.253	63.6671	71.0379	28.0154	54.9672	45.5355	19.0267	43.7883	44.6851	60.1693	61.9805	54.6841	54.298	66.5683	75.031	16.804	47.8022	38.3018	61.7779	42.6217	86.2855	49.2329	55.3233	65.1479	8.40476	57.0304	48.8233	72.4946	62.6967	58.5425	48.0827	62.8064	71.5074	6.39904	65.4211	83.5737	57.1251	72.3563	72.9994	70.0915	59.3824	57.8714	6.32198
ENSSSCG00000000203	0.377968	49.3913	0.619656	0.255576	0.41038	0.255543	0.219184	36.3442	0.325098	0.342032	39.6062	0.90187	0.0150778	0.745497	0.624455	0.680311	34.3521	0.437115	0.276128	42.1856	0.872414	0.0134528	0.560261	0.211751	32.6304	0.141114	1.04043	0.320572	46.6356	0.949452	0.0249701	1.38772	0.289004	0.0701044	27.0646	0.129951	0.155763	55.9677	0.62991	0.0302416	1.05722	0.237286	0.221698	27.5182	0.0914084	0.146174	58.7146	0.82598	0.00817838
ENSSSCG00000000204	1.51854	5.07974	2.90769	2.17928	3.10087	2.00006	1.29155	4.91155	2.0846	1.02134	4.66835	2.5452	0.36469	3.31574	4.24822	4.36549	3.59477	1.80289	1.9886	6.4204	3.75135	0.494107	4.30197	2.33251	5.07337	1.02816	6.04276	1.83246	5.04253	3.25295	0.193863	2.17552	0.995758	1.71657	4.41997	2.70661	1.28373	5.23663	2.59573	0.337135	2.2597	2.33824	1.29092	4.29646	3.02432	1.9351	5.05722	2.08922	0.205139
ENSSSCG00000000205	2.50354	29.9246	6.01979	5.8623	3.03338	1.95989	2.12932	34.5384	14.5445	6.38991	23.2403	9.44859	1.83095	7.62347	4.94544	20.038	22.4131	12.2749	3.55038	37.8241	10.3587	1.797	7.12746	8.57127	38.9496	2.74177	58.1182	2.7806	29.1165	9.30458	0.454833	1.4043	3.77946	5.53349	20.306	6.3122	1.89149	40.7697	11.0914	0.489649	2.70278	8.06809	1.34609	23.1523	11.9881	2.95842	31.8072	9.4402	0.993135
ENSSSCG00000000206	1.02012	299.643	5.31801	0.578579	0.311599	0.25054	2.44978	268.768	3.50606	1.80727	258.801	3.5206	0.210652	0.502495	13.0074	5.03881	267.726	3.30792	1.87216	240.715	6.18454	0.195781	1.45988	6.27285	271.661	1.70864	4.63332	2.18604	305.495	3.74285	0.0436072	0.426353	1.52707	4.52986	299.705	3.97151	1.72279	286.257	5.6103	0.0352089	0.604636	5.00032	10.3245	319.863	5.55524	3.48876	311.051	4.46883	0.0476085
ENSSSCG00000000209	3.47265	10.4234	12.993	8.54367	7.57368	7.02644	5.4073	7.90589	3.80436	3.92718	9.02367	8.13862	0.843966	7.53433	6.45877	6.68423	5.67529	3.88671	5.10151	10.5793	17.0914	0.826221	8.87709	3.58504	10.0729	3.29114	9.22091	4.73516	9.87936	16.0315	0.679428	7.46198	4.00963	4.65979	6.59622	7.77904	4.02028	9.9127	11.5815	0.681803	8.47856	6.45648	3.21725	6.06717	8.12956	8.10623	8.86609	10.5763	1.03
ENSSSCG00000000211	0.0153285	0.17731	20.3454	0.0190023	0	0.0179999	0.149928	0.688275	0.0305322	0	0.121967	10.6026	0.00336314	0.00875185	0.0181678	0.051658	0.743499	0.0121875	0.00724602	0.155141	23.1697	0.00300069	0.0952136	12.2802	0.573764	0.0188855	0.0116036	0.0102149	0.122244	36.6116	0	1.01459	6.65458	10.7192	0.366077	0.0362324	0.00694865	0.127467	24.5951	0	0.0165484	7.02875	17.6538	0.595373	0.0734	0.0434728	0.112494	29.543	0
ENSSSCG00000000212	0	0.0665624	0.106738	1.11283	0	0.0540574	0.117461	0.0404419	0	0.0528735	0.0249744	0.230994	0	0	0.0545617	0.77085	0.0138402	0.109804	0	0.0607721	0.0974012	0	0.10723	0.0472822	0.0159549	0.141793	0	0.0230081	0.0516268	0.334744	0	0.0580998	0.022338	0.0880521	0.0311153	0.0326441	0	0.143553	0.063294	0.00506452	0.0931845	0.0238428	0.14851	0.0383149	0	0	0.0163472	0.211557	0
ENSSSCG00000000214	275.709	19.4803	17.475	9.88276	377.886	11.5129	17.7551	20.6168	17.5584	129.264	20.9374	14.2345	46.8152	201.286	14.716	13.1294	22.5262	10.7397	647.264	19.17	12.7022	53.1941	162.404	5.52546	29.6161	15.2253	23.2834	1654.57	17.4875	20.8633	70.7524	353.815	11.8795	23.3834	28.8523	24.1053	1294.05	20.7874	12.6225	65.4635	404.686	13.9719	34.1443	27.5358	30.8627	1328.62	16.9302	16.2063	52.5958
ENSSSCG00000000215	141.352	293.807	291.328	323.383	333.461	282.506	328.026	403.879	153.828	135.472	264.42	228.357	88.5211	412.612	224.489	403.806	331.72	149.229	135.851	367.853	301.584	85.0285	366.323	258.957	506.992	259.884	314.629	142.855	248.691	291.337	50.1701	198.483	195.626	277.411	298.645	135.86	102.269	273.424	236.392	44.9019	280.948	264.398	199.315	321.346	148.421	214.38	265.047	165.901	46.1212
ENSSSCG00000000216	0.474049	17.2813	0.57733	0.99725	0.805618	3.00261	0.293229	21.3024	0.686717	0.923953	14.2149	0.798443	0.113463	0.590529	0.272415	0.726169	14.2348	0.479702	0.325949	16.5365	0.680826	0.472433	1.67305	1.29839	21.9462	1.30969	0.260983	0.172312	16.4538	0.0835653	0.0626352	0.290081	0.780704	1.89039	11.2242	0.162985	0.703288	14.1554	0.23701	0.278147	3.16371	1.07138	0.787822	11.4141	0.183431	0.977772	16.7725	0.162501	0.164118
ENSSSCG00000000217	27.6504	58.2822	175.902	284.884	36.3739	222.522	303.53	59.5942	34.514	60.9755	98.6712	224.269	43.1942	39.1519	54.1831	68.6451	74.4844	36.6406	56.4657	64.893	141.864	14.5785	44.0828	60.5859	57.5844	246.491	24.001	24.5683	50.3498	112.594	3.21499	64.1075	92.5486	281.692	46.8475	31.0233	17.7152	40.6211	289.605	11.7893	74.4284	209.786	235.095	45.8225	38.0536	26.1395	52.5416	89.3182	6.84447
ENSSSCG00000000220	5.15799	32.5587	6.8585	4.81285	4.96801	6.25227	3.89168	31.5732	7.2912	2.35696	20.5207	7.49269	0.365059	7.50491	7.98685	7.28952	19.4425	5.98618	5.30911	28.079	9.8103	0.504861	10.6581	3.7597	29.4487	3.68994	12.5953	5.59944	21.9772	6.00912	0.302285	4.75988	2.36831	4.83745	19.8308	5.30945	4.4124	16.5601	4.49911	0.390508	4.84997	3.33216	3.71266	21.1727	5.70994	7.25523	17.8042	4.70551	0.396026
ENSSSCG00000000223	18.7576	222.007	575.692	2458.1	60.1359	888.084	507.746	98.0761	59.2925	36.2192	229.481	628.741	127.401	66.1206	72.1735	70.0852	141.884	91.4284	70.1649	267.723	308.298	55.8777	37.9935	207.736	108.54	280.003	58.0321	31.5219	126.014	732.984	34.078	122.6	176.236	846.934	66.1483	111.037	46.5822	141.57	1040.58	32.5394	283.506	219.646	285.901	103.778	199.6	21.973	108.505	445.906	41.1519
ENSSSCG00000000228	20.7024	4402.44	89.6023	124.557	18.9203	117.986	81.7003	2931.29	19.7933	57.0668	4216.37	137.229	118.46	61.4643	54.3086	94.1869	2143.08	25.6778	28.1846	4022.97	91.5763	53.8194	48.8654	53.3001	3308.59	61.8954	31.343	11.0368	4555.93	78.6813	32.4961	50.1661	16.0731	97.1472	2927.69	12.5273	7.50775	4012.03	111.579	60.7353	55.4279	54.8985	115.763	2491.63	22.0294	10.5684	4432.09	96.0177	37.843
ENSSSCG00000000231	0.0215175	0	0.177391	0	0.178776	0.176872	0.00915058	0	0.0321448	0.131809	0.0155647	0.0775178	0.604292	0.147426	0.0340042	0.00906441	0	0.0513247	0	0	0.0849842	0.610776	0.0167071	0	0	0.0618582	0	0.0143393	0	0.0730174	0.0234553	0.0120698	0.0139216	0	0	0.0101723	0	0	0.0493081	0.0568142	0.081305	0	0.0115694	0	0	0	0	0.0202843	0.040972
ENSSSCG00000000232	9.05194	7.43512	90.6181	92.5948	44.1048	43.726	16.3417	3.15516	13.5917	10.4896	6.47246	57.1523	7.13754	43.8804	19.8815	7.43646	3.86492	10.7818	10.9024	7.8597	125.373	5.5672	34.1452	8.35919	3.33359	8.8308	24.4686	12.6422	5.47984	188.42	1.78944	34.8226	10.1423	16.7346	2.82863	26.6265	10.172	7.82288	177.387	1.66357	43.9942	17.1963	11.7852	3.25863	25.9995	18.4917	7.01995	135.794	2.01417
ENSSSCG00000000233	127.189	425.23	281.86	60.6307	177.227	333.668	371.668	362.103	144.54	91.5887	438.669	209.301	199.802	141.595	105.224	125.298	286.093	106.515	180.561	413.714	324.393	138.775	139.309	334.711	331.281	287.535	139.442	202.996	485.302	224.209	90.2558	69.331	237.842	295.29	337.046	109.701	156.523	457.131	179.443	91.8228	80.4929	346.377	313.419	378.751	117.947	193.363	493.282	215.368	108.185
ENSSSCG00000000234	70.4267	334.782	301.705	108.093	207.408	131.533	101.829	32.6047	74.1478	72.415	340.227	214.363	25.8267	213.689	139.119	43.654	36.7008	86.3924	58.4984	335.588	371.816	21.6647	272.63	46.8456	28.3607	47.9296	104.34	115.319	419.732	351.162	10.4187	218.967	82.0177	82.1073	33.5481	183.116	117.668	455.442	260.521	9.74035	185.191	101.438	73.0284	31.6343	131.682	99.8676	605.692	400.712	12.2128
ENSSSCG00000000235	0	0	0	0.0594712	0	0.197168	0	0	0	0	0.0260261	0	0.0157883	0.123257	0.0284297	0.485019	0	0.0286071	0	0	0.121804	0.0281736	0.391109	0	0	0	0	0	0	0	0	0	0	0	0	0	0	0	0.0659595	0	0	0	0.038691	0.0532379	0	0	0.0340712	0.0339178	0
ENSSSCG00000000236	0	0.0114222	0	0	0	0	0	0	0	0	0	0	0	0.0169137	0	0	0	0	0	0.0260715	0.0167142	0	0.046002	0	0	0	0	0	0.0147654	0	0	0.0166167	0	0	0	0	0	0	0	0	0	0	0	0	0	0	0.021039	0	0
ENSSSCG00000000239	0	0.00696215	0	0	0	0.00706771	0.00767869	0.0211503	0	0	0.00653054	0	0	0	0.0142673	0.0608511	0.0144762	0.00717817	0	0	0	0	0.224316	0	0.0166882	0	0	0	0	0.0087532	0	0	0	0	0.0650905	0	0	0	0.0331014	0	0	0	0.00970844	0.0400758	0	0	0	0	0.0085954
ENSSSCG00000000240	0	0	0.0119801	0.220981	0	1.19223	0.0692143	0.00907832	0.0115782	0.0178034	0.00840931	0.0837628	0.0357095	0.0132752	0.00918592	0	0.0279613	0	0	0	0.078712	0	0.469379	0.0318414	0	0.047744	0	0.0154945	0	0.0676284	0	0	0.0451296	0.711567	0	0	0.0210801	0	0.117217	0.00341062	0	0.481696	2.23776	0	0.0123707	0	0.00550438	0.054796	0
ENSSSCG00000000241	0	0	0	0	0.423492	0	3.46821	0.318429	0	0	0.294963	2.0986	0	0.465638	0	0	0	0.324214	0	0.358878	0	0	0.633225	0	0.376875	0	0	0	0.406496	0	0	0	0	0.415979	0	0	0	0	0	0	0	0	0.438498	0	0	0	0	0	0
ENSSSCG00000000247	0	0	0	0	0	0	0.462428	0	0	0	1.17985	1.11925	0	1.86255	0	0	0	0	0	0	0	0	32.0834	0	0	0	0	0	0	0	0	0	0	0	0	0	0	0	0	0	0	0	0	0	0	0	0	0	0
ENSSSCG00000000248	0	0.356295	0.476121	0.0238651	0	0.0452121	0	0.225497	0.0287591	0	1.50393	1.66447	0	0.131898	0.0912678	0.291948	3.42636	0	0.0273009	0.0762423	0.423612	0	0.22421	0	0.37364	0	0	0	0.143931	5.85139	0	5.24806	0.0747317	0	0.078072	0	0.0261805	0.090048	18.9781	0	0	0.199414	0	0	0	0.0409482	0.998082	13.5564	0.0137462
ENSSSCG00000000249	0	0.584624	0	0	0	0	0	0.592009	0	0	0.548382	0	0	1.73139	0	0	0	0	0	0	0	0	5.88631	0	0.700669	0	0	0	0	0	0	0	0	0	0.683221	0	0	0	0	0	1.6369	0	0	0.560873	0	0	0.358948	0	0
ENSSSCG00000000250	0	0	0	0	0	0	0	0	0	0	0	0	0	0.141786	0	0	0	0	0	0	0	0	1.83175	0	0	0	0	0	0	0	0	0	0	0	0	0	0	0	0	0	0	0	0	0	0	0	0	0	0
ENSSSCG00000000251	0	4.23554	0	0	0	0	0	0	0	0	1.98649	0	0	0.627186	0	0	0.440343	0	0	0.483387	0	0	5.9704	0	0	0	0	0	2.1901	0	0	0	0	0	0	0	0	1.71275	0	0	0	0	0	4.87616	0	0	0.260054	0	0
ENSSSCG00000000252	0.40389	3.62973	23.1637	0.462176	0.177463	0.12161	499.343	1.88025	0.309419	0.523364	6.71954	23.7602	90.66	0.301556	4.73792	161.739	2.95164	1.82795	0.851819	0.792949	20.4568	88.6441	1.39912	203.163	1.33521	786.279	5.17409	3.54039	0.216798	54.0692	42.0169	4.02567	237.694	532.153	0.0139996	0.778436	4.18289	0.0322943	37.2489	22.8778	1.1404	412.516	639.639	0.0459705	0.4959	5.66122	1.53721	58.4877	31.1468
ENSSSCG00000000253	0.39578	1.52604	180.271	0.981275	1.23311	1.23934	243.713	8.03565	0.394168	0.606101	1.43144	191.874	1105.42	0.451943	14.6981	864.97	9.83649	11.9578	2.61928	3.1349	138.003	824.205	9.8336	1626.56	12.0711	258.114	0	49.0571	2.76178	367.992	361.676	68.8213	752.834	925.383	57.4258	1.12262	40.9062	3.29117	284.78	232.455	8.11829	1218.99	1155.08	88.1354	1.6846	46.5821	3.56044	505.172	299.185
ENSSSCG00000000257	23.1101	9.47472	469.067	552.913	35.5457	1003.75	688.944	14.3916	38.4571	31.8071	67.29	604.616	113.989	69.1473	64.0274	74.1855	61.9161	55.8212	17.977	11.843	263.094	22.6773	33.1617	136.609	13.5183	923.144	37.2028	21.4438	6.9988	338.362	14.3495	42.3352	108.26	651.749	6.32722	49.5092	32.0916	5.77743	475.68	20.4255	70.7424	139.795	354.526	7.35841	75.6423	17.4226	6.92535	274.112	10.7226
ENSSSCG00000000259	6.06673	4.52908	4.75536	6.21396	46.6176	5.53247	4.94032	6.17386	2.12114	1.03779	4.10826	2.95616	35.075	33.4221	4.66615	6.87851	5.25191	1.82166	1.31188	3.83405	3.42296	7.58053	36.5812	7.60109	5.66668	4.90349	3.02907	3.18268	5.59736	4.31759	9.98997	34.6454	7.85024	5.33292	6.51436	3.56977	2.19426	5.46752	3.57905	13.0078	34.3503	8.11162	5.4481	6.58925	1.88861	3.93534	6.03518	4.95851	17.0666
ENSSSCG00000000260	0.21468	0.0301003	0.362011	0.064517	0	0.0763918	13.7939	0.060961	0.0388737	0.149438	0.0988201	0.241058	1.57576	0.245144	0.16963	0.230199	0.0625869	0.0465514	0.110708	0.103057	0.110115	4.38593	0.363679	1.73725	0	16.5591	0.0590949	0.104046	0.0778208	0.283828	5.18375	0.218945	2.09607	8.58082	0	0.0738101	0.194635	0.0202864	0.0894447	4.20831	0.126417	2.53376	13.4316	0	0.103837	0.193724	0.036962	0.312762	4.255
ENSSSCG00000000261	7.11605	7.20931	2.9298	2.21144	1.43291	2.09477	0.51918	3.08209	2.46507	5.60886	16.2587	1.10169	0.154111	2.88367	8.91317	8.94022	4.73302	1.61558	9.46309	2.62727	2.74587	0.0687512	34.4887	0.377897	1.4452	0.288467	2.25346	13.3292	1.97558	3.88339	0.0455752	10.9945	3.15951	0.793314	0.550122	13.2587	11.0307	1.76446	2.59833	0.105487	15.5904	21.3197	0.674403	0.439236	10.4107	32.2527	4.60453	4.0596	0.0915529
ENSSSCG00000000262	4.9783	36.127	13.9671	8.96587	10.445	9.58546	10.3284	39.9203	4.91504	4.29666	40.3714	10.6037	8.67494	8.42854	9.89089	16.559	36.1979	6.08597	3.53678	35.7094	15.8465	5.16003	7.44026	19.3888	33.2049	7.48077	6.51325	5.56119	50.4876	13.4198	2.84402	16.7548	11.6735	11.7862	51.7245	9.93083	4.43521	53.9009	12.6872	2.74372	18.904	15.7785	11.4804	55.193	10.1968	7.58989	55.6643	11.3662	2.71229
ENSSSCG00000000263	9.89703	4.86855	27.3212	16.1623	32.1981	9.98815	6.58284	2.72975	9.88303	7.47033	4.22917	14.5192	3.67832	29.5306	17.3727	10.015	2.16015	10.4733	5.37775	5.27732	42.2483	2.90959	28.345	5.42627	3.14126	4.25258	16.3037	7.62811	3.30038	17.6032	2.40914	15.321	4.28405	3.09892	1.45217	10.6563	6.48224	4.41155	12.6149	2.76404	19.7914	6.99272	3.27615	1.76538	12.471	11.687	3.96475	12.4757	4.46399
ENSSSCG00000000264	80.312	70.1688	191.497	181.115	118.013	183.934	193.658	78.7278	99.9811	87.0092	74.1621	101.572	56.9863	86.3427	90.4624	160.882	89.3897	63.1754	101.374	59.0269	172.095	51.8484	83.5856	78.9781	74.6212	120.352	70.4969	81.4185	80.912	181.825	27.4741	86.2644	123.822	172.572	78.9229	104.612	63.1307	80.8164	169.158	23.8121	100.078	170.514	125.41	78.0637	111.371	86.6255	75.04	143.766	29.69
ENSSSCG00000000265	0.376626	0.302539	4.57652	4.91534	0.635608	6.5725	8.32855	0.772028	0.187546	0.889184	1.44162	4.87806	1.10178	1.88156	0.917574	1.20314	1.58524	0.811008	1.36495	0.193355	4.23228	0.282623	0.73107	0.838135	0.449613	4.39532	0.261344	0.501967	0.172079	2.72344	0.0513179	0.968274	2.43673	9.95731	0.0565699	0.608331	0.298778	0.0978714	6.81809	0.230192	1.35533	3.61955	5.01192	0.0464396	0.851633	0.111264	0.0891613	1.27223	0.067232
ENSSSCG00000000267	0.136417	0.27051	0.220908	0.209377	0.121436	0.36615	0.149176	0.258709	0.213496	0.447664	0.253741	0.260768	0.0342061	0.222535	0.261775	0.410475	0.124992	0.108463	0.0736985	0.188664	0.439822	0.0762993	0.211839	0.186818	0.360228	0.160069	0.0590093	0.103895	0.349687	0.264523	0.0212431	0.218628	0.201738	0.178922	0.245881	0.147406	0.0883425	0.324112	0.160767	0.0343038	0.21039	0.376823	0.272434	0.374863	0.0829493	0.193444	0.442901	0.128598	0.00927693
ENSSSCG00000000268	0.915112	0.885871	1.89609	2.53438	1.09193	2.58359	2.89801	2.03739	0.775647	1.32687	0.999961	1.8638	0.610881	1.1339	1.83077	2.30478	1.881	0.758552	0.892786	0.908197	1.38419	0.423078	1.01288	1.79983	1.67355	2.9426	1.07595	0.778507	0.834607	2.22753	0.357269	1.13584	1.99036	5.27344	1.7547	0.96648	0.591359	0.576803	2.76626	0.391281	1.20865	3.30766	3.70594	1.53411	1.25347	0.648831	0.622267	1.62438	0.361473
ENSSSCG00000000271	0.091025	0.116991	0.531543	0.401213	0.630225	0.665082	0.258063	0.402793	0	0.0464655	0.0438953	1.28045	0.0133142	0.658298	0.143847	0.332323	0.437861	0.120621	0.0286859	0.213627	0.51358	0.0712758	1.03657	0.0831036	0.616936	0.274138	0.229684	0.0808787	0.0302466	0.911941	0	0.306351	0.196308	0.154761	0.136721	0.0573755	0.110035	0.0315388	0.139058	0	0.0982692	0.209531	0.29365	0.336713	0.0645733	0	0.07183	0.286026	0
ENSSSCG00000000272	28.7291	13.457	49.7552	56.9203	43.3083	54.1099	54.4672	28.235	30.3799	25.8456	13.9463	41.7983	14.3801	38.0449	35.2589	38.4238	23.0547	27.1412	27.6519	14.9735	51.0938	18.1657	44.825	38.1467	31.4739	47.3513	37.5416	24.4227	10.1544	51.8688	9.25797	27.328	29.6127	45.7159	19.9351	25.0458	20.6739	9.82174	48.812	9.02925	34.2881	41.565	35.475	19.1735	26.5605	23.3126	8.97351	43.1724	10.075
ENSSSCG00000000273	7.46957	7.58953	22.7285	16.7342	32.8777	10.7997	79.1668	6.75918	6.90477	11.0281	7.18032	18.0801	18.2411	19.8646	9.08187	8.57734	5.64892	6.02875	6.39448	7.59292	18.7062	12.3336	15.3927	51.92	6.72087	62.4776	6.00714	6.9067	8.78338	31.0765	7.1931	19.6584	41.9142	71.0133	7.94057	6.7954	5.12071	8.29267	24.6041	5.07041	24.0549	50.9198	68.6321	8.07513	10.2623	6.08697	8.05608	25.4105	6.29145
ENSSSCG00000000274	40.9888	23.7357	41.1653	55.0065	86.2198	54.3865	52.3956	43.3417	42.8675	49.703	22.3953	48.501	14.5666	65.3618	27.3276	54.9433	29.4714	52.4987	44.9347	29.6141	43.4924	23.7761	74.1576	51.81	54.7027	76.4388	53.2304	30.2537	22.0712	48.5112	22.7681	46.8476	40.0429	45.8502	35.1157	42.8242	31.2602	22.0879	46.0153	23.381	42.0824	48.4139	41.4299	32.4922	36.979	37.307	20.5298	34.5677	32.2155
ENSSSCG00000000275	7.32951	35.1496	8.35562	9.91909	4.9954	11.9061	7.63655	56.2701	3.1936	7.36607	33.4014	9.57177	1.3468	8.00343	9.37488	7.68043	46.7896	3.0959	7.31933	31.8903	7.70227	0.842955	7.82504	3.07398	48.0963	6.54699	8.59999	5.55599	43.474	15.1896	0.665799	7.14343	5.572	6.96296	57.9215	4.33124	3.77943	35.2841	8.85979	0.873555	7.86337	5.56772	5.41872	54.2595	4.38713	3.89757	47.652	7.7731	0.850462
ENSSSCG00000000276	4.17321	4.2386	3.68071	3.69366	2.68117	4.88238	3.66746	15.5933	2.86604	6.5326	4.12979	3.35257	3.60969	2.30346	3.91895	4.56845	12.389	3.12677	4.00672	3.32263	3.23693	2.24614	2.68704	2.48371	12.1354	3.57214	3.51632	4.24245	3.79117	3.89358	1.10616	3.78899	2.96943	4.63477	9.75678	3.17583	4.39598	3.66458	3.06187	1.12115	4.19566	3.48896	4.38815	11.2408	3.78102	4.9599	3.63199	3.67234	1.13204
ENSSSCG00000000277	0.153752	0.217373	0.475328	0.444739	0.479037	0.26079	0.163462	7.68414	0.140366	0.176593	0.111217	0.435206	0.0393561	0.365772	0.283471	0.259077	7.52955	0.132433	0.181703	0.135316	0.419291	0.0451475	0.358139	0.280744	5.00909	0.24205	0.484955	0.170767	0.191588	0.496896	0.0139666	0.229984	0.232111	0.339834	3.67193	0.145371	0.12778	0.1465	0.24663	0.0375891	0.401139	0.318531	0.234227	4.53104	0.13634	0.308871	0.115263	0.374428	0.0182977
ENSSSCG00000000278	15.8453	12.8332	26.0519	35.2059	51.4768	27.6762	23.7028	19.0888	20.5784	11.4012	10.5689	30.0783	5.43314	48.4167	19.0319	29.0141	9.92662	23.9305	17.7283	16.6432	30.9088	4.41117	44.5131	22.4083	26.3824	23.2827	48.22	17.0859	7.58031	32.8096	4.42655	27.2001	22.9763	16.0423	11.0149	18.4446	17.1812	7.53171	22.4793	3.25868	37.823	28.0981	16.4398	9.71986	16.2679	18.4044	7.01222	19.0279	4.37787
ENSSSCG00000000279	0	0	0.0253975	0	0	0.0192938	0.0209617	0	0	0	0	0	0	0	0	0	0	0	0	0.0867617	0	0	0.191359	0	0	0	0	0	0	0	0	0	0	0	0	0	0	0	0	0	0.0532141	0	0	0	0	0	0.0116691	0	0
ENSSSCG00000000281	0	0	0	0	0	0	0	0	0	0	0	0	0.00637154	0.0165806	0	0	0	0	0	0	0	0	0.0225481	0	0	0	0	0	0	0	0	0	0	0	0	0	0	0	0	0	0	0	0	0	0	0	0	0	0
ENSSSCG00000000288	33.6476	40.6242	69.913	92.5531	60.3842	68.783	74.2457	76.7549	39.9147	21.8021	47.6899	62.4324	15.5479	43.181	61.7284	62.1484	78.6261	34.0848	19.9352	41.5985	63.5857	15.1057	45.1446	69.0162	56.2066	53.6771	43.5307	26.7345	54.5817	55.9756	9.68292	49.1335	44.5971	109.635	76.2716	45.1704	23.3562	43.8562	90.7342	7.0781	55.376	85.2747	85.3914	94.6389	52.1737	30.3952	45.1834	71.1822	8.30525
ENSSSCG00000000289	0.146593	0.0616613	4.25727	0.82603	0.124563	0.490337	0.0340037	0.0624401	0.199085	0.244902	0.106038	4.71866	0.69589	0.121742	0.13689	0.0224557	0.149579	0.201319	0.0503975	0.0703717	0.691758	0.328709	0.144862	0	0.0369503	0.0656761	0.221939	0.0710467	0.0531394	1.31791	0.019369	0.179406	0.0344887	0.0407843	0	0.214203	0.0724938	0.0277048	0.684058	0.0273677	0.0431616	0.0736239	0.0859843	0.0295781	0.0567234	0.188976	0.0378588	1.1809	0.0317193
ENSSSCG00000000290	26.0629	24.952	37.894	42.513	30.283	36.0386	59.2921	25.0293	28.3073	38.6305	28.7103	27.1138	27.4723	28.6022	31.5221	51.2504	28.5656	27.4614	23.8969	25.6402	32.2454	14.8938	27.4284	41.6003	22.3054	52.1527	23.7829	26.3822	27.0438	50.292	12.7896	35.673	50.6366	82.7652	31.3786	39.3508	26.8736	28.7795	50.7101	9.53725	38.3015	73.851	83.4523	29.9838	38.0493	26.8099	29.9671	44.856	7.48995
ENSSSCG00000000291	0.206547	0.589335	5.93845	1.43388	0.25741	2.29607	0.474317	0.161292	0.205706	0.189785	0.657385	4.10315	1.44109	0.141514	0.0816017	0.0522056	0.298068	0.246333	0.156221	0.81801	0.675918	2.04593	0.192446	0.565717	0.45815	0.186616	0.437792	0	0.14413	1.52194	0.0900591	0.208544	0.240541	0.63211	0.0930712	0.234346	0.0374523	0.0644089	1.57138	0.0302977	0.200686	0.342326	0.266531	0.137528	0.17583	0	0.117354	1.01249	0.0294968
ENSSSCG00000000292	1.03142	4.72987	2.46588	5.68274	3.14211	1.99169	1.92993	3.74793	0.493063	0.779229	3.43194	1.40136	0.205175	2.85807	1.29309	1.45989	2.07279	0.929403	1.20916	4.32084	1.48978	0.161527	3.41689	1.22415	4.82985	1.26511	2.64422	1.20971	3.7563	4.98666	0.119925	1.71251	1.28125	1.73959	3.33389	1.93738	1.33409	3.27351	2.82362	0.0927944	1.94491	2.65913	1.04998	2.86914	1.039	1.28707	2.50686	2.06128	0.170208
ENSSSCG00000000293	34.5718	3.07265	70.1957	16.5042	51.5647	51.9063	27.6387	1.6582	126.603	31.8977	4.74608	33.2517	30.1628	39.6684	50.034	46.6559	3.32834	183.952	12.9929	3.29671	108.232	15.273	34.0493	12.3508	1.78615	22.615	154.459	12.4972	0.665961	64.1228	16.9744	30.0052	19.8206	34.7077	0.494548	125.019	11.5079	1.04162	56.3578	15.0422	41.0324	25.9669	44.5402	0.511896	127.806	18.0668	1.52505	56.5664	18.5471
ENSSSCG00000000295	4.15107	9.55023	55.7521	143.119	9.65968	100.321	57.837	4.90941	13.0029	5.59204	13.4684	45.3685	9.66691	13.591	16.7265	8.09756	7.89885	16.3653	6.92088	11.1419	26.6865	4.38337	10.1908	13.1386	6.35176	30.6718	13.6385	2.75479	5.3915	67.6672	2.94776	8.50222	14.7101	55.8405	3.30635	8.95701	4.06019	5.78298	98.5017	3.90611	26.9072	19.8641	23.1897	3.69548	15.9274	2.22265	4.8524	68.0174	3.31253
ENSSSCG00000000296	0	0	0	0	0	0	0	0	0	0	0	0	0	0.878061	0	0	0	0	0	0	0	0	1.19408	0	0	0.631585	1.74625	0	0.766535	0	0	0	0	1.56884	0	0	0	0	0	0.225588	0	0	0	0	0	0	0.182038	0.724873	0
ENSSSCG00000000297	3.53353	27.0323	4.262	8.74425	9.54966	11.2221	6.55712	7.65085	1.81955	3.93548	26.8813	5.57957	0.581453	13.3199	6.85316	2.01289	7.54907	3.20852	6.81428	28.5716	2.58273	0.393023	9.94547	2.30954	7.38512	4.91416	4.55941	4.20108	32.6828	4.90526	0.109425	4.4371	1.50679	4.77205	3.9082	2.18299	3.20361	32.827	5.88887	0.159031	6.87088	2.63426	2.56916	3.65394	2.35002	4.01423	38.8981	4.35302	0.143358
ENSSSCG00000000298	6351.06	140.54	5.24108	2.4519	138.212	3.98152	78.944	26.1463	54.4511	3423.11	138.572	11.3424	154.548	98.246	35.1633	10.3553	15.6305	17.5229	6865.18	165.988	0.478263	78.3218	121.759	94.6079	30.9453	77.2822	80.8502	11771.5	162.24	14.793	80.8493	601.949	62.5205	159.54	23.6814	169.106	9417.32	173.136	4.66183	43.7677	645.614	66.7319	164.986	20.6949	187.163	9928.57	191.441	5.19397	86.1494
ENSSSCG00000000299	0.155867	0.440725	17.3472	28.683	0.539584	48.7675	15.9524	0.689725	1.08663	0.397827	0.676479	14.0112	1.41351	1.83918	3.69476	1.88226	0.833082	1.52844	0.245602	0.137177	6.91819	1.05776	2.01703	4.26909	0.768301	10.2419	1.9665	0.900205	0.103586	5.64179	0.453077	1.16574	3.22703	11.9253	0	1.57196	0.61236	0.108011	6.42914	0.335334	1.96317	6.02771	6.36923	0	1.76916	0.221025	0.0983988	5.33859	0.420453
ENSSSCG00000000312	0	0	0	0	0.420308	0	0	0.316035	0	0	0	0	0	0	0	0	0	0	0	0	0	0	0	0	0	0	0	0	0	0	0	0	0	0	0	0	0	0	0	0	0	0	0	0	0	0	0	0	0
ENSSSCG00000000318	0	0.115301	0.0192598	0.185352	0	0	0	0	0.0930675	0	0.0135191	0.0577116	0	0.0213418	0.0590706	0	0	0.118878	0	0.0493457	0	0	0.0580456	0	0.0345469	0	0.820578	0	0	0.0724813	0	0	0	0.0762629	0.0168433	0.0706835	0	0	0	0.00548305	0	0	0	0	0	0	0	0	0
ENSSSCG00000000327	0	0	0	0	0	0	0	0	0	0	0	0.0270655	0	0	0	0	0	0	0	0	0.0593448	0	0	0	0	0	0	0	0	0	0	0	0	0	0	0	0	0	0	0	0	0	0	0	0	0	0	0	0
ENSSSCG00000000332	0	0.0182054	0	0	0	0	0	0	0	0	0	0	0	0	0	0	0.018927	0	0	0	0.0532802	0	0.0733207	0	0.0218191	0.0193908	0.142968	0	0	0.0915553	0	0	0	0	0.0212758	0.0446422	0	0	0.0432787	0	0	0	0	0	0.0251213	0	0.0670665	0.0890194	0
ENSSSCG00000000333	0	0.0980126	0.0327439	0	0	0	0	0.0744379	0.0949354	0	0.0459682	0.130822	0	0.0362835	0.0251067	0	0.0254744	0.126317	0	0.055929	0.57369	0	0	0	0.176201	0.0260986	0.62538	0	0	0.123227	0	0.0356465	0	0	0	0	0	0	0.0582499	0.00932183	0	0	0	0	0.101434	0	0	0.0599068	0
ENSSSCG00000000352	0	0.014958	0	0	0	0	0	0	0	0	0.0140307	0.0199651	0	0.0221493	0	0	0	0.0308442	0	0.0170709	0	0	0	0	0	0	0.0880993	0	0	0.018806	0	0	0	0	0	0.036679	0	0	0	0.0227621	0	0	0	0	0	0	0	0	0
ENSSSCG00000000353	0	0	0	0	0	0	0	0	0	0	0	0	0	0	0	0	0	0	0	0	0	0	0.0262353	0	0	0	0.0383672	0	0	0.00818998	0.00613868	0	0	0	0.00761279	0.00798683	0	0	0	0.00743464	0	0	0	0	0	0	0	0	0.0201058
ENSSSCG00000000359	60.3086	60.6439	25.9545	30.476	45.0298	21.7136	22.3704	30.373	50.5905	71.9328	54.6552	23.0801	14.013	26.0905	52.7332	30.6208	35.9117	47.7814	93.6395	42.7422	20.0266	14.8328	43.1543	25.0318	29.0235	26.3607	54.5424	105.732	47.9368	27.1494	7.35591	46.9132	18.7704	26.1266	40.0807	112.787	119.279	60.755	29.1253	8.19957	52.0866	27.1534	35.4261	44.382	106.976	109.254	54.1908	28.952	8.4988
ENSSSCG00000000361	34.5216	11.4053	36.669	31.2416	40.4116	28.855	19.8854	11.4289	22.316	47.7153	12.7581	33.7377	11.1185	32.4291	33.9759	26.4408	15.0679	18.2543	27.7468	10.0456	33.7806	8.02958	36.8134	31.474	10.0997	18.3461	14.5685	28.8286	9.17257	54.7979	4.80054	50.4152	24.2965	37.522	11.8585	36.9084	30.8088	11.5871	55.5477	5.29448	50.0976	41.1899	41.8946	12.3684	38.5526	33.7933	9.08122	56.8425	4.94496
ENSSSCG00000000362	0.508593	0.246944	0.427051	0.108973	4.81247	0.0516122	0.0640845	0.139741	0.196981	0.129811	0.490521	0.416856	0.02893	2.12947	0.104187	0.0872864	0.211426	0.164745	0.0534266	0.563655	0.170049	0.0184373	1.6527	0.0515926	0.548397	0.881899	0.342223	0.125528	1.41772	0.292208	0.0102666	5.89587	0.121872	0.480396	0.611133	0.10686	0.264709	2.1538	0.129495	0.0165787	4.24004	0.169106	0.972292	0.891901	0.120266	0.21369	1.31551	0.0976644	0.0134503
ENSSSCG00000000363	0.489965	4.2237	0.973757	2.95021	0.926836	1.06851	1.08646	7.70689	0.296267	0.455561	3.68339	0.594376	0.145893	1.39873	1.34119	2.59476	4.78394	0.417389	0.595578	4.29673	0.829341	0.109617	1.41302	0.383422	6.69553	0.934237	0.768291	0.60638	5.47739	1.59478	0.120806	6.39972	0.271716	0.838991	10.014	0.876879	0.396622	5.69321	0.801978	0.0462031	3.7216	0.652544	0.432796	10.6157	0.83792	0.719601	4.28345	1.27018	0.0333197
ENSSSCG00000000364	0.904033	0.376461	2.57124	3.64602	2.6852	2.95827	2.52199	1.38367	1.04441	0.664533	0.431595	3.38709	0.523639	2.82855	0.885761	1.47762	0.521845	0.833787	0.717948	0.795631	3.34607	0.304392	2.02155	1.33708	1.65435	2.27218	2.79213	0.626545	0.54072	2.45419	0.19052	1.21703	1.47395	2.17645	0.847314	0.598328	0.704876	0.902114	2.08819	0.286437	2.06908	2.74692	1.96374	0.909605	0.769587	0.51278	0.556447	1.39764	0.206567
ENSSSCG00000000365	0	0	0.0541152	0	0	0	0	0	0	0	0	0	0	0	0	0	0	0	0	0	0	0	0	0	0	0	0	0	0	0	0	0	0	0	0	0.0496508	0	0.0545852	0	0.015406	0	0	0	0	0	0	0	0	0
ENSSSCG00000000366	30.2384	24.0365	50.9447	66.1954	38.7485	51.2317	44.7056	29.9664	29.3425	29.5702	27.1487	40.0235	10.8077	45.4147	37.6086	42.6597	30.8723	25.7518	20.8753	29.0709	51.9087	9.3652	39.4174	32.9704	30.1804	27.7866	31.0125	19.944	28.4199	49.6718	4.30949	43.2246	25.0717	34.3975	31.3269	28.0032	18.2499	25.2558	59.5181	4.43558	47.6032	32.2413	25.5795	30.2765	31.5398	21.3767	27.0702	48.3378	4.15791
ENSSSCG00000000367	3.66836	6.63698	5.96118	6.95738	6.88688	4.56538	3.06002	7.74913	4.14522	2.95292	5.4601	4.84081	1.06282	9.53247	8.69568	8.57852	7.23941	3.98235	4.00174	6.60185	5.49282	1.04955	12.9633	4.54064	8.34558	4.01742	6.23026	2.94605	5.71971	9.37032	1.29873	9.54976	3.74266	5.10951	8.3073	4.82463	3.34717	7.16178	7.15601	1.26937	11.4493	8.54166	5.71484	8.35061	5.37984	3.40122	6.99203	7.22656	0.929095
ENSSSCG00000000368	4.03752	0.361241	5.79277	3.44741	21.9851	4.40062	3.0925	1.32386	2.51039	3.79184	0.758371	4.33949	25.0484	27.9175	3.43701	6.20193	1.25187	3.19243	1.87696	0.549694	5.81467	14.8993	20.4374	1.25248	1.40192	2.34522	3.30966	2.20005	0.600394	6.29353	20.5386	9.53449	0.952528	1.97974	0.884535	3.4378	1.29433	0.649231	4.35513	19.8486	12.3781	2.89603	1.65513	0.676627	2.11256	2.65707	0.475275	5.08883	22.7771
ENSSSCG00000000370	1.01041	4.11855	3.04933	7.58706	2.15868	14.2493	15.0269	5.78244	0.948794	1.45893	4.63588	3.22405	0.658731	2.868	3.64973	3.12544	3.95778	1.20504	0.914334	4.20491	2.70387	0.412548	4.28127	3.04419	6.67035	12.5792	1.42048	1.01963	5.15135	2.84094	0.220281	2.70429	1.92383	9.42396	4.2798	1.58313	1.15163	4.44118	3.54586	0.177857	2.39982	2.89073	5.85181	4.66672	1.56669	1.35093	4.62685	2.04107	0.103069
ENSSSCG00000000371	0.119084	2.66314	1.84076	1.57467	0.865723	6.05963	3.64622	2.60379	0.355798	1.27657	0.602977	2.81918	0.365786	1.63179	0.376379	0.902972	2.86418	0.568092	1.01327	2.82974	1.47817	0.326365	2.21909	0.652326	5.0628	16.4324	1.08175	0.317431	1.54325	2.88642	0.562504	1.06876	0.770464	13.4844	2.03908	0.675559	0.215931	2.84701	1.85562	0.55898	0.77137	2.46709	14.2143	1.85014	1.26718	0.506598	1.86065	1.34711	0.453502
ENSSSCG00000000376	4.95345	7.36139	7.56383	21.5793	8.43513	8.83887	30.344	11.5731	7.94916	5.00598	7.02108	5.67655	2.44641	8.33569	7.8121	9.81666	13.1037	5.72424	5.42258	6.47745	5.997	3.41547	12.2389	6.92088	11.0282	4.711	6.83147	16.3311	6.33734	8.1663	6.9152	9.8542	4.48936	6.73068	11.6753	9.95467	12.4183	6.54555	8.65799	6.37178	6.27863	4.3209	5.4992	12.3442	7.72507	13.1099	7.06447	6.31428	7.1408
ENSSSCG00000000377	74.6403	55.678	86.7591	76.2714	83.8784	97.6441	93.0175	60.5967	68.6499	93.3197	69.122	70.5762	39.4263	56.9004	79.1147	58.9059	70.3276	59.1802	49.9564	64.2284	78.6039	21.9477	74.6387	82.6693	58.5264	68.4268	59.5668	57.5575	72.5954	81.2741	15.7104	61.375	59.1051	121.15	73.1607	67.7252	58.7299	74.348	103.195	12.7913	78.4511	83.0878	108.452	84.7897	68.4335	59.9873	80.388	89.6899	13.5403
ENSSSCG00000000379	11.4207	2.9557	23.0688	27.7925	44.7208	29.5268	18.4066	6.49792	8.15444	8.09837	4.14665	17.2441	4.62149	42.9045	16.749	18.1491	6.41293	9.1864	8.4132	3.37323	23.3681	3.01428	32.9685	10.513	7.32094	14.0617	9.92367	10.661	2.58043	37.333	2.31707	38.6614	9.91919	21.0684	8.21995	12.4158	8.69241	2.65603	33.5231	1.96534	38.7999	12.8583	13.4042	8.17809	14.3162	14.0052	2.88255	24.7369	2.08897
ENSSSCG00000000382	50.5912	110.795	74.1663	64.5859	106.118	61.1025	55.586	139.754	49.6826	42.4627	105.809	62.3879	11.0145	95.2932	74.5682	48.1362	108.284	51.3246	34.3551	124.884	86.8137	9.84654	108.741	60.9888	132.09	46.2887	80.4608	37.9606	112.843	76.4994	9.95125	80.7409	37.0753	50.3687	123.102	60.8957	36.3632	124.389	68.2434	10.0827	82.7665	48.1054	37.0883	130.317	62.6599	50.632	102.598	60.0272	10.3163
ENSSSCG00000000383	15.7006	22.8065	11.1812	10.581	10.2709	9.39407	10.032	19.7005	9.11223	17.002	25.7783	9.74174	4.02869	12.372	15.5664	12.6442	21.3117	9.01501	7.50379	20.7339	11.693	3.48354	11.4447	9.33812	16.8251	8.32998	10.7289	6.08672	28.0218	13.7871	1.59644	14.3631	8.9253	10.4903	21.5579	9.24634	5.7681	26.338	11.4611	1.53384	15.165	11.484	10.6517	21.9149	10.3057	7.01193	29.9665	12.8857	1.64172
ENSSSCG00000000384	27.3363	15.5174	10.0707	8.76017	9.78966	9.65342	14.9711	18.6428	13.2005	59.5097	16.7958	10.9697	9.95253	10.6761	17.9821	17.9906	19.2942	14.8823	17.3509	13.4937	9.11742	6.2363	11.8597	10.6433	15.3261	11.108	8.82488	16.5888	14.8047	11.4519	2.93577	15.8193	9.68329	14.1885	19.0706	14.4782	16.2377	16.497	10.8444	2.98554	16.947	12.0892	13.674	19.9537	18.5667	16.0675	15.9488	10.8083	2.94874
ENSSSCG00000000385	0.452864	0.324284	0.833355	0.721804	0.436726	0.759694	71.5593	0.55572	0.354372	0.69352	0.16379	1.66476	58.6083	0.997317	0.613425	0.681329	0.259337	0.617254	0.458733	0.569374	0.839547	38.0444	1.00464	0.354389	0.56803	78.06	0.783575	0.215563	0.16123	1.22312	29.6776	0.689493	0.251142	66.0627	0.116608	0.214089	0.322599	0.100871	0.385451	33.376	0.419061	1.16159	85.5704	0.143589	0.378631	0.0458698	0.245051	0.792829	35.4162
ENSSSCG00000000386	12.7346	25.9929	11.4888	14.6521	12.8567	19.6791	16.4278	13.6042	11.5512	9.56969	17.4985	10.0866	2.83556	15.3526	5.76055	11.5068	7.51488	11.5365	16.5154	25.6025	15.7591	1.9276	11.0639	8.29837	16.8231	12.7734	27.9165	13.7548	17.6263	12.8516	2.02115	10.0642	14.4568	12.3389	10.2393	11.2795	10.5799	20.4214	11.3255	1.69439	13.3648	13.5345	13.1341	9.50894	10.0246	14.1645	18.1894	6.78333	2.062
ENSSSCG00000000393	12.2215	5.53223	27.8668	29.1297	17.6447	35.849	28.1514	14.8607	14.0542	8.51928	6.29239	28.9175	8.71822	34.5583	22.097	28.9178	11.2447	15.2673	9.54419	7.75039	28.6004	4.90266	22.7809	19.0606	17.4692	28.1214	25.5272	7.07088	4.13244	19.2836	3.34809	11.1084	10.5614	20.0925	7.31696	7.20937	5.68624	4.97878	15.6518	3.50985	13.797	18.8376	16.0295	7.88176	7.08528	7.27943	4.29161	13.1003	2.44368
ENSSSCG00000000394	24.7309	23.5861	27.0576	25.6585	12.9342	30.638	54.2604	28.5113	21.5912	17.8227	31.3123	51.824	57.1566	20.9878	37.8207	62.0899	36.554	20.1427	13.3512	21.7967	26.3057	27.3391	22.9213	51.5553	26.8249	58.6662	19.2851	13.1467	23.946	28.897	18.6167	17.9523	33.1951	51.1087	29.9302	18.552	10.2297	23.7151	26.4088	15.3852	17.8888	42.1939	63.7195	32.9181	18.7272	12.4277	26.6277	31.9766	12.1443
ENSSSCG00000000396	20.2219	28.0482	63.1069	49.1731	62.1213	59.4385	40.7366	13.4449	36.4991	13.4406	25.2942	27.3251	27.4272	38.1245	30.2854	33.3583	20	22.7733	13.8856	30.3055	55.9436	35.3682	41.5012	36.4369	18.2876	45.5423	31.0645	4.05724	10.365	27.5786	11.887	16.4546	29.0059	24.1577	6.30631	6.82175	3.60223	10.3558	34.9332	10.9779	16.304	13.9783	17.7705	6.72718	7.63546	4.06444	11.3247	24.2059	9.5039
ENSSSCG00000000398	0.035319	0.0272364	0.218378	0.321082	0.0183402	0.152072	0.285376	0.0551609	0.0527627	0	0.0638699	0.181769	0.154982	0.0403309	0.0139537	0.0446351	0.0424741	0.0280815	0.0333916	0.0777098	0.199276	0.193592	0.137116	0.145104	0.114249	0.203069	0.0267362	0.0235365	0.0176042	0.273945	0.275914	0.0792455	0.0457021	0.432357	0.238724	0.0667875	0.0160106	0	0.323738	0.419648	0.133454	0.243903	0.0759603	0.10452	0.037583	0.0250418	0.0167226	0.133179	0.319445
ENSSSCG00000000400	0.00854383	0	0.00880446	0.0353051	0	0.0200656	0.0436003	0	0	0.0523364	0.0123604	0	0.0974765	0	0	0.0143966	0.0136996	0.0135861	0	0	0.00964117	0.177288	0.0663378	0	0.00789643	0.0280705	0	0	0.0170341	0	0.0403574	0	0	0	0.0230994	0.0242343	0	0.00888093	0	0.0551438	0	0	0.00918758	0.0252838	0	0	0.00809056	0.00805414	0.0732082
ENSSSCG00000000401	0.533813	3.04452	0.893907	0.698517	0.450442	0.600723	0.671571	4.6288	0.34335	0.800455	3.33844	1.1218	14.3033	0.82545	0.413006	0.862011	4.68092	0.530532	0.410055	2.72095	0.778067	17.5514	0.72533	0.791957	4.70751	0.657684	1.56586	0.355733	3.10415	0.797893	10.4174	0.361812	0.733915	1.10045	4.69051	0.252357	0.302482	2.43914	0.642205	13.6378	0.348179	0.814072	0.657747	4.17143	0.461525	0.599264	2.41162	0.241125	14.3255
ENSSSCG00000000402	19.4939	8.31426	50.979	23.221	50.3872	20.9303	14.4496	12.0761	38.0156	13.0086	5.96729	38.0003	11.063	42.7483	32.0756	15.6899	10.1936	30.6739	11.4288	8.67406	73.4894	20.914	49.7201	19.1646	11.6757	14.7594	52.2257	12.3739	3.60973	37.985	9.09138	24.8932	10.7804	9.72091	6.23228	27.4668	9.70084	4.61296	33.7902	12.8518	27.453	17.2223	11.3597	6.84849	31.405	15.5975	4.02196	32.1078	15.9932
ENSSSCG00000000403	12.7834	17.0036	41.4948	55.2899	48.293	52.9997	57.7876	23.7913	18.4085	10.4012	14.809	50.0351	14.2738	58.0296	18.7067	41.5276	16.083	25.9015	12.2463	23.1629	55.4839	11.4534	37.6682	35.8433	29.6377	57.6994	43.5553	11.671	13.372	40.3805	8.41718	22.5594	35.7823	39.5673	14.2531	14.7929	11.5898	16.4647	34.3741	6.63955	27.4706	35.948	34.2752	14.1414	15.7968	12.6582	13.449	27.1198	7.17071
ENSSSCG00000000405	214.522	194.809	113.211	146.884	97.3619	148.332	258.629	233.195	686.798	321.655	251.199	90.6092	134.936	81.4496	150.581	188.133	287.069	493.242	327.319	185.358	88.8439	69.1416	74.8411	132.502	219.165	237.985	279.946	488.509	280.831	152.735	62.0773	224.577	257.055	384.347	402.887	1267.42	513.357	273.824	185.833	67.3866	245.499	256.583	453.896	365.47	1232.27	466.368	314.126	178.749	52.3875
ENSSSCG00000000406	159.026	102.51	127.853	83.4017	85.1759	121.242	148.438	121.042	160.853	196.71	120.283	189.905	116.748	126.065	129.169	122.548	137.746	176.099	118.936	115.868	110.777	86.2159	94.859	162.921	122.646	129.463	112.683	84.8582	112.922	70.3218	32.034	78.2145	54.7975	103.08	132.117	82.6146	81.2055	96.3316	120.976	22.8233	84.3405	72.2189	87.9479	140.611	81.1127	101.507	105.316	105.767	28.8763
ENSSSCG00000000411	4.82025	12.7446	9.63891	12.8284	7.1813	14.9144	12.2992	20.0081	6.97232	10.0181	12.5149	9.39135	3.82744	7.43731	14.8949	6.88941	12.4906	7.68781	5.85927	11.843	11.4615	2.12311	10.5596	4.91157	12.2512	5.79739	8.90503	7.07451	15.8741	16.4126	1.75145	9.84959	4.78936	12.059	25.2369	9.84746	6.26913	13.5103	11.861	2.97979	18.7401	6.45933	5.92393	23.7955	11.1744	8.62548	20.5947	21.9626	4.24772
ENSSSCG00000000413	0	0.212536	0.142007	0.204998	0.114492	0.194183	105.555	0.193699	0.0274485	0.0422068	0.0398721	0.340418	0.084657	0.314717	0.391989	0.510847	0.132577	0.0438262	0.130284	0.0727679	0.124402	0.0539526	0.385187	7.35997	0.152834	106.532	0.083453	0.183665	0.137372	0.160327	0.0300428	0.0618383	8.09552	85.302	0.12419	0.0521168	0.0999496	0	0.0757875	0	0.0595083	36.086	101.241	0.0815606	0	0.0781642	0.0130493	0.207849	0.052479
ENSSSCG00000000415	0.0370193	0	0	0	0.0192232	0.0434708	0.0314858	0	0	0	0	0.0952598	0.0568553	0.528407	0	0	0	0	0	0.0162902	0.020887	0.0724686	0.402407	0	0	0	0.0560467	0	0	0.0358917	0.0269021	0.0830607	0.0239512	0	0	0	0	0	0	0.0868841	0	0	0.0199043	0	0	0	0	0.0174488	0.0616782
ENSSSCG00000000418	0.0111211	0.0085761	0.034381	0.119483	0	0.0870614	1.42827	0.00868443	0.0110758	0	0.0241333	0.0686815	0.0195201	0.0507969	0.0790862	0.0655878	0.00891604	0	0.0315427	0.0587255	0.0376484	0.0130623	0.207237	0.411208	0.0102784	0.81297	0	0	0.0110863	0.032347	0	0	0.215857	1.0097	0	0	0.0201655	0.0924791	0.0203875	0.00978792	0	0.322557	0.789296	0	0	0	0.0157967	0.0524185	0.0158819
ENSSSCG00000000419	5.52274	0.214534	1.38033	0.246947	34.3495	0.459772	0.48199	0.370119	0.954334	0.646941	0.201234	1.68627	38.9465	28.6143	0.358223	0.303833	0.25608	0.630802	1.36379	0.226703	0.790635	33.1397	20.8324	0.0564417	0.342823	0.677044	0.920371	4.73777	0.30814	2.3476	63.4993	38.2724	0.639969	1.73431	0.195001	0.302001	2.9426	0.471247	0.302222	52.4549	5.15024	0.52654	2.59271	0.175326	0.24121	2.73224	0.282953	0.262253	62.1786
ENSSSCG00000000431	2.64667	1.48546	6.26175	5.43599	4.92813	5.41893	6.40685	2.12792	2.04321	1.91865	1.28009	5.99649	0.948346	6.50945	2.9946	3.83958	1.16767	3.23742	2.73914	1.87448	6.34432	0.735777	5.22866	5.38316	2.7935	5.46688	7.2316	2.00378	1.29577	4.64623	0.688536	2.65294	7.19399	4.42533	1.31257	2.11742	1.9026	1.57903	3.54565	0.64782	3.83792	6.25102	3.82286	1.21656	2.08308	2.15413	0.882382	2.93787	0.961697
ENSSSCG00000000433	3.26219	71.6438	7.35372	52.3479	2.7527	6.65052	5.78035	47.9236	2.7751	4.2672	68.9722	5.31646	1.16307	3.41468	4.29604	20.1552	41.1921	5.2955	3.53395	65.3756	4.60147	1.22399	11.8202	1.67529	41.6447	6.25206	4.83601	5.25364	81.5024	15.4188	1.7286	17.7648	4.04533	11.0928	40.5464	15.1006	4.31317	71.6328	10.5279	1.37575	19.1498	5.91354	5.62739	45.1517	14.0298	8.28807	91.8693	22.7438	2.16759
ENSSSCG00000000435	3.77953	10.747	3.59337	6.19882	4.11966	4.20461	1.19427	11.7417	3.46114	1.66652	11.5112	1.26464	0.415905	3.79475	16.097	17.4299	9.794	3.13529	2.80995	8.35187	3.20862	0.581822	8.46759	2.17934	8.79233	1.65311	6.85594	4.8814	13.7526	8.40657	0.446429	6.78676	1.45356	2.91258	12.3803	9.01675	2.90681	12.2482	5.77036	0.401645	4.25718	3.28073	3.01992	14.8467	8.95256	5.25995	12.3714	6.43088	0.373203
ENSSSCG00000000436	1.79849	14.6616	5.56005	5.83925	7.071	9.05106	19.0114	13.3421	0.89558	1.57384	16.5405	4.8924	4.2278	2.64047	3.04517	11.7973	11.8441	0.510695	1.45744	8.25333	4.49385	4.92897	2.79284	8.44444	9.61705	14.5611	0	0.684863	19.5933	11.085	2.94068	5.18822	7.48031	15.4637	15.5135	0.850226	1.97997	16.825	6.0053	2.75121	4.2993	13.1296	17.406	17.2023	1.64038	1.09299	19.8286	7.38713	2.62956
ENSSSCG00000000437	0.294412	0.33562	3.41646	9.4999	0.545051	9.42963	6.16211	1.73928	0.599173	0.803715	0.685184	3.75502	0.9605	0.950102	0.748461	0.366677	1.70357	0.824375	0.266244	0.653405	1.74779	0.360837	0.655963	0.894021	1.08841	3.61678	0.852709	0.204726	0.395572	3.23916	0.176741	0.703655	1.29196	5.171	0.842125	0.786679	0.232107	0.492305	3.2618	0.195277	1.32665	0.954685	2.4777	1.34476	0.898989	0.127061	0.406067	2.24443	0.164523
ENSSSCG00000000439	1.25469	3493.57	6.8527	8.19178	7.16679	9.62586	11.3117	1067.37	1.37454	1.92144	2906.79	4.9075	1.32136	18.9121	25.7762	18.8162	943.747	1.79565	3.44004	3300.02	3.39801	1.71931	17.3406	7.21665	980.802	13.9125	2.84936	3.01004	3481.61	6.08235	0.455894	6.3341	4.87063	13.0554	1008.85	0.711777	2.84385	2599.25	4.71526	0.625758	9.61725	12.1303	17.0002	1084.57	2.80374	4.27006	2652.85	4.13971	0.418089
ENSSSCG00000000442	0	0	0	0	0	0	0	0	0	0	0	0	0	0	0	0	0	0	0	0	0	0	0	0	0	0	0	0	0	0	0	0	0	0	0	0	0	0	0	0	0	0	0	0	0	0	0	0	0
ENSSSCG00000000443	0.239867	0.310757	0.613016	1.16564	0.129539	0.908852	0.595716	0.494501	0.105112	0.279174	0.124925	0.651801	1.39358	0.142431	0.462456	2.56252	0.299999	0.167828	0.208635	0.143551	0.530522	0.687436	0.357586	0.407326	0.806955	0.890524	0.145262	0.639389	0.822557	1.02327	0.439267	0.602775	0.521444	0.988563	0.6831	0.190505	0.356652	0.289224	0.430935	0.247705	0.41433	1.52394	0.567468	0.539478	0.193985	0.612252	0.399769	0.587909	0.24207
ENSSSCG00000000444	40.414	30.5442	25.1273	24.323	79.6001	19.6636	21.7867	37.1752	33.8657	52.0199	32.8416	24.0003	13.3668	60.869	39.6661	33.72	35.7255	27.2622	33.4255	30.7922	22.555	12.3159	71.7184	39.915	35.9062	29.7692	33.4183	34.0932	36.4606	36.0585	7.11194	69.9154	26.7837	32.4645	46.0956	46.9153	33.3965	35.4567	34.3398	7.11872	61.9983	38.3409	34.9482	46.7292	42.4247	33.9214	38.6402	38.8684	6.84142
ENSSSCG00000000449	4.77645	29.8966	24.5887	27.3138	20.7766	34.8101	13.9363	37.2155	8.89537	2.29609	31.3123	13.0736	3.43058	19.5913	22.137	21.5107	35.0312	6.1989	6.74333	30.2554	15.8797	5.15735	21.9192	9.91443	34.8213	13.3002	16.3438	3.56841	32.8393	18.3162	1.26079	10.2364	8.09303	13.2193	32.9504	6.74376	3.00997	30.3238	16.0598	1.45784	13.8511	9.05235	9.71989	32.7703	8.95728	4.89005	30.9819	14.7196	1.07059
ENSSSCG00000000453	6.88043	13.0606	8.29022	9.79796	7.47545	9.3225	9.72326	14.0109	6.95782	13.1304	14.0886	10.623	11.2174	7.25242	15.8079	14.5813	12.6873	7.02751	7.05538	13.2287	8.65999	9.90493	8.62979	10.5097	12.5714	9.12911	7.61232	5.50214	13.4012	15.6508	10.1924	9.20324	6.09523	8.04472	14.0232	9.00745	5.37428	15.019	14.6024	8.46233	8.79933	13.3771	9.33393	13.9005	9.51792	6.75463	14.785	12.5231	7.23084
ENSSSCG00000000455	3.8933	2.35123	10.9244	4.51629	15.3941	7.2341	6.26363	2.5824	2.56939	1.65219	1.93403	12.8188	0.257291	25.7105	16.7899	9.89977	2.2752	2.61066	3.99128	2.29119	8.99843	0.312205	37.1492	13.0403	3.01303	8.07163	5.8944	6.62691	1.19239	17.0772	0.161917	27.8903	10.0757	7.63227	1.12024	5.69903	4.59298	1.36522	13.8231	0.550455	23.8769	19.9864	11.7277	1.75251	4.31757	8.31453	2.24315	15.0786	0.390763
ENSSSCG00000000456	12.271	4.27686	29.3216	35.7824	161.08	31.231	22.3547	55.653	153.856	3.44654	4.535	54.9343	3.915	111.486	29.363	16.4106	49.2755	111.219	6.00331	7.35691	24.3381	3.20986	126.398	185.438	56.1114	18.8155	225.208	8.21307	4.78083	35.2759	2.60901	191.826	85.9097	7.18822	50.2955	122.658	5.10109	6.43326	25.7862	2.16942	153.186	51.9171	10.9483	48.1273	120.996	10.182	5.6197	30.4851	2.30848
ENSSSCG00000000457	601.568	458.714	1363.07	825.743	708.926	1611.77	995.982	541.648	1218.95	202.796	554.825	1567.66	396.831	716.967	786.337	531.308	620.089	1359.02	478.818	448.687	1049.83	397.051	747.996	845.185	566.443	919.136	992.256	201.359	424.687	331.8	58.4513	282.369	207.367	199.046	497.214	247.81	247.329	424.71	235.475	66.3947	347.999	266.11	218.043	468.813	218.041	286.228	481.614	303.582	68.4247
ENSSSCG00000000458	26.7332	24.0976	26.6153	29.227	31.3743	30.6466	32.2875	35.8645	28.9061	16.1759	27.9416	28.723	15.9274	30.6941	34.0689	42.8691	36.4152	26.4551	22.7684	26.9859	26.845	15.6972	33.0743	30.5541	36.3904	35.371	26.3371	12.9951	26.1316	17.8863	7.26461	30.9472	20.7519	16.9579	36.8887	15.352	14.4674	27.9818	18.9976	6.94796	29.7092	27.3377	25.7968	34.7666	13.1391	13.2029	27.6863	17.7675	6.82896
ENSSSCG00000000462	9.21622	4.27733	3.8338	5.01726	4.49596	3.37578	3.79705	4.10686	5.49037	8.52008	5.55342	3.46378	4.2445	4.30617	5.8525	5.14329	4.81293	5.86213	5.81952	3.46769	4.46529	1.93988	4.88436	4.74745	4.29801	4.22247	3.35389	3.78643	3.96152	2.93478	0.884803	3.20612	2.97593	1.93209	4.90726	2.47825	2.05443	5.09754	3.33258	1.04183	3.63301	3.24646	3.78241	4.79165	3.14904	2.49389	4.98816	2.10425	0.547394
ENSSSCG00000000464	0.0298702	0.176598	0.902921	0.263319	0.0517027	0.0233839	0.0169369	0.132178	0.0297485	0.0304957	0.201662	0.584161	0.0262146	0.159175	0.0550713	0.603986	0.111756	0.0395822	0.047067	0.210308	0.955022	0.00779647	0.108231	0.17726	0.220855	0.0572469	0.10552	0.0265407	0.0694788	0.5599	0	0.0446801	0.0257677	0.0101571	0.00897313	0.009414	0.0180542	0.134545	0.830508	0	0.0859931	0.0275034	0	0.0220988	0.02119	0.028238	0.0659996	0.57255	0
ENSSSCG00000000466	5.46716	4.90059	5.64845	7.52277	7.62419	8.68125	5.87235	4.57737	5.06599	2.58942	5.43257	7.88986	3.20901	7.93243	5.73387	8.31007	4.84631	4.5261	3.10395	5.32004	7.71168	2.10187	6.14858	4.36102	4.62313	6.44647	6.59188	2.49773	4.27012	5.08204	0.936933	7.01858	3.3184	3.30606	4.5715	2.5446	1.5841	4.4672	5.7862	0.806094	7.66685	4.22308	3.39411	4.01347	1.96419	2.75738	4.57668	3.49343	1.08662
ENSSSCG00000000469	43.7525	70.3786	63.0601	68.3835	49.603	69.4056	74.4676	108.212	48.9649	33.0026	72.0698	65.6687	17.8574	56.5425	67.2414	104.675	110.657	49.5305	34.1628	63.5154	60.9091	13.2448	58.3699	54.4954	92.1764	68.0042	49.2441	22.7108	79.1872	50.826	6.79243	46.2728	35.4735	40.7985	102.618	31.464	18.9931	71.422	58.9847	7.36628	50.2104	50.5994	45.2167	106.303	35.1445	22.3865	84.595	57.4026	8.32624
ENSSSCG00000000473	8.22126	10.9866	11.5683	7.47661	14.616	8.94966	12.8334	13.2395	9.80724	4.18406	12.6042	10.0509	9.67809	12.602	8.79835	21.9757	15.3265	9.47017	6.28989	11.5143	10.6557	9.20063	10.4594	15.7351	12.5647	14.4274	7.31065	4.81856	12.0958	7.25058	3.96195	12.5752	9.12147	7.58676	13.8139	4.82308	5.02148	11.6601	9.20022	4.24989	12.2261	14.9915	12.7019	14.3813	5.0241	6.40256	12.1427	8.90167	3.98823
ENSSSCG00000000475	6.96313	6.6311	21.2988	43.7903	32.9666	22.4965	17.5413	2.08868	12.3505	5.58559	7.46723	28.0542	24.1334	33.5214	23.8592	18.6425	2.72923	17.4876	5.89349	7.78183	22.1007	18.9102	30.8597	24.3691	4.49464	34.1886	17.135	5.03796	6.58874	29.6617	26.2886	25.0716	14.1874	16.7547	2.88861	12.0385	4.48924	6.91618	32.7432	19.6757	26.8236	24.0275	24.2699	2.30591	12.0669	7.33495	5.66223	23.6931	18.6147
ENSSSCG00000000477	24.0183	20.6938	38.4165	38.8916	35.5475	40.7903	33.3039	21.108	25.2061	15.216	22.7782	39.4989	30.8459	41.408	41.0163	33.5176	23.2076	24.5394	20.3038	20.5875	43.0384	19.1901	39.1808	28.3388	21.403	28.9171	21.2613	8.39393	16.69	18.2425	4.9321	27.1645	14.3754	12.9292	16.2518	11.0587	6.80936	19.0701	20.904	6.03645	34.5872	23.9882	15.2697	15.541	11.6551	9.59639	16.8544	19.0648	7.05746
ENSSSCG00000000478	0.218067	20.2637	1.94756	8.13997	0.679417	0.312974	0.340029	9.25229	0.325768	0	24.4757	1.64601	0.44655	0.456521	4.85328	4.77683	8.10042	0.375659	0.137445	20.6312	1.68151	0.184983	0.507948	2.73748	9.1702	1.13438	0.605274	0.0968797	29.2018	4.86276	0.105647	0.366959	1.41087	1.11227	8.64706	0.755993	0.065902	25.7649	2.19871	0.117288	0.62779	1.95768	1.79781	8.01279	0.46409	0.154613	22.405	2.84369	0.0865053
ENSSSCG00000000482	0	0	0.00864124	0	0	0.0393872	0.042792	0	0	0	0.0060656	0.00863111	0.00735919	0	0	0	0.0067228	0	0.0158557	0	0	0	0.0390648	0	0	0.00688752	0	0	0	0	0	0	0.0434024	0.0342167	0.00755705	0	0	0.0174326	0	0	0	0.0115815	0.108207	0	0	0	0.00794058	0	0
ENSSSCG00000000483	1.90097	5.54247	7.11129	7.01594	3.97554	9.80563	10.1882	10.0455	3.68272	0.917216	5.76398	11.2039	1.91971	5.26327	6.1111	10.0922	11.3782	3.00216	1.748	5.24826	5.2012	2.47748	5.70178	5.5989	9.48259	7.87114	4.49447	0.763554	5.76292	3.30742	0.454173	3.33038	2.29134	3.50654	7.48635	1.03409	0.613841	5.22415	4.86932	0.748687	4.10452	4.17206	2.96829	7.89889	0.997558	1.47707	6.28809	4.36957	0.297508
ENSSSCG00000000486	15.3578	16.5122	26.7069	35.85	20.589	45.7792	36.0151	36.0939	20.8104	12.3814	18.1857	30.6655	8.74789	23.1861	28.4122	31.4459	33.1496	21.3981	13.333	19.8195	28.0784	9.64079	23.6195	19.0602	30.6401	34.6895	22.1895	10.382	22.0445	20.6169	4.25229	17.5605	13.9491	22.8224	35.5664	14.4159	10.9784	22.0653	27.0037	3.55247	21.4425	26.2592	25.2885	39.8493	16.7351	9.73724	22.3739	20.7071	2.93486
ENSSSCG00000000487	45.9105	116.386	91.903	105.978	40.0075	135.089	206.011	154.12	61.4902	24.2441	127.875	105.375	171.124	51.8228	54.2059	102.703	138.769	52.4464	48.3943	124.467	83.9633	107.022	68.0158	140.922	162.411	509.726	58.3226	29.5398	216.734	125.35	68.4524	108.93	103.792	295.541	223.996	75.3402	20.0943	215.023	173.166	57.2817	123.626	267.484	497.669	195.987	88.1609	22.4492	196.886	137.797	46.4729
ENSSSCG00000000488	44.0019	17.6959	40.5515	43.4863	36.0005	51.7337	43.4959	15.9206	32.9074	22.6641	17.9289	49.6698	20.2496	45.9644	29.783	35.9028	17.5014	30.1552	33.8804	18.5617	47.4158	20.5446	26.6209	37.0786	17.5099	56.3223	26.0086	35.6054	13.639	27.3167	6.05206	20.3845	18.8237	26.9765	14.231	13.9416	39.7137	15.9268	32.7486	5.68504	27.3618	26.6146	39.0014	15.2433	15.7865	30.1117	13.0584	24.0451	4.95982
ENSSSCG00000000493	7.11621	17.6719	15.345	17.9803	16.181	14.3077	16.6644	15.4226	11.2709	4.65678	13.7872	18.6505	5.97017	17.0038	14.3916	26.5704	12.9185	11.8145	5.98692	20.113	15.8835	5.87908	19.4238	14.4678	19.1225	16.3763	14.903	5.13916	15.1566	15.2882	3.1894	15.404	7.99129	7.06753	15.0018	8.15103	5.20121	14.9569	11.5227	2.90624	18.0726	11.8202	8.79856	15.1217	7.20543	7.15708	12.3196	10.4319	3.80538
ENSSSCG00000000496	6.92811	5.34265	7.68865	3.96396	9.40907	10.4301	7.25233	9.57179	6.36913	2.44841	4.24046	11.5195	2.33855	12.1711	7.57975	11.2251	12.8179	5.93215	6.0462	3.2832	13.2304	2.29517	9.10339	6.56848	13.2988	5.69052	21.7849	2.13087	4.2501	10.8507	1.54914	7.17447	2.75842	7.06753	11.0465	3.52717	1.44952	5.53959	7.32738	0.469045	6.90414	6.62451	5.15778	9.06837	4.53675	4.5343	5.04659	13.0621	0.253692
ENSSSCG00000000499	2.31917	0.0634199	0.135598	0.0679671	0.136656	0.276841	0.146889	0.0192663	0.139239	1.53651	0.0237953	0.440177	0.0180438	0.488333	0.194946	0.152434	0.0263735	0.0980816	1.77275	0.0796166	0.148484	0.0128794	0.114938	0.101362	0.0760084	0.087814	0.62255	1.2057	0.0409912	0.095682	0.00896463	0.0184523	0.0532085	0.067116	0.0148231	0.0155514	1.64035	0.00854849	0.0904587	0.00241271	0.0799066	0.0567927	0.0442183	0.0486747	0.0612583	1.48107	0.0506201	0.170558	0.00391488
ENSSSCG00000000500	2.70044	3.4757	2.39659	1.44549	0.788462	3.4306	4.86329	13.1479	3.78052	1.3834	4.30295	4.37211	3.17117	1.56925	0.782123	6.67972	13.6911	3.5377	1.31742	4.42341	1.64835	1.93017	1.35802	4.34302	14.5663	5.45434	6.60548	0.409866	4.04275	2.59954	0.50981	0.29109	3.18343	3.49004	12.099	1.09944	0.365938	6.17336	2.44883	0.679463	0.57062	3.92879	3.78231	13.466	0.971481	0.58598	6.16088	3.09828	0.718227
ENSSSCG00000000502	33.8068	28.8591	58.1633	61.7499	41.582	74.948	75.3027	57.4387	49.1048	19.2847	31.2041	58.9593	23.1234	49.6286	60.084	122.174	59.799	45.5689	28.3292	30.0941	57.788	33.9053	45.5785	43.5998	52.3139	59.9911	40.3793	19.8822	25.8148	36.0015	7.22713	34.63	26.8238	36.2329	53.572	24.9118	18.355	25.9108	37.5582	7.02883	37.6128	34.5174	33.9929	54.9672	23.8452	18.6812	25.1184	34.6391	6.64012
ENSSSCG00000000504	14.9861	8.61839	24.0481	22.7577	49.6966	10.5427	10.0395	6.71939	17.638	12.8784	12.1108	17.2332	5.16847	68.9159	16.1795	8.5079	9.05526	33.7013	6.80336	10.0375	58.3359	6.97368	20.6625	10.9704	7.14488	6.76094	20.5046	12.441	7.22426	58.5957	7.92735	32.2346	7.2472	5.14206	5.62863	27.2874	9.8324	10.3996	51.6789	6.8811	41.134	8.95429	6.67059	6.04581	40.7518	16.1006	9.35357	37.8458	7.27119
ENSSSCG00000000509	23.6672	27.5676	50.1637	63.7811	52.3371	70.0541	59.6664	40.8585	31.7801	12.1085	28.7503	66.1815	11.635	61.6461	31.6291	38.4344	41.8773	29.7169	14.3318	31.3062	52.1564	9.71628	53.2058	59.1786	44.2218	65.5537	48.4184	9.05288	25.3916	24.6441	4.66611	48.0025	23.0488	20.9857	30.3837	13.8812	7.61754	26.9729	20.3317	4.63928	43.6349	29.8539	22.6924	34.2079	10.7664	11.2622	23.76	16.1411	4.79113
ENSSSCG00000000510	332.956	280.308	205.09	219.899	175.849	244.811	289.45	308.769	316.275	156.424	297.968	205.651	192.344	167.232	283.996	206.014	339.901	308.523	281.332	273.956	214.311	160.621	177.12	260.332	288.137	326.443	195.163	116.985	287.029	129.973	70.7693	202.314	140.617	154.833	320.891	154.431	104.766	268.796	144.446	82.9257	198.181	157.78	190.063	320.392	150.932	121.58	286.887	150.699	89.2668
ENSSSCG00000000512	36.836	35.5985	44.4043	50.3998	49.744	45.8166	42.552	41.581	46.9825	20.2061	35.6142	50.8265	19.1461	50.8969	41.4454	29.6643	46.0808	46.2453	20.6084	37.8593	42.0974	22.0221	52.655	53.8614	46.6738	39.7869	39.1314	6.74514	28.5404	17.7343	5.93697	36.9854	13.0506	11.3949	32.1545	15.1753	7.63633	26.2277	13.7509	6.60706	35.3186	15.2777	13.3334	36.6394	11.7707	9.63703	24.3728	13.9376	8.44918
ENSSSCG00000000515	0.334324	77.9463	1.32067	6.86148	0.636553	0.741554	0.473916	98.9899	0.832405	0.085331	72.9126	0.458825	12.7143	0.445393	12.68	14.5531	97.8328	1.50629	0.31608	69.6847	1.00604	6.47923	1.99013	0.839381	93.9331	0.732273	3.7962	0.594115	90.9289	5.61843	24.4574	2.25038	0.0721014	0.397893	97.3187	1.47513	0.707252	76.3953	4.59668	18.9298	3.06791	0.692625	2.45668	114.89	2.25311	0.395069	81.574	2.57382	30.3443
ENSSSCG00000000516	0.0427701	55.3774	0	0.353472	0	0.251119	0.0909423	6.19551	0	0	55.4713	0.0660347	0	0.073259	0.59141	0.0180172	6.77223	0	0.020218	53.8274	0	0	1.52759	0.029286	10.1985	0	0	0.0855058	67.834	0.0207336	0	0.0239909	0.0553436	0.261784	10.5613	0.0404387	0.11633	80.4904	0.0784071	0.200762	0.0923478	0.0295358	0.114982	7.9106	0.227559	0.0606495	64.1536	0	0.0305398
ENSSSCG00000000517	0.101559	8.81632	0.478431	0.131895	0.226015	0.2158	0.555287	6.69576	0.115594	0	6.99992	2.50882	0.0190992	0.53015	1.55908	4.44936	5.90891	0.0115354	0.0960167	9.24454	0.425667	0.0908846	0.540716	1.29147	9.07791	0.333668	0.0219655	0.0386735	6.11782	1.18158	0.0105433	0.423184	0.657075	0.148003	7.38745	0.0823053	0.052615	8.79212	1.71551	0.0212819	0.219282	0.721375	0.171617	7.39551	0.0154384	0.0822937	6.67701	1.18989	0.00690644
ENSSSCG00000000519	5.1025	7.65948	12.4823	19.3079	17.7845	17.4477	17.0759	10.3338	8.67059	1.32166	8.27987	19.3248	4.292	15.0938	44.445	11.7487	11.0464	7.83695	3.23513	7.22238	10.7127	4.5586	9.28729	10.409	11.9366	17.2242	6.18925	0.968633	3.62244	8.61702	0.577658	11.2107	4.38863	8.30976	5.7037	2.33345	0.590272	4.32805	9.85366	0.888393	11.1316	8.76207	7.31052	6.34015	1.8206	1.22381	5.49851	6.13746	0.994643
ENSSSCG00000000521	0.579666	3.32067	5.01041	1.67183	1.44974	2.8524	2.46509	6.24485	1.10748	0.76089	3.517	3.0563	1.77015	1.16174	4.15026	0.707648	5.57678	0.968794	0.492112	3.33165	10.2389	0.45853	1.9289	19.3436	4.70141	1.09799	2.11341	0.536075	2.54726	6.99644	0.0730732	1.24752	10.0418	1.41195	2.8892	1.63302	0.396838	3.91034	3.394	0.0937059	1.63474	6.69892	1.47567	2.5031	2.64353	0.35228	2.9014	3.64667	0.213993
ENSSSCG00000000522	76.2725	94.8983	55.7396	125.78	80.6068	74.8951	65.0102	76.5111	64.6781	62.7158	108.02	68.1368	12.0794	75.7056	109.499	65.2649	86.3475	58.6877	47.52	100.64	48.3791	8.07586	90.1517	85.1564	83.1096	52.6616	53.2451	23.0101	81.5744	48.2938	3.95716	81.161	37.8448	71.8812	71.9829	37.7717	24.4798	81.7337	61.8388	3.86866	70.6935	53.1829	43.7419	76.2094	35.5942	22.6313	84.4341	52.8819	4.5512
ENSSSCG00000000523	0.756011	2.01532	1.12533	1.97469	1.02748	1.62209	1.81788	3.73899	1.73825	0.357334	1.71485	1.79649	0.597957	1.33224	1.4086	3.65656	3.4047	1.59549	0.600042	2.20965	1.22174	0.946442	1.68128	2.0451	4.5374	2.29986	1.78047	0.373189	1.81432	1.21259	0.427308	0.78531	0.917877	0.647448	2.25426	0.855997	0.313094	1.78512	1.04373	0.443588	1.27969	1.00549	1.094	2.84492	0.873995	0.622054	1.69254	0.545508	0.311011
ENSSSCG00000000527	0	2.55229	0.0448771	0	0	0.102276	0.0370391	2.27847	0.0433713	0	2.92958	0	0.0191095	0.0497284	0.03441	0	1.15216	0	0.0411722	4.67587	0	0	0.270504	0	2.17343	0.0357694	0	0	1.47601	0	0	0	0	0	0.588698	0	0	3.48555	0	0	0	0	0	1.06321	0	0	1.77325	0	0
ENSSSCG00000000528	0.791561	5.07954	3.58329	4.11201	0.117439	2.23525	44.1453	2.14137	190.637	0.173172	6.11428	6.6635	22.2051	0.19369	10.9008	15.1958	3.4677	188.088	1.95109	5.82196	6.12498	12.5956	0.4829	63.8793	2.42989	57.2374	150.486	1.09267	5.07266	5.89291	8.79281	2.88605	35.7761	42.7393	1.42673	169.516	0.845805	6.11217	6.5559	10.45	0.0915596	56.1858	53.1393	1.5477	164.85	1.76387	8.52632	7.72842	13.6189
ENSSSCG00000000530	11.4352	39.1186	26.3904	21.9852	13.3151	23.8834	31.4142	36.6135	34.7309	7.65312	44.3259	37.467	19.7267	18.1539	25.115	32.0837	41.2029	40.7141	12.2657	44.7598	19.6267	15.5202	21.3497	55.9608	41.468	34.6661	27.0263	6.84964	40.7462	16.7361	7.95318	17.3945	26.0499	11.4761	39.0587	17.2701	7.47884	41.3301	15.0023	8.38376	25.5033	24.007	15.7347	38.5869	18.8793	8.26248	41.2114	14.0507	8.62234
ENSSSCG00000000531	1.37713	46.8486	18.9759	2.99165	9.27596	1.01648	3.31305	121.274	1.92013	0.783324	42.2935	37.9884	0.638826	18.3764	34.3853	6.16591	72.1751	4.00433	2.04597	57.3795	29.8369	1.34022	7.57648	5.06507	141.606	3.84584	3.21678	2.62205	39.694	25.4829	0.972173	19.4662	1.06919	0.682352	78.1175	3.98059	2.60411	42.9849	19.4754	0.761855	10.7469	1.6303	1.60783	78.8871	4.0194	4.51938	35.9551	18.6941	0.992699
ENSSSCG00000000534	33.8324	54.3144	60.6616	89.5835	46.5913	73.5712	94.266	81.6459	49.863	19.2948	60.838	71.0503	31.142	64.2945	82.5156	84.5731	82.6643	59.9739	26.7137	61.987	65.7272	25.5701	52.0887	70.7712	86.0177	96.2937	47.6568	16.407	60.864	46.6595	16.796	61.1729	33.5688	42.3092	69.0588	30.8165	14.1195	55.9069	59.4854	21.9477	61.7668	52.3758	53.173	75.6098	36.3088	15.9918	55.3713	45.6008	22.6535
ENSSSCG00000000536	30.3519	41.3354	29.5059	36.1128	26.5918	39.1822	53.0925	37.1288	38.5299	15.9135	46.614	51.3248	20.7653	29.1528	46.5181	107.893	40.8761	44.8469	26.4339	35.1999	33.3645	20.7373	27.978	47.7598	36.9306	64.2594	35.9922	16.2908	39.8332	20.0411	7.74164	32.2893	14.9457	16.3203	36.5837	20.7103	14.2673	40.0974	15.3838	8.2794	30.1848	24.2643	21.3439	37.4161	18.9331	14.4174	37.4846	21.6002	8.82566
ENSSSCG00000000540	0.456154	14.0706	4.60667	10.4048	1.32646	2.21402	2.71578	0.854901	0.545155	0.698558	14.7821	9.76597	0.400327	4.68795	10.8129	8.83926	1.90169	0.652824	0.603766	16.6203	4.73561	0.321466	3.96678	1.49925	1.77067	1.79841	0.690609	0.729553	5.91142	6.63388	0.165744	1.02348	0.826356	1.02373	0.822182	1.12135	0.413563	10.3365	2.59232	0.133824	1.37888	0.378009	0.490523	0.472464	0.194158	0.646842	8.07754	4.38609	0.217143
ENSSSCG00000000541	0.872301	12.0291	3.78071	4.66472	2.74442	3.91652	20.7081	6.11056	8.73859	0.432187	14.5682	8.79372	0.641707	3.57419	2.3921	5.36064	6.04727	7.56788	0.436606	11.2672	2.40294	0.341521	5.33864	1.47566	7.01871	16.9848	7.49663	0.615495	13.6062	9.45228	0.279664	4.2022	0.863155	6.12429	7.05203	5.94307	0.697813	11.8407	14.0629	0.263437	3.96078	2.55129	9.46303	6.5674	8.95457	0.836763	14.8441	13.7132	0.268686
ENSSSCG00000000545	3.23545	12.5973	10.5853	13.164	8.50615	10.592	13.4897	17.3855	4.52921	1.87104	13.3221	7.03309	2.64092	8.60345	66.8801	25.6579	15.0376	4.24545	3.31558	13.3414	11.9998	1.62107	10.3648	9.26446	15.0769	14.3839	4.82991	3.01553	14.5703	15.2238	1.22493	13.3766	7.52419	9.32465	14.9462	4.42819	2.33848	15.0987	16.2385	1.39393	14.2649	13.8746	12.8464	16.7892	5.75413	3.27255	15.2226	13.6717	0.990881
ENSSSCG00000000546	0.522725	0.806204	0.912747	1.56002	0.467475	1.45498	4.76698	1.46269	0.679666	0.289071	0.819244	1.62906	0.159289	0.795869	2.62734	3.38865	1.25724	0.796585	0.411833	0.983986	1.08141	0.147807	1.1725	0.87493	1.63722	1.07337	1.03321	0.193524	0.59346	1.09807	0.0474833	0.586421	0.995805	1.86635	0.889828	0.247116	0.289617	0.754651	0.412589	0.0340786	0.689731	1.74473	0.484039	0.741224	0.247214	0.452981	0.577492	0.533828	0.0691203
ENSSSCG00000000547	6.67564	5.77406	5.11298	4.4236	4.27845	6.40305	10.5883	7.796	10.1224	4.74317	6.80821	5.54031	5.42321	4.63557	8.91009	10.0579	7.25656	10.7827	6.1692	5.90164	6.10787	4.12059	4.94976	29.897	6.89239	11.5097	7.23866	4.84942	4.9161	3.96501	1.11447	4.75659	11.6343	7.82227	7.88605	5.37352	3.81679	5.6575	3.27999	0.891011	4.44751	40.2857	11.1236	6.51834	4.44773	5.33012	6.22182	3.65676	1.21673
ENSSSCG00000000549	172.471	72.8742	108.59	67.7488	134.146	117.684	42.341	18.2724	340.801	79.1831	81.5337	85.5899	46.6357	137.992	258.318	107.039	33.9941	285.152	84.7405	68.7255	138.358	47.4969	139.005	102.961	18.1428	42.8566	229.318	50.8612	87.1983	84.9982	13.5664	85.0501	41.7595	22.2681	10.1546	182.261	50.9717	62.9283	104.361	13.5912	96.3835	78.4628	33.7749	10.0499	183.235	61.4071	86.4566	77.9066	12.1854
ENSSSCG00000000550	0	0	0	0	0	0	0	0	0	0	0	0	0	0.00952934	0	0.0281236	0	0	0	0.014689	0	0	0.0518361	0	0	0.00685441	0.0126344	0	0	0	0	0	0	0	0	0	0	0	0	0	0.00900928	0	0	0	0.00888007	0	0.00395121	0	0
ENSSSCG00000000551	20.8628	186.305	18.4894	147.592	365.306	79.3757	37.2631	534.042	19.1156	6.38991	211.879	19.7561	7.14072	257.769	74.5113	82.9645	397.415	10.2844	13.807	191.324	27.78	3.75736	353.133	59.9989	488.991	32.9012	25.9005	65.6221	238.339	14.9682	2.27417	2395.74	30.7756	14.0466	398.223	26.4323	38.9647	227.703	18.3582	1.46895	2117.18	52.4426	23.7809	414.581	15.5401	57.9851	241.419	12.1936	0.794508
ENSSSCG00000000553	218.991	524.256	675.495	843.377	365.271	862.38	1315.71	769.255	314.298	120.822	550.958	596.532	235.546	397.413	1431.48	754.786	727.11	308.954	312.304	631.409	441.817	297.921	498.079	1026.93	712.139	1137.98	477.788	276.148	435.14	581.916	98.0571	422.696	498.999	736.386	591.408	383.434	179.158	458.329	844.823	83.7149	468.063	693.516	723.125	672.064	397.012	262.441	494.694	667.975	114.776
ENSSSCG00000000554	15.3395	9.07612	10.6657	11.1364	6.15009	15.0356	16.5335	12.3839	9.44266	4.60737	12.843	14.7858	4.28597	8.46782	10.6892	8.00596	13.4192	11.1686	9.84525	9.3886	9.37211	5.37527	10.1829	11.1853	10.6623	16.5497	7.6985	2.37202	9.34597	6.3577	0.800636	4.61118	3.26249	4.21465	11.0746	2.37383	2.3627	10.3068	3.20438	0.829806	5.35237	4.36013	4.26053	11.6464	1.53308	3.18469	12.6599	7.16027	1.07413
ENSSSCG00000000555	78.557	76.2494	141.886	374.996	121.452	247.61	280.988	51.304	78.8446	43.4787	75.6298	181.908	21.5395	203.202	62.9248	129.919	47.3298	75.6677	47.6057	97.5109	154.046	24.9873	173.657	214.841	62.5422	201.667	133.073	48.9104	62.499	138.315	31.4255	248.437	134.928	138.111	66.6942	99.7875	51.2681	64.1935	164.66	40.8065	250.678	131.573	102.138	67.8397	81.9448	60.8223	57.7029	112.542	44.5664
ENSSSCG00000000559	23.6192	8.20431	13.8375	12.2735	10.5485	5.98373	6.13007	20.6489	17.1793	5.74724	8.21041	15.3806	3.92312	12.0832	31.1137	15.3549	19.4421	16.8721	12.8144	8.59562	15.8389	3.79689	14.2399	7.87423	21.8825	6.08961	11.3116	4.40532	7.00178	10.1035	1.43035	8.33031	2.06425	1.52201	21.3169	5.55581	3.82911	7.43214	7.73202	1.56902	9.15633	2.72639	2.6164	19.86	4.17666	5.82627	6.6729	9.80201	2.23449
ENSSSCG00000000563	0.314994	1.75542	2.29386	9.44115	0.405648	7.47997	8.56595	0.393564	0.924401	0.212249	1.94736	3.65723	0.503127	0.556324	1.1615	0.530773	0.417529	0.958374	0.361336	2.13277	1.46446	0.314069	0.554368	1.44366	0.430865	2.58725	0.712163	0.156734	2.30272	2.34546	0.0976671	0.508863	2.48362	8.85164	0.200606	0.631386	0.213235	2.43602	4.47719	0.177429	1.02472	2.94095	2.39819	0.195754	0.867013	0.178669	3.03652	2.30425	0.0979651
ENSSSCG00000000567	1.69757	11.3052	2.8528	4.18009	10.2797	0.783735	1.7548	2.16859	1.66465	0.679916	9.56533	3.26164	4.67955	16.1241	2.24245	6.14632	2.04497	1.82038	0.55967	11.4158	3.59544	5.72945	12.6669	2.13401	3.62063	2.12367	2.66236	0.60334	7.6108	3.27485	5.50074	4.30694	1.71224	1.23442	2.31442	1.48157	0.615628	10.7954	2.08267	5.06196	6.31567	2.0921	1.0672	1.9064	1.53775	1.03696	9.5544	1.96136	5.24227
ENSSSCG00000000570	224.222	620.414	464.422	665.162	416.776	550.284	662.867	993.363	558.907	142.911	632.408	700.898	117.398	521.173	563.219	517.089	929.463	579.142	196.329	611.069	465.788	147.766	633.569	498.543	1065.6	847.857	807.203	120.132	599.44	323.927	68.0474	383.034	296.734	294.041	629.178	299.029	114.349	588.301	305.368	72.6021	472.787	508.075	497.303	657.416	284.01	130.073	520.865	284.63	71.1073
ENSSSCG00000000571	8.2365	0.649164	2.87461	2.45545	2.75991	2.59726	0.547511	0.50269	14.4168	3.3619	0.704438	2.24263	0.449064	3.39269	6.63851	1.46019	0.621963	13.268	8.59851	0.900661	3.52031	0.775487	2.69135	0.384275	0.51868	0.623644	18.7424	4.55383	0.329086	2.44849	0.269887	2.31467	0.533962	0.202058	0.595017	6.88237	5.537	0.669133	2.58716	0.227594	3.43919	0.615525	0.532491	0.525098	7.79845	3.86201	0.461095	2.22508	0.243578
ENSSSCG00000000573	152.68	49.8898	215.472	230.549	248.867	64.8272	38.297	35.1619	2749.41	127.608	62.5208	112.937	31.1139	293.137	686.627	82.4136	44.8134	1399.52	85.1409	62.4033	345.747	46.403	213.786	77.9656	25.8304	41.2352	1531.11	80.7068	19.0897	170.108	22.0026	121.931	32.8159	30.6225	14.4593	1094.67	96.6623	26.361	156.552	17.9169	235.233	40.0301	38.9589	12.2529	1075.59	77.7952	16.9085	153.199	15.7679
ENSSSCG00000000576	155.864	342.535	142.229	175.89	889.843	183.016	105.864	286.798	1329.09	91.5528	403.384	174.295	167.498	624.847	306.776	496.71	336.734	1653.36	79.7724	301.05	113.953	91.8292	907.162	289.401	264.597	74.154	585.129	101.18	361.807	130.16	36.6638	749.639	181.356	158.167	371.56	1269.26	98.2222	360.66	163.476	56.1275	519.744	162.445	139.404	357.169	1593.98	110.865	385.936	161.641	37.3426
ENSSSCG00000000577	24.3865	0.112948	1.43387	0.0605231	359.211	0.11466	0.0622862	0	0.364673	0.112149	0.158919	1.20605	73.5894	208.56	0.867976	0.555297	0	1.68856	0.0692365	0.193355	0.495832	74.8051	87.9071	0	0	0	0	6.14909	0.0730034	3.19509	53.8838	16.1848	0.852857	0	0	0.346205	3.65173	0.152244	0.604135	130.433	26.4854	1.1126	0	0	0.311709	3.21925	0.0693477	1.58782	97.6458
ENSSSCG00000000579	6.93582	9.12208	12.2808	10.4805	10.9116	13.4247	11.8731	8.28489	11.7517	6.41346	11.3521	17.0157	10.059	10.7055	16.4991	22.9284	9.48367	14.2888	8.05775	10.1908	12.9836	5.48277	11.09	11.0881	8.3931	11.8041	8.47622	3.32943	9.14067	7.63636	2.10368	14.5894	7.58677	4.99175	7.28359	5.71025	3.62373	9.37843	8.09499	1.90546	14.6901	10.1679	8.05888	7.65347	5.22259	3.37566	10.2345	6.566	1.79073
ENSSSCG00000000580	15.9239	22.0653	35.4688	59.2898	38.588	66.9399	50.5065	28.9501	25.7709	6.73155	23.4571	51.6469	12.0098	40.913	49.3462	51.5682	29.5892	34.5535	13.5651	23.8684	34.0665	7.17616	34.7737	31.0071	28.7447	45.5053	21.2205	5.74799	15.7913	23.2387	2.62177	39.8225	13.0929	16.5828	24.2917	10.2725	4.96275	18.4488	16.5726	2.67647	42.5303	25.6588	16.1427	25.648	10.0609	8.70297	19.2023	16.4967	2.52676
ENSSSCG00000000582	0	1.69422	0.0611893	0.122682	0	0.023242	0.0252511	0.301392	0	0	1.58919	0.122235	0.169361	0.0678039	0	4.12721	0.618861	0	0.0280689	2.03806	0.0335021	0.267346	0.0461035	0.162632	1.01525	0.121928	0	0	1.15424	0.172708	0.0431502	0.799361	0	0	0.160536	0.140353	0.0538339	1.4813	0.0544266	0.0261299	0.673087	0	0	0.307506	0.0947763	0.0421	0.829361	0.0279874	0.0706643
ENSSSCG00000000583	1.99897	3.20427	3.51811	4.67769	3.02073	4.74742	5.64494	4.02524	2.78492	1.15226	3.34681	4.36937	2.78918	3.14182	4.04633	7.07725	4.26765	2.58045	2.11285	3.99296	3.599	2.21159	3.97612	4.18316	4.93012	6.78892	2.36331	0.823214	3.02264	2.25383	0.65696	2.7087	1.72926	2.30268	2.7832	1.08304	0.773801	3.10508	2.32637	0.915908	2.87336	3.13312	2.5481	2.99932	1.15915	1.19436	2.37147	1.87381	0.83396
ENSSSCG00000000584	0.0804232	8.74466	0.106556	0.170912	0.0715914	0.0269825	0.107489	3.88477	0.0572112	0.0175944	10.8204	0.141908	14.2472	0.0655969	0.118015	36.9473	7.65436	0.392794	0.0651725	11.3753	0.0907526	10.2783	0.553075	0.110137	7.26303	0.0566202	0.0521826	0.59719	8.64704	0.256199	7.05084	6.9343	0.104066	0.0468809	5.52906	1.35785	0.343738	12.5395	0.273806	14.389	7.82653	0.174548	0.0988376	5.89892	1.51596	0.43988	7.22944	0.162458	11.9993
ENSSSCG00000000585	0.022178	28.5102	0.0228546	1.20971	0	0	0	2.13021	0	0	18.9462	0	0.0583914	0.0506504	0.105144	0	13.6378	0	0.0629034	34.1382	0	0.0347324	0.482159	0	4.48896	0.0182163	0	0.0295589	34.224	0	0	0.0248806	0.028698	0	0.439716	0.0419383	0	51.0165	0.0406573	0.0390388	0	0	0	0.196895	0	0	45.1216	0	0
ENSSSCG00000000587	22.3486	28.4581	36.0764	38.5058	47.091	35.3788	33.5295	37.1568	27.2966	12.3315	26.0554	40.4221	8.5313	48.4584	32.0172	23.9988	34.8854	28.605	16.9154	26.8504	35.1317	10.8657	41.9934	37.5936	38.7831	29.7982	36.6061	8.95308	27.4297	20.3528	3.34048	34.5886	13.735	13.5077	33.1412	16.4687	8.39367	24.1256	18.7088	3.50564	32.6112	18.1096	14.7714	34.4062	13.1965	15.5097	23.1712	16.3386	4.99134
ENSSSCG00000000588	10.1689	81.2923	45.2633	36.1684	32.5121	10.5448	69.4629	40.9517	36.9575	8.23483	66.7404	68.2264	14.4613	41.1586	121.535	139.367	34.4034	37.2933	7.39927	77.5474	53.6501	17.6137	63.7433	44.9131	49.9443	97.2554	69.8847	9.22465	71.3841	41.6047	8.14426	33.1491	15.9141	25.5266	34.7862	31.4615	6.90253	77.1455	46.068	6.95062	31.7276	39.9283	41.5649	32.3775	25.4373	12.155	60.8269	40.8538	7.90736
ENSSSCG00000000590	0.0779336	0.0801319	0.0267703	0	0.0539584	0	0	0	0.724417	0	0.0939554	0	0	0.118657	0	0	0	1.83826	0	0.0228629	0	0.0101708	0.161362	0.177879	0.0240094	0	0.3933	0	0.129482	0	0	0.17486	0.100845	0	0	0.294742	0	0.0810085	0.0238116	0	0.0841359	0.0358792	0	0	0.497576	0	0.0368995	0	0
ENSSSCG00000000591	2.09503	0.103564	0.221429	0.155385	29.5684	0.0420536	1.37067	0	0.0534999	0.164531	0.116572	0.0829388	25.4226	17.145	0.721581	0.0452587	0.0215338	0.384398	0.355511	0.070916	0	21.8415	24.1497	229.194	0.0744723	6.7949	0.0406646	0.894953	0.107101	0.0520824	4.29414	58.2156	77.4352	1.01379	0.0726178	0	0.584436	0.0558382	0.196957	3.87688	39.0009	24.7806	2.224	0	0.0571622	0.6094	0.101738	0.0253199	2.67225
ENSSSCG00000000598	0	0	0.0441625	0	0	0	3.35334	0	0	0	0.0619986	0.264664	0.0376104	0.14681	0	0.0361061	0.034358	0	0	0.0377165	0.193438	0.0167786	0.266196	0	0	9.96155	0	0	0	0.124649	0.0155715	0.0480773	0.0554538	0.17487	0	0.121558	0	0	0.196408	0.0251452	0	0.295946	0.368674	0	0	0	0	0.0807979	0
ENSSSCG00000000599	5.76519	6.37171	12.7856	17.258	10.1814	20.1537	14.2583	7.26131	9.44603	9.88669	8.07144	16.5444	7.53113	9.8901	8.01914	12.9601	8.92467	7.83683	6.05341	7.71605	12.3218	7.23959	10.3966	9.75077	9.10973	16.1918	7.60215	6.09041	5.82658	13.2398	4.65295	9.29919	9.52273	18.7277	9.8885	9.09326	6.38307	7.76007	20.0663	4.32582	12.2186	17.3929	16.8274	10.2405	8.22678	5.65109	6.62919	13.8999	4.13558
ENSSSCG00000000600	30.7844	16.5458	36.8185	34.2821	111.899	53.3355	40.1735	98.6832	44.6879	33.1433	21.0983	31.2383	3.82057	153.785	56.9289	54.2043	62.0505	51.0044	25.5767	18.7462	44.6335	4.44365	126.803	46.2462	77.1646	44.2365	42.9821	18.111	14.1041	35.8161	8.81289	49.85	29.2522	23.5688	80.5957	25.4607	15.3365	19.555	28.4739	11.0201	74.5928	54.4142	33.4049	85.3032	28.6879	24.0314	16.9166	31.453	8.92582
ENSSSCG00000000601	0.831016	15.545	5.55415	3.43396	0.986342	0.65056	1.67612	2.96657	2.83759	1.34535	17.9132	5.6454	0.270888	1.70809	4.70897	1.40029	3.94036	3.28476	2.26721	17.2394	3.56345	0.697195	2.72842	3.90187	4.32301	1.9892	4.2058	0.474676	11.6451	5.36368	0.0862719	2.26411	1.59762	2.34945	16.5405	2.22246	1.09785	18.8309	3.96094	0.118416	5.97247	2.88578	2.55323	13.596	4.87621	0.269351	18.4591	4.58841	0.124328
ENSSSCG00000000602	4.76381	3.25704	20.345	6.89997	1.32612	7.34334	5.68077	18.6002	5.91828	2.03066	3.4459	16.631	1.27148	3.86956	64.3007	50.149	24.8055	4.56858	1.99655	2.33402	26.7675	1.05754	4.72838	8.07075	25.4638	3.95317	4.31252	2.3564	1.2729	22.903	0.767324	4.84844	1.08034	3.00598	32.5752	2.78606	2.84966	2.19511	16.2058	0.806849	6.41541	5.22291	4.17213	35.9342	3.24009	4.59636	2.23229	16.6205	0.771492
ENSSSCG00000000605	0	0	0.340713	0.309679	0.0686744	0.500407	0.243712	0	0.021952	0	0.0159439	0.862128	0.00967212	0.0251696	0.0870819	1.00281	0	0.122676	0	0.0387976	0.198982	0.0172595	0.0342284	0.120742	0	0.325879	0.0333709	0.0293773	0	0.662483	0.0320358	0.123639	0.114087	0.337281	0.0397287	0.0833613	0.0199838	0.0229115	0.626318	0.012933	0.190368	0.395758	0.331836	0.0163071	0	0.0312561	0.0104362	0.207785	0
ENSSSCG00000000607	0.553459	0.0270986	0.76951	18.0784	2.2718	0.742757	1.23286	0.0617421	5.73078	0.107628	0.0254187	0.307443	1.26443	2.01637	0.784394	0.991807	0.0422592	3.07334	0.772427	0.0154633	0.743505	1.77135	4.61106	0.697788	0.0649551	0.757655	8.7783	1.59239	0.0262726	0.953957	0.647991	6.4554	0.454709	0.564597	0.0158344	13.0906	1.14693	0.0273951	0.748883	0.621132	6.34495	1.96562	0.651843	0.0194983	8.3386	3.25142	0.0665521	0.629398	0.807119
ENSSSCG00000000610	0.100018	0	0.790193	0.606168	0.0519365	0	0.255202	0	0.0332034	0.0765839	0	0.394633	0.0219442	0.0951754	0.0395145	0.0140444	0.0133644	0.0265074	0.0315199	0	1.03458	0.0195793	0.103544	0.0684852	0	0.191686	0.050475	0.0666517	0	0.921224	0	0.0748035	0.0215701	0.10203	0	0.0472828	0	0	0.855655	0	0.0359925	0.0690694	0.16133	0.0123326	0.0709526	0.0236381	0	1.68142	0.00793524
ENSSSCG00000000611	477.606	534.962	563.788	549.417	564.433	603.764	590.02	454.203	470.06	359.246	575.6	481.676	274.971	470.156	600.192	520.501	486.928	511.958	327.359	574.826	543.935	235.43	444.75	438.977	484.852	541.419	509.02	292.847	525.363	424.113	103.627	401.065	334.216	530.243	497.395	408.656	279.328	524.425	483.436	108.771	431.487	453.262	463.918	492.723	450.518	285.373	562.198	411.609	119.318
ENSSSCG00000000612	542.248	592.262	897.761	1742.31	1048.66	1794.36	1553.99	1345.04	806.585	564.033	551.581	1633.37	224.821	1339.69	769.099	829.723	1170.34	1041.77	517.841	792.602	910.528	303.034	1343.56	1059.28	1511.77	1557.21	1087.31	258.395	452.114	788.114	146.684	961.129	570.098	647.726	940.081	539.55	326.692	538.776	778.896	191.687	1219.23	781.965	564.883	971.582	478.895	345.593	417.675	559.561	205.22
ENSSSCG00000000614	0.0897102	74.5766	0.0184894	0.118625	1.19255	0.168551	0.305202	3.04036	0	0	60.0769	0.0554031	0	0.327809	0	0	2.07138	0.0998579	0.186592	80.2322	0.0809859	0.0140492	0.362204	0.024571	5.8702	0.044211	0.0543279	0.884786	61.7061	0.0521865	0	0	0.116083	0.329456	4.39812	0	0.732006	67.9231	0.312472	0.384252	0.0387399	0.198245	0.0385878	4.12821	0.0572765	0.661504	62.9231	0.0845685	0
ENSSSCG00000000619	2.10575	34.2759	2.00306	2.06157	1.24486	5.18637	3.09978	17.0635	1.82292	1.41393	29.2101	1.88401	1.52818	2.60802	1.80465	2.03342	12.8175	2.6144	2.15929	30.4788	3.67397	1.50935	2.11291	1.17568	20.42	2.67421	2.35426	1.42486	31.6648	2.05731	0.6945	1.7445	1.76064	2.18117	17.0211	2.22069	1.23359	30.913	2.27164	1.09298	2.97282	1.81212	1.89862	18.3112	1.94771	2.20506	33.6378	1.60331	0.578308
ENSSSCG00000000623	77.6097	80.6034	259.926	243.63	226.204	474.294	548.299	46.4314	201.961	41.2149	67.4573	223.545	29.1122	194.399	74.1816	145.012	47.6697	135.853	65.6821	88.6846	137.723	31.3658	185.638	809.128	49.169	831.783	210.363	6.67343	5.61532	152.312	4.54833	22.4689	417.09	312.855	2.25622	16.5695	7.3768	7.80695	171.534	4.77408	38.5147	277.485	395.077	5.09351	25.3082	7.10022	4.74145	163.433	2.38352
ENSSSCG00000000625	11.5797	9.32771	17.3842	17.0274	36.3126	7.61951	14.1147	14.1242	14.52	7.56996	8.53948	18.1606	2.34955	40.8841	23.5624	20.3545	12.0378	16.5928	10.7114	10.8512	23.3949	1.68275	40.622	14.7757	14.764	13.4521	15.8344	10.0274	8.1913	18.4588	2.02171	40.9985	9.56839	6.16958	9.73808	11.8405	7.501	8.45744	14.8124	1.71515	41.7607	12.8413	9.52122	10.5297	9.8507	10.1541	7.3955	15.8191	2.08438
ENSSSCG00000000631	0	0	0.0309014	0	0	0	0.0510087	0	0	0	0	0	0	0.0342419	0	0	0	0	0	0	0.0676762	0	0	0	0	0	0	0.0399662	0	0.0581466	0	0.0336407	0.155209	0.0917704	0	0	0	0.0311698	0	0	0.0323732	0	0	0	0.0319089	0	0	0.028268	0
ENSSSCG00000000633	44035.4	152.643	2991.25	521.616	3918.48	1958.38	778.266	81.6924	20606.2	42331	304.259	2514.14	661.722	3647.21	2964.81	1293.92	221.336	15656.5	46028.5	134.093	3788.37	692.209	2859.44	1405.9	115.543	731.62	10649.1	19579.6	72.6972	1305.93	83.2785	1911.87	935.219	443.26	107.58	6970.16	28006.3	80.7663	1251.74	56.0332	2347.36	1016.8	618.028	98.9126	10746.7	23599.9	80.3608	1422.8	80.5881
ENSSSCG00000000634	0.0396948	0.0229581	3.21109	0.155827	0.0824498	0.0543813	34.1664	0	0.00988327	0.0151972	0.0071783	8.08983	0.00435459	0.203974	0.619457	2.0066	0	0.0157803	0.0375286	0.034935	1.42218	0	0.292796	37.3457	0.00917173	11.0609	0.0300486	0.0661314	0.0098926	1.347	0	0.545514	35.8651	13.5046	0	0.0656793	0.0269914	0.0103152	2.3741	0.00291135	0.364258	37.8287	21.8657	0	0.0527991	0.0140722	0.00939723	1.47808	0.00472398
ENSSSCG00000000635	69.0599	76.3596	154.892	136.391	90.1798	162.588	240.563	102.306	119.857	48.9913	122.682	197.57	104.281	93.936	214.259	210.489	139.639	99.7234	49.4486	81.7835	175.342	80.3193	147.458	135.604	79.3144	183.934	79.9543	30.4554	91.6227	123.574	19.3733	138.43	72.2783	153.85	143.696	82.5796	27.1625	74.9517	186.645	21.7501	141.985	124.137	140.336	107.444	70.2447	37.4436	106.509	174.243	20.7884
ENSSSCG00000000636	0.237643	0.549779	0.734677	2.19313	0.452473	0.403083	0.437928	1.08252	0.315567	0.242619	0.687596	2.60912	0.208559	0.949779	0.625913	0.400435	0.762095	0.724293	0.374458	0.627442	0.715107	0.124055	0.676558	1.46449	0.98836	0.48798	0.779539	0.0527884	0.276381	1.07522	0.115131	0.710936	0.205004	0	0.285555	0.224689	0.107727	0.370529	1.16174	0.0929577	0.641389	0.218813	0.212957	0.234419	0.252876	0.0561644	0.206283	0.672067	0.0377084
ENSSSCG00000000638	0	0	0.225786	1.08646	0	0.0571746	12.5477	0	0.0727366	0	0	0.526217	0	0.166796	0.057708	0.369193	0	0	0	0	0	0.0571883	0.567067	0.200035	0	13.4373	0	0.194679	0	0.141619	0.0265371	0	0.0945047	2.45862	0	0	0	0	0.468607	0	0	0.403483	4.241	0	0	0.103565	0	0.206544	0
ENSSSCG00000000639	0.0106819	0.00823741	0.792558	1.54491	0.0221873	0.200696	0.0272556	0.0166829	0.0957456	0	0.00772675	2.70473	0.103121	0.26835	0.143486	0.0809969	0.0342557	0.178353	0.050495	0	0.506262	0.44749	0.132702	0.0585139	0	0.0263213	0.0970333	0.0284737	0	0.434974	0.0388129	0.0359506	0.0138222	0.0326906	0	0.0403986	0	0	0.616843	0.0532745	0.0576601	0.0147533	0.045947	0.00790275	0.0113666	0	0	0.503484	0.0508491
ENSSSCG00000000640	0	0.00619805	0.861383	1.66725	0.108513	0.522238	0.444337	0.0125527	0.0640369	0.0492339	0.0523243	2.5563	0.229245	0.211091	0.190522	0.0677158	0.0579936	0.377031	0.030395	0	0.643945	0.166778	0.0998485	0.550343	0.00742832	0.422503	0.0365052	0.0107122	0	0.264946	0.0438058	0.0450837	0.0520009	0.122986	0	0.0379962	0.0072869	0	0.405192	0.0235795	0.112801	0.0555037	0.0950723	0.00594624	0.0684205	0.0113972	0	0.356104	0.0765205
ENSSSCG00000000642	0.0202164	0.01559	0.57291	1.06094	0.0944805	0.601402	0.825336	0	0.0604021	0.0154798	0.0219353	2.02885	0.27944	0.207767	0.127792	0.0681303	0.0891437	0.265216	0	0.00889613	0.342194	0.0554055	0.0313937	0.332227	0.00934225	0.498152	0.0612145	0.0134722	0	0.215606	0.0257098	0.0680395	0.0261596	0.154674	0	0.0669004	0.0274932	0	0.398407	0.0622751	0.381943	0.125648	0.130438	0	0.075293	0	0.00478597	0.219163	0.024059
ENSSSCG00000000645	12.922	55.7654	22.4793	6.30384	46.2346	6.82811	5.62151	55.7144	34.738	12.2787	62.1157	21.501	20.5999	35.2179	19.1603	5.55428	61.6286	44.422	6.34506	53.9355	26.0134	13.0084	40.1986	28.7926	50.8767	6.05601	36.7124	3.53948	77.4159	12.9479	5.35497	18.6086	8.94778	5.36629	55.0158	21.058	4.00772	65.7658	18.0039	8.73692	16.9365	7.69901	5.23709	64.2211	29.2251	4.95695	56.8237	14.5409	8.98255
ENSSSCG00000000647	1.92051	3.68251	20.5933	0.900843	6.30705	4.10406	7.72571	2.31038	14.6812	1.03335	2.17766	12.662	15.8069	6.16421	4.51146	1.04955	1.99747	15.7649	4.41658	2.87794	15.7559	21.9274	6.60947	7.96128	2.20673	10.8715	16.7384	0.622618	0.465687	25.3132	2.84786	2.67861	1.54479	3.81241	0.280668	15.0173	0.141178	0.269768	10.0388	0.74616	4.1467	1.50547	2.28848	0.0384011	13.2559	0.73604	0.294912	17.9575	1.03776
ENSSSCG00000000648	0.243872	1.02092	10.8064	4.08854	0.506546	5.10016	1.21488	1.03381	1.83894	0.586879	1.46164	10.5427	1.6052	1.55153	3.90898	2.34818	1.42449	4.84747	2.07508	0.42926	7.50888	4.5285	1.73122	5.67756	1.03037	6.38126	0.843928	0.1393	0.0347298	11.7546	0.189882	0.859853	0.721294	2.34564	0.0627945	0.494098	0.284274	0.181067	5.81195	0.061325	2.51997	0.240588	1.27377	0	0.556082	0.148208	0.0659813	7.45516	0.116091
ENSSSCG00000000649	97.0882	8.14649	656.286	46.5632	647.302	153.586	61.1831	8.64222	159.819	128.652	25.1077	629.628	64.8979	796.738	227.758	131.81	20.9719	292.374	42.3281	7.9691	861.705	37.6178	289.034	44.09	4.6493	54.5406	86.8231	44.9209	1.50441	513.086	4.20402	191.878	16.2734	28.2244	0.906705	86.0885	40.591	1.04579	416.834	1.47581	197.139	34.7391	31.3752	1.1165	99.5647	42.0871	15.7199	422.526	2.39466
ENSSSCG00000000650	0.49839	0.768673	48.7914	17.7114	4.14081	1.17049	0.423892	0	1.48908	0.763239	0.36051	64.1239	1.31218	3.41468	1.96902	0	0	0.792523	0	0	11.8104	1.17077	3.09576	0	0.460625	0	0.754554	1.32851	0	20.778	0.181091	2.79561	0	1.01684	0	24.0324	0	0.518054	22.8415	0.146215	0.538054	0	0	0	0.530338	0	0	10.806	0
ENSSSCG00000000651	0.0631021	0.0973231	1.72322	0.690996	0.327673	0.345796	0.201262	0.0615953	0.219958	0.0483176	0.159757	2.02971	0.0207673	0.486382	0.124651	0.0797466	0.177067	0.163057	0.119317	0.0971873	0.94349	0.0988224	0.293971	0.10802	0.131221	0.285065	0.143303	0	0.0786305	3.57903	0.00573207	0.424749	0.0408265	0.273581	0.0568684	0.119325	0.0143026	0.0983878	1.74967	0.0138844	0.306558	0.13073	0.186606	0.0700269	0.134294	0	0.0597545	3.00401	0
ENSSSCG00000000653	0.699646	0.971165	16.1502	18.3874	0.339087	71.1302	39.314	0.0728468	1.34714	0.285719	1.85566	18.3397	4.58468	1.5446	5.49141	2.00417	1.4584	1.89134	0.352782	0.12315	6.94766	2.59315	0.941606	7.09024	0.172435	36.6254	1.05925	0.372995	0	6.87379	0.271166	1.15119	3.98345	13.7987	0	0.882012	0.296016	0.0484834	5.17319	0.17789	1.81279	2.89894	9.58008	0	0.248165	0.132283	0.242927	12.8392	0.155425
ENSSSCG00000000656	6.484	2.73982	21.693	6.82683	12.0842	24.9454	6.00584	1.45658	19.218	10.9838	6.53737	43.1065	2.99139	26.7258	11.3872	3.7604	4.6999	33.492	2.3513	2.052	39.0145	4.13827	7.24133	3.74038	1.49817	4.21317	10.9597	1.15422	0.442718	12.6806	0.242052	2.96445	0.919472	1.24588	0.32019	2.45643	1.59044	0.369306	7.51056	0.188921	4.65071	1.34944	1.36108	0.213567	2.64644	0.787205	0.778016	13.2505	0.285403
ENSSSCG00000000657	11.7079	7.51153	73.8542	191.419	31.8238	118.895	86.0066	4.27794	23.402	4.47715	10.9789	79.7439	10.9884	39.0626	24.9572	10.4626	9.32075	22.5495	8.31787	7.06971	65.8575	9.50464	37.4438	14.9858	4.30556	87.6589	20.3936	14.8941	3.75875	85.4588	4.71572	33.7329	14.531	67.2848	2.91791	38.4791	10.528	4.68615	119.074	5.32652	44.4526	30.265	64.5367	2.67838	32.3743	10.5386	3.21477	75.12	5.27415
ENSSSCG00000000659	0.037786	0.0145694	3.81599	0.234211	0.0196213	0.310597	0.514205	0.0147535	0.018816	0	0	10.54	1.0363	0.0647219	0.0746416	0.0477528	0.0302939	0.060086	0.017862	0.0166275	5.90551	1.16132	0.850819	0	0	0.0931084	0	0	0	0.329715	0.830642	0	0.0488943	0.0192732	0	0	0	0	0.796607	0.914547	0.0203966	1.04376	0.0203165	0.0139775	0	0.0267909	0	0.498684	0.818421
ENSSSCG00000000660	3.9437	9.06881	1440.27	86.708	6.531	17.8007	31.8196	5.04946	8.52756	0.489682	12.9784	603.729	883.768	1.74453	11.0889	44.2118	22.3032	34.0675	4.56824	9.16169	1056.1	841.439	13.2965	103.928	10.3435	26.76	11.9414	2.46234	10.1294	3128.47	2143.99	9.72539	75.5806	21.2751	10.9505	117.64	6.50672	9.45423	2387.62	1837.34	33.0248	173.12	15.3205	9.33122	98.5987	1.66258	14.3996	2955.74	2042.68
ENSSSCG00000000661	4.49914	5.07184	7.4688	4.34028	7.95187	5.53298	3.56224	5.81302	4.7904	7.86716	4.03552	3.92368	0.861495	7.90255	3.51622	5.89954	3.02994	4.99506	4.45471	5.05396	7.97551	0.704598	7.95207	3.31596	6.87997	2.10976	7.28225	3.05274	4.28934	5.96418	0.439903	4.11133	3.72596	2.33656	3.90724	3.80531	3.24842	4.59163	4.13897	0.302384	4.34499	4.813	1.74173	3.86116	4.21304	4.59356	4.22173	3.45471	0.545168
ENSSSCG00000000663	0.0564511	0.0108831	0.785337	1.10803	0.175881	1.54674	0.120032	0.0110206	0.309216	0.129675	0.0408339	1.29284	0.148627	0.306193	0.345688	0.261585	0.0678872	0.392729	0.0667132	0	0.684791	0.0884064	0.306817	0.0193269	0	0.19706	0.299131	0.075238	0.0140686	1.01253	0.0512791	0.12666	0.164355	0.633458	0.0127186	0.160122	0.0639754	0	1.52644	0.0372629	0.518022	0.155934	0.121409	0	0.405471	0.0800497	0.0133641	0.984489	0.100772
ENSSSCG00000000664	0.111119	0.719797	0.183214	0.0918342	1.10786	0.0521937	0.0567056	1.12804	0.110667	0.102101	1.09314	0.297374	0	1.0151	0.210722	1.06726	0.94432	0.0530094	0.0210111	1.48648	0.250782	0.00870102	1.10435	0.121739	1.78697	0	0.201879	0.0296199	0.68678	0.172375	0	0.349047	0.143786	0	0.721021	0.0210124	0.0604464	1.50154	0.183336	0.00651989	0.983693	0.276249	0.071695	0.937181	0.0709453	0.220599	0.947017	0.146651	0
ENSSSCG00000000665	8.9403	28.4067	22.1936	8.60744	68.4404	2.98235	3.34468	49.7338	5.41576	1.03508	33.7571	25.488	0.40444	69.6034	19.2748	68.1533	41.9714	5.25182	1.65563	37.9083	30.647	0.240569	36.354	12.1172	63.2633	2.85151	9.48878	3.68524	39.9062	15.3998	0.546994	26.6425	4.53202	1.31632	45.9061	4.50244	1.75481	44.0381	14.7562	0.504741	43.9472	11.1173	2.41174	48.0955	3.39997	3.61597	37.5442	11.9323	0.892121
ENSSSCG00000000667	0.0682639	0	0.140693	3.46962	0	7.37477	27.8108	0	0	0	0	0.456715	0.134796	0.116926	0	0	0	0	0.0645388	0	0.115547	0	0.371021	0.140227	0	4.42951	0.0516752	0	0	0.264738	0.0124019	0	7.72907	25.6963	0	0.0645429	0	0.0354787	0.187715	0.0200269	0	7.5426	2.86289	0	0.0363199	0	0.0161606	0.67569	0
ENSSSCG00000000668	0.0112138	0	0.0115559	0	0	0	2.69913	0	0	0	0	0.0346269	0	0	0.0443029	0.113373	0	0	0	0.0197383	0.0759242	0	0.052241	0.307137	0	1.15133	0	0	0	1.53298	0	0	0.319229	2.79122	0	0	0.0101667	0	0.15418	0	0	0.557563	1.77263	0	0	0	0	0.739974	0.0053381
ENSSSCG00000000669	0	0	0	0	0	0.0178172	0.0193574	0	0	0	0	0	0	0	0	0	0	0	0	0	0	0	0.106028	0	0	0.0186939	0	0	0	0	0	0	0	0	0	0	0	0	0	0.00667703	0	0	0.0244743	0.016838	0	0	0	0	0
ENSSSCG00000000672	0.889175	78.1929	0.511423	1.29027	18.512	11.785	2.18085	78.2521	0.648719	0.712513	76.7259	0.138348	0.744058	9.78753	1.49503	0.409415	74.8931	0.501454	0.175951	66.1441	0.221677	0.554576	9.8421	0.72212	79.5042	0.704862	0.50091	0.661447	93.4213	0.461118	0.394463	10.5088	0.294333	0.907068	81.3075	0.498559	0.431198	82.4631	0.123202	0.30636	8.67294	0.87108	0.466968	78.9479	0.572105	0.92367	97.8143	0.526319	0.462649
ENSSSCG00000000679	0.124138	0.153167	0.281434	0	0.128923	0.116617	0.126698	0.387755	0.123632	0.0760422	0.215508	1.68663	0.108945	0.283507	0.0588526	1.46423	0.477716	0.13818	0.140836	0.218505	0.364212	0.0291613	0.53976	0.204002	0.206516	0.0815701	0.187942	0.0330901	0.148499	1.68499	0	0.222823	0.0321264	0.0253272	0.134249	0.0469484	0.0675282	0.387107	2.34399	0.0218513	0.214427	0.0685809	0.133491	0.404097	0	0.0704127	0.199838	2.29365	0
ENSSSCG00000000680	0.14209	37.1553	0.346093	0.854034	0.0939061	0.40449	0.186769	31.2496	0.102917	0.0593447	36.4497	0.186139	0.0113364	0.0737512	0.183718	0.152361	35.5316	0.0205406	0.0122123	27.7388	0.262373	0.00505732	0.300884	0.176897	25.3453	0.0424391	0.0977824	0.0860804	52.7432	0.150285	0.0046935	0.0579651	0.117003	0.60615	40.8954	0.0610656	0.0468446	42.429	0.0473604	0.00378958	0.195233	0.214087	0.222248	39.3919	0.0962168	0.109903	55.7777	0.121769	0
ENSSSCG00000000681	4.05701	2.18273	7.09758	10.4291	14.2569	5.92735	4.5339	17.4798	4.32238	3.75666	2.16685	2.47639	0.76592	8.80754	11.4993	11.7447	8.24496	3.84454	5.93183	2.40804	6.49448	0.378628	20.7682	5.87894	16.8514	2.86732	9.10623	5.65867	1.64593	11.2972	0.282826	29.531	4.88343	6.49672	7.82262	9.70117	4.98269	1.6427	5.8375	0.318315	21.3137	7.59054	6.18893	9.45815	9.51261	7.79328	1.82038	7.93802	0.235793
ENSSSCG00000000682	6.53962	5.81892	10.3679	7.48337	13.061	2.36286	7.70136	31.4263	9.51898	5.3926	2.91104	11.9091	0.882965	26.4239	23.0541	18.6483	23.3917	31.1973	4.75597	3.98455	14.7591	0.196952	26.5599	39.2676	32.0801	2.06593	51.7892	6.70462	4.51324	13.6563	0.182783	18.6234	42.9617	6.67122	29.4679	126.992	1.36824	9.41212	5.0721	0.442743	23.8956	18.0643	4.86856	49.8705	154.7	9.98676	4.52542	1.42265	0.478932
ENSSSCG00000000683	0.0372822	0.0143752	1.07574	1.21706	0.135517	1.15286	2.70322	0.0800621	0.0742606	0.342565	0.283164	1.4966	0.306744	0.0425727	0.132564	0.282697	0.2989	0.037053	0.0704953	0.0328117	0.704682	0.0364916	0.159211	0.204226	0.0430714	1.378	0.0141111	0.136646	0.055748	0.433758	0.0169332	0.324145	0.723636	3.04259	0.109197	0.2115	0.135205	0.0775063	2.01622	0.0765633	0.382368	1.39029	2.08475	0.0689558	0.257868	0.0793012	0.0397173	0.421744	0.00887372
ENSSSCG00000000684	14.2765	27.0341	16.865	12.8478	26.0607	16.8656	16.7855	22.9109	11.6342	18.1992	28.267	10.1511	10.3162	18.3675	12.532	20.6778	23.594	10.3954	12.6585	28.4014	15.5905	6.04686	12.9774	11.1062	23.1297	12.9348	9.09811	26.2585	32.9649	20.4085	4.48132	30.0917	14.4329	22.0462	28.678	16.3551	23.005	34.6768	17.6265	3.46338	34.5724	19.5628	19.2295	28.8776	17.379	26.345	39.7489	14.2736	3.75895
ENSSSCG00000000685	6919.05	3641.22	1815.62	1111.67	1313.4	1308.77	1432.79	2254.78	2699.98	6240.18	4024.19	1325.29	1307.95	1095.4	1406.46	1535.59	2769.1	1910.58	17982.9	3375.6	829.303	630.547	1385.37	972.864	2116.98	1287.81	1638.71	49835.4	3870.24	1716.99	416.136	2298.82	1291.63	2725.89	3365.83	6047.09	41327.7	4452.72	1715.09	364.292	2717.35	1461.07	2666	3279.99	6108.17	37223.6	4906.29	1903.54	330.814
ENSSSCG00000000687	0.0486307	0.131257	2.15491	6.59798	0.159933	7.52527	5.12194	0.158232	0.330956	0.0744735	0.164159	1.40155	0.117367	0.120319	0.275384	0.0614581	0.103969	0.199772	0.229885	0.206864	1.82922	0.107892	0.10069	0.921272	0.209747	4.29394	0.429486	0.04321	0.105036	2.62465	0.541882	0.172763	0.964885	3.61321	0.0803487	0.275879	0.13227	0.151648	1.09953	0.25205	0.402508	1.17541	2.02207	0.107935	0.267365	0.0689601	0.107452	0.916869	0.493861
ENSSSCG00000000688	0.855617	0.659814	14.0273	4.88558	1.45407	19.0594	14.6206	17.4326	0.774666	0.952946	3.26335	19.9355	5.90483	3.28638	5.22416	2.75241	16.9621	1.36057	0.58831	1.16376	13.956	0.578618	4.58996	3.19565	11.3585	8.36942	0.942102	0.622018	2.24865	4.60026	0.339153	1.91976	3.72406	9.44249	10.6551	0.367717	0.352604	1.6979	6.20286	0.365114	3.61087	4.29721	3.26212	14.329	0.993234	0.330899	1.289	3.88624	0.222164
ENSSSCG00000000690	15.7777	76.1688	29.6622	29.3554	40.1663	31.9398	27.7676	56.0435	19.8835	20.5377	70.291	23.2356	19.2966	25.7776	23.9106	35.5841	49.8189	18.9455	15.4139	68.3252	32.8006	9.82022	28.0503	17.7565	53.4117	21.3828	23.0909	20.2466	85.3761	31.4178	9.29015	37.2386	23.8187	36.0903	64.0585	31.2505	17.3121	80.4029	22.4717	7.58997	41.1639	25.8981	26.385	60.5785	30.7369	22.0004	79.3003	24.808	7.54917
ENSSSCG00000000691	5.91384	7.00132	6.88583	5.3158	5.5651	6.78869	5.94294	7.6101	5.06021	8.94312	7.81246	6.64913	6.48556	5.23123	5.20666	4.69399	8.44375	4.37087	7.42858	6.67083	6.51674	6.02576	4.9726	3.7769	7.25341	4.35572	5.05821	10.9657	7.59286	8.03077	3.37958	6.7383	5.04172	7.17522	8.16541	6.39651	9.92622	7.59017	7.25304	2.88347	7.31369	6.59565	7.19541	8.48339	7.03153	10.3152	8.02769	6.35136	2.9958
ENSSSCG00000000692	0.868163	195.491	2.23662	1.79373	2.25407	3.05838	4.43035	79.9976	1.29694	1.99427	140.355	7.14879	1.52383	1.48704	1.37196	1.46288	32.0172	1.38052	0	187.195	1.4695	0.509852	5.39262	3.56675	89.064	0	1.31438	0	158.376	1.68344	0	3.89581	1.68508	1.32845	46.1615	1.23126	0.393552	155.667	0.795769	0.127348	0.468628	1.19906	1.86715	40.7854	0.461907	3.69326	145.718	2.04601	0.206636
ENSSSCG00000000693	19.8607	5.75838	39.5437	42.6845	15.6717	47.8616	72.7722	14.8612	19.9347	25.5707	10.4652	45.6355	10.7174	23.0935	26.592	26.563	17.8352	19.9139	16.2766	10.1772	35.2265	3.75594	13.6088	27.2695	15.2406	37.5665	31.7174	12.1639	7.59889	33.8861	1.80882	16.4052	36.167	79.9835	11.5898	19.1213	19.3697	10.3491	61.9335	3.59029	20.0977	41.6113	49.127	13.1589	23.0651	15.0743	6.67822	24.9795	1.97479
ENSSSCG00000000694	1.341	0.373431	2.4951	0.369421	0.425544	0.612382	0.158409	0.610855	0.927455	3.25156	0.323337	0.881848	0.392293	0.297751	0.117732	0.313836	0.418098	0.473869	1.40869	0.262266	0.210171	0.189592	0.520603	0.0510124	0.378701	0.305958	1.07152	7.79452	0.594131	0.613959	0.0270697	0.41789	0.0964014	0.645991	1.07424	0.528292	8.13903	0.232318	0.409725	0.0437126	0.522788	0.20579	0.560792	0.826754	1.30804	11.5151	0.440922	0.21069	0.0886605
ENSSSCG00000000695	2.64005	4.28059	5.75011	8.0801	5.29281	7.41157	3.53675	10.0211	3.53463	2.31029	3.94527	4.50909	0.844456	5.2895	3.98105	2.61536	7.14059	1.89915	3.92226	4.76613	6.30747	0.88218	5.82667	2.54274	9.33994	2.51794	5.32933	6.3671	4.90687	6.96633	0.541126	7.45321	1.87702	4.61688	9.93531	3.83108	6.32143	5.33765	7.50791	0.712107	9.9599	3.37917	2.42301	10.8534	5.39218	4.85445	5.02746	5.41506	0.662899
ENSSSCG00000000696	10.7877	4.67843	9.31998	7.21324	7.15837	11.9812	8.33395	5.06398	6.50919	23.0941	4.52116	6.54888	4.28181	6.41538	7.15426	29.3709	4.94563	5.84507	6.23699	3.95738	10.5624	1.96407	6.38095	5.99031	5.14532	5.46042	5.91236	6.2648	4.23852	6.88044	1.12257	6.00534	4.82892	8.00912	4.99881	4.65635	5.39864	3.94267	6.02819	0.804665	6.06526	6.87228	5.40551	4.67695	5.12114	5.53767	4.68767	5.15196	1.08238
ENSSSCG00000000697	15.3374	28.1091	37.0143	52.952	36.0547	48.5143	43.7355	40.7054	29.277	14.8228	27.9757	23.9077	13.4301	30.1917	22.6165	42.4447	35.3936	25.4767	17.0544	29.6477	40.2435	9.06682	29.7715	34.9311	39.0522	31.2104	35.7305	18.1858	34.1118	40.0961	8.99193	40.1172	24.2626	46.1418	45.7194	31.0931	13.3542	29.106	46.45	7.0737	36.1891	28.2061	33.1496	45.3728	36.2655	17.8303	29.548	36.9926	6.79133
ENSSSCG00000000699	0.0222238	0.317054	0.824464	0.762224	0.161563	1.13086	2.55175	0.668149	0.154933	0.0510507	0.417966	0.560436	2.11131	0.10151	0.307304	0.795765	0.507795	0.185533	0.0420222	0.479195	0.401251	1.20944	0.276088	1.68913	0.503226	4.25316	0.504698	0	0.34339	0.592539	0.371453	0.199455	1.2078	3.32131	0.43061	0.168099	0.0604464	0.242557	0.702787	0.498772	0.143955	2.33277	4.44509	0.731659	0.271957	0.0157571	0.326195	0.502802	0.528961
ENSSSCG00000000700	2.04902	1.33702	3.41092	6.05718	2.29169	7.55764	6.56877	2.76935	2.70781	3.13788	2.10922	6.08379	1.26223	3.01472	3.08239	3.28666	2.55889	1.87978	1.41565	1.6646	2.84577	0.678807	3.30426	1.78077	2.14868	4.79006	2.14766	1.57554	1.06058	6.76209	0.515433	2.12188	2.34546	4.54228	2.7699	1.86281	1.1432	1.22877	6.14012	0.797651	2.76511	3.10211	3.89833	2.76946	1.88685	2.01156	1.79106	6.90911	0.46894
ENSSSCG00000000702	34.982	20.9088	40.3357	44.7744	33.7279	48.5721	45.2262	28.8828	20.2149	38.6821	20.0113	31.88	11.6777	31.3617	27.4827	36.2287	24.6305	21.438	29.1876	21.7893	44.5648	8.28042	31.2862	32.6698	27.8845	38.9419	31.8683	23.5124	19.3846	39.4558	5.28098	24.5701	27.1726	43.9172	22.2219	18.5278	21.583	19.223	32.6162	4.71971	27.9187	40.4934	39.4501	21.2087	21.812	27.1481	18.6275	28.347	4.74763
ENSSSCG00000000703	1.11874	9.15625	2.03383	2.33762	2.19219	6.03974	2.16335	7.99444	0.651691	1.69708	8.6497	2.80274	0.208406	1.27749	0.733865	1.90289	9.64611	0.545443	1.5566	5.21091	2.54867	0.161153	0.852246	1.30082	13.3245	2.30591	0.814918	0.703327	10.5842	1.28931	0.0421836	0.56833	1.17449	2.36864	15.7701	0.269429	1.24393	8.23889	1.19958	0.0959856	0.55831	0.991223	1.43002	12.5556	0.202152	0.359188	5.44186	0.716345	0.0653132
ENSSSCG00000000704	0.0249657	0.0192525	0.0771819	0.28886	0.181497	1.03585	0.254807	0.155965	0.024864	0	0.018059	0.205577	0.0547758	0.256576	0.11836	0.147238	0.18014	0.0198498	0	0.0219721	0.112689	0.0293236	0	0.136759	0.299962	0.123036	0.0755954	0	0	0.0484105	0	0.0560159	0.0969156	0.127341	0.202495	0.0472097	0	0.0259508	0.160187	0.0146486	0.0269526	0.103444	0.322162	0.277054	0	0	0.0118206	0.0470696	0.0118845
ENSSSCG00000000705	0.498633	0.141667	1.89311	2.24483	0.953941	4.78697	1.54015	0.3279	0.457397	0.482281	0.313227	1.74232	0.190014	0.973958	0.580625	1.19398	0.368205	0.511218	0.223305	0.404197	2.45801	0.256873	0.672434	1.20399	0.50936	1.4658	1.41051	0.0524666	0.0130808	0.699722	0.0476788	0.279697	0.475426	1.59293	0.141908	0.173693	0.0475869	0.0681982	0.757746	0.0808422	0.453319	1.03303	1.00185	0.349486	0.307187	0.130251	0.130471	0.383465	0.0562179
ENSSSCG00000000706	20.7591	4.27583	23.0397	10.4952	25.495	13.7309	17.6656	2.99422	12.859	21.5875	4.73852	11.794	17.1884	16.5181	14.3713	20.2023	4.55287	11.2968	18.6117	3.73859	26.415	8.34639	16.0922	13.7781	3.60579	15.6919	11.1533	8.8054	2.09504	20.3761	5.25604	15.8519	15.6658	12.4758	2.74026	10.337	9.83102	2.48666	18.7616	4.49631	16.7752	19.3921	13.3915	2.64653	12.4069	10.8269	1.94249	17.7357	4.43811
ENSSSCG00000000707	0.0598448	0.0197784	16.5277	0.197834	0.506092	0.133855	0.48718	0.0400565	0.187318	0.0523696	0.0432887	15.7163	0.0562722	0.458834	0.222922	24.8067	0.212478	0.251503	0.0808272	0.0376206	19.0727	0.0167359	0.371728	3.44212	0.11062	0.182574	0.258869	0.0569722	0.0426123	7.56771	0.00621278	0.335686	1.95808	0.313967	0.0154094	0.153582	0.00775102	0.00888657	8.49461	0.00501626	0.2492	13.1184	0.183868	0.0189749	0.145556	0.0606158	0.0202393	10.1788	0.00813942
ENSSSCG00000000708	85.643	47.2849	228.557	217.955	251.113	169.941	138.523	30.4541	119.673	73.3235	51.448	117.404	72.5523	207.585	133.755	106.509	46.2493	97.5042	68.5575	48.7312	280.604	55.9652	167.771	135.264	35.1872	80.4931	101.017	60.1088	26.0204	201.334	23.6827	128.654	137.002	122.108	29.5089	91.781	42.359	29.7008	181.707	20.1864	166.743	129.058	96.9955	27.9382	105.267	61.3247	26.8747	198.378	26.1743
ENSSSCG00000000709	6.25077	2.00847	31.3126	28.5562	128.031	11.5539	235.99	0.677946	4.15021	4.78625	2.63754	22.34	21.486	70.9813	10.1525	20.7729	2.36649	6.21236	1.80573	0.764063	31.3494	28.1438	26.1542	22.8272	2.56761	140.762	4.73178	3.00843	1.38471	56.3951	5.23645	10.3239	59.3148	133.731	1.72128	4.76087	2.20389	2.70725	25.4646	3.41293	13.4965	55.3966	162.069	1.92687	5.35812	1.72352	1.39758	47.6311	3.05821
ENSSSCG00000000712	30.5125	23.9749	101.57	18.9932	141.977	24.553	26.4792	16.3917	36.2504	38.3317	26.4333	68.0993	3.70971	197.341	44.0583	23.6166	14.4231	83.7572	54.5169	22.8035	155.585	2.45702	131.887	25.6049	15.4936	31.4252	116.024	95.9089	12.6126	293.131	10.788	180.929	46.2031	41.5168	9.04907	170.354	75.7184	19.7946	275.741	4.82497	173.426	64.3391	38.3965	10.4598	218.575	132.463	19.9183	96.5454	6.07093
ENSSSCG00000000716	0.0154163	11.0205	0.0397165	0.0063704	0.056037	0.0241373	0.00655597	8.44505	0	0	9.45081	0.015868	0	0.0880199	4.37916	0	7.9905	0	0.00728753	8.758	0.0347927	0	0.215458	0.0211121	10.508	0.132956	0	0.0102734	10.0584	0.306408	0	0.0172949	0.0299227	0.055043	8.94039	0	0	9.43047	0.219027	0	0.0166432	0.106461	0.124334	10.2363	0	0.0655827	8.36492	0.268856	0.00366932
ENSSSCG00000000718	0	0	0	0	0	0	5.68036	0.103274	0	0.0506325	0	0.0340314	0	0.0755089	0	0.0835674	0.0265072	0	0.0312585	0.0872946	0	0	0.0513425	0	0.244459	0.217253	0	0	0	0	0	0	0	0	0.119186	0	0.0299757	0.0343672	0.0303057	0	0	0	0	0.195685	0	0	0.0626174	0.0623355	0
ENSSSCG00000000719	43.9313	26.866	19.7671	20.1526	20.8303	17.4527	29.9412	29.7304	85.3739	67.5373	31.3204	18.6178	21.6244	16.4904	26.8171	21.4866	32.4724	55.6506	42.3614	24.9055	17.3659	17.7329	15.7808	33.9266	28.8733	31.5907	46.267	71.4478	38.2679	20.0591	9.14289	30.929	25.8907	41.5416	42.6149	148.998	70.0045	32.1194	21.5267	8.49471	32.0733	27.3325	45.908	37.5017	134.525	74.707	38.1704	22.4141	8.18219
ENSSSCG00000000720	5.12449	7.05466	8.29283	8.21928	8.59408	8.52858	8.10357	7.94411	5.33044	11.5681	12.6031	16.0583	3.56455	17.0349	13.4971	11.3533	9.82978	7.00193	3.517	8.71937	8.43841	1.93202	12.1429	6.60193	8.84088	7.0775	8.21815	3.03552	11.5413	10.0472	0.786175	8.13368	4.5189	7.82206	9.44175	5.09639	2.16814	13.4548	11.308	0.979989	10.368	7.9165	6.28617	9.57637	6.74554	2.85286	10.3343	10.5919	0.776998
ENSSSCG00000000721	0.107437	0.193319	0.479764	0.695533	0.278947	0.883126	0.487349	0.279658	0.214	0.109687	0.233144	0.976834	0.0942887	0.879229	0.169784	0.467674	0.143558	0.242028	0.135433	0.267905	0.626388	0.0560848	0.722963	0.294263	0.26479	0.411812	0.433756	0	0.124951	0.190969	0.0130125	0.120529	0.301214	0.621063	0.193648	0.0677207	0.0649373	0.297804	0.3775	0.0105064	0.15465	0.519353	0.154043	0.0927325	0.0190541	0.101567	0.101738	0.320719	0.0170478
ENSSSCG00000000722	0.169331	0.457032	0.63255	0.769688	0.219823	0.944494	1.78225	0.446276	0.421603	0.162072	0.535874	1.26362	0.167183	0.33838	0.401392	0.374492	0.865449	0.370239	0.280159	0.22354	0.525469	0.0911571	0.262951	0.347839	0.802063	1.1822	0.416592	0.112842	0.379801	0.430955	0.0307634	0.37993	0.438222	1.1228	0.782091	0.420265	0.134331	0.352024	1.33869	0.074516	0.159956	1.08165	1.13806	0.689016	0.247755	0.150073	0.541174	0.379111	0.0403034
ENSSSCG00000000723	20.0614	53.1112	28.3648	28.0353	22.0651	39.3244	29.0535	86.594	25.1319	15.1797	55.5889	34.8759	12.6328	30.0783	44.2782	35.1681	85.1042	28.7297	17.1745	54.4273	29.5898	12.2918	25.3271	37.7488	84.7861	26.9547	25.5895	8.73715	61.2553	21.7476	2.38195	22.9047	16.3011	14.5431	82.8172	14.4126	10.1682	57.0171	23.3114	2.59518	30.1421	27.1623	15.2879	79.9069	14.5818	9.51992	55.1963	17.9437	1.91749
ENSSSCG00000000728	0.463574	0.615674	3.18477	1.70276	1.97927	4.69765	1.66474	0.543005	0.949021	0.354961	0.596136	3.10151	0.20342	1.29398	0.468042	0.737739	0.474897	0.6143	0.413928	0.702645	3.284	0.433577	1.19979	0.952272	0.54746	2.32689	2.41746	0	0.282408	0.424484	0.0374313	0.317816	0.0333253	0.262724	0.464198	0.170452	0.0233495	0.321243	0.637377	0.0453335	0.806309	0.177851	0.387725	0.114321	0.191835	0.146081	0.158521	0.24278	0.0612988
ENSSSCG00000000730	0.0183895	9.5723	0.0473762	0.00759899	0.0286476	0.187151	0.0234611	6.4765	2.62815	0.0985665	8.4335	0.11357	0.0121042	0.0944958	0.123509	0.457056	5.33708	0.752992	0.060851	7.55004	0.0207514	0	0.199897	0.0629594	5.93163	0.0302091	2.83982	0.0245095	11.045	0.106976	0	0.0309456	0	0.0187596	7.28377	0.75634	0	9.48108	0.0168561	0	0	0.0126993	0.0593253	5.80255	0.225036	0.0130385	12.0287	0.034671	0
ENSSSCG00000000732	8.6425	27.945	53.5931	28.9462	18.1088	43.3247	125.09	9.47214	16.0066	14.3962	30.7094	96.6043	7.45173	62.33	29.4721	63.6167	13.25	26.2805	6.88074	25.2205	62.9636	2.49325	22.1325	85.9638	11.491	107.103	39.2538	3.63749	11.0338	65.5639	1.10185	13.6079	79.2636	93.5778	3.41611	10.0351	5.2237	9.45631	41.6938	0.80068	6.71128	118.109	105.165	3.14089	7.74443	3.2251	11.3427	56.4584	1.80443
ENSSSCG00000000734	0.498479	1.04972	3.22041	1.61618	1.16481	4.45767	2.06276	1.39984	1.92851	0.616572	1.38682	2.16087	0.517395	0.79909	2.63593	3.72324	1.37569	1.5396	1.24163	1.1727	2.20674	0.315264	3.39404	0.932078	1.15177	1.12594	3.32353	3.20687	0.879161	11.85	1.53955	5.50617	1.63736	2.18072	1.17492	5.31127	2.00764	0.936649	9.30518	1.42022	6.12663	4.36915	1.70089	1.03544	4.9167	4.88006	0.835136	10.3922	2.09455
ENSSSCG00000000735	27.9588	40.4048	80.9902	82.5101	73.5057	38.26	36.5119	466.313	154.353	49.2219	37.0242	33.5364	50.1367	91.0023	86.6272	59.7238	422.27	196.915	31.9486	35.65	118.995	27.4952	65.2959	19.7472	419.14	25.5863	206.313	83.7693	43.0138	160.081	40.5555	159.175	36.463	44.2418	595.596	278.918	51.5947	33.6386	117.946	45.3068	140.937	63.5477	34.0899	584.056	402.692	80.2296	38.8273	130.225	39.9277
ENSSSCG00000000736	87.1148	5.91733	78.8414	11.0978	64.6904	25.53	10.2694	5.99207	75.5216	123.904	9.30525	49.131	6.93229	53.0886	20.9533	10.0776	5.69954	65.7645	118.954	5.66079	135.995	5.0807	32.0674	12.5173	6.25754	4.4489	81.4918	135.809	3.71215	44.4187	1.64007	18.2295	10.9513	2.87784	2.2373	40.2229	115.811	4.57452	42.3042	0.993156	15.5934	29.1444	4.61112	3.08892	56.6761	129.452	4.96883	40.1035	1.18177
ENSSSCG00000000737	3.92062	11.8393	17.5202	12.5065	11.7206	5.9664	6.60683	4.60671	6.09418	4.48903	13.9414	14.5202	1.28628	10.7531	11.7836	19.0473	6.13963	7.28323	5.05771	12.8991	23.3613	0.989855	11.6075	5.82076	5.45224	4.12315	7.98831	5.37191	12.6017	37.4081	0.625744	17.6757	7.30163	6.91506	4.32583	13.6844	4.85014	13.5971	26.768	0.849219	17.9591	11.2854	5.71331	6.50597	13.0617	6.59876	13.9831	29.4982	1.0291
ENSSSCG00000000738	0.526233	4.86969	3.17625	4.34904	0.741702	3.08971	7.80056	5.95854	0.52409	3.28107	7.69458	7.62179	2.67202	3.26207	4.98965	8.7405	10.1254	2.42074	1.31487	3.57274	3.13877	0.721103	1.98458	3.14	6.32265	5.12501	0.7398	2.15419	8.99287	5.43002	0.505335	4.09033	8.2685	13.9957	11.2464	3.69607	1.19275	5.04017	9.44031	0.341848	4.22027	10.4348	11.641	7.89765	3.43979	1.59904	5.35689	4.60638	0.322075
ENSSSCG00000000739	0.0310476	0.0638467	0.266622	0.812541	0.0752368	0.648148	1.22351	0.00808164	0.0515352	0.0316977	0.232069	0.617839	0.127156	0.0945422	0.122661	0.287738	0.0746747	0.0493708	0.068491	0.081974	0.572242	0.0243113	0.0482132	0.170074	0	0.884049	0.031337	0.0551735	0.0206335	0.290984	0.0112812	0.243816	0.482099	1.1402	0.0279804	0.156561	0.0281487	0.0860601	0.815812	0.033398	0.167592	0.485987	0.912575	0.0076566	0.132151	0.0880531	0.0833012	0.312193	0.00492653
ENSSSCG00000000741	0.541255	3.52563	0.22548	0.361662	0.28704	0.117199	0.0685628	0.737414	0.561989	0.282173	3.1488	0.154095	0.0202134	0.591761	0.482271	0.329883	0.775547	0.485281	0.78391	2.12839	0.103961	0.0315612	0.733207	0.0473125	0.766328	0.0756713	1.39481	0.859522	5.05119	0.223306	0.0460283	2.19629	0.253327	0.246704	0.747246	1.92724	0.991878	3.85448	0.285006	0.0439207	2.7103	0.222675	0.148605	0.877549	1.98519	1.5677	3.9313	0.260545	0.032892
ENSSSCG00000000742	1.89818	2.36261	3.29445	2.22927	2.51318	2.45926	2.0393	3.97008	1.72462	2.5159	2.78624	3.26774	1.208	2.82667	2.14014	3.49776	3.63989	1.80929	1.65816	1.90504	3.4447	0.599751	2.15471	1.56577	3.0778	1.3494	2.58811	1.44988	2.52297	3.17489	0.532405	3.37479	2.59984	2.97817	2.92113	2.91772	1.37877	3.02307	4.05975	0.722962	4.458	3.17359	3.1752	4.1719	3.09475	2.21946	2.89068	3.80898	0.729214
ENSSSCG00000000743	188.558	67.4671	118.063	58.0674	48.1778	106.91	124.744	189.163	144.826	354.282	84.0179	130.596	150.153	94.0755	181.134	133.924	219.292	126.186	120.585	59.1965	85.8438	42.4087	64.9859	99.3584	152.496	76.8046	80.0411	108.137	77.3922	81.9555	35.9519	47.0415	55.6068	94.6888	229.478	96.9195	120.566	65.8233	81.7776	21.2423	65.3511	61.6541	76.4066	239.163	106.285	98.7175	76.0317	198.094	21.1706
ENSSSCG00000000745	5.17766	4.10369	10.7453	5.49741	3.32344	13.0044	9.90837	6.37368	2.22019	5.12089	4.1614	10.9918	3.45533	7.88319	3.63657	9.14861	5.10234	2.34422	3.56936	5.79095	9.33204	2.42131	4.80185	4.92404	7.74293	6.85167	6.09692	5.99026	6.2009	14.8855	1.3326	4.55813	6.32759	16.249	6.41598	2.85567	3.29248	6.39106	11.4693	2.05697	5.27918	9.53481	9.16364	8.13996	2.71652	3.72204	4.81786	10.6092	1.40352
ENSSSCG00000000746	4.20876	2.73218	6.29744	3.19665	3.91002	4.44273	4.67848	3.81271	2.5497	6.83375	3.09027	6.11873	1.54772	4.12718	4.90379	3.56597	3.4378	2.04812	3.60441	2.98559	5.50957	1.12646	3.93865	3.73395	3.90449	3.61318	3.79199	3.56003	2.66273	6.18615	0.624952	2.9788	2.12304	3.80023	3.00724	3.61213	4.62062	3.43559	4.78047	0.646436	3.7907	3.55781	4.03152	3.16652	3.74477	4.69811	2.84462	5.17797	0.675378
ENSSSCG00000000748	0.0212667	51.1023	0	0.0703034	0	0.0166486	0.0542635	40.1394	0	0	33.9355	0	0	0.0971383	0.0672158	0.14334	15.9588	0	0	49.1874	0.0479964	0.0166526	0.363272	0.407736	46.1506	0.0524034	0.0321975	0.170066	35.383	0.103095	0.0540912	0	0.302706	0.0216947	28.5763	0	0.0192811	40.1	0.0584801	0.174695	0	0.293725	0.0228691	30.901	0	0.030157	31.6376	0.0200478	0.212596
ENSSSCG00000000749	0.307051	4.30948	1.13911	2.46149	0.25511	3.62966	2.06312	4.0522	0.366961	0.188089	4.57537	0.379257	19.456	0.175312	0.291141	0.310434	2.4617	0.39061	0.348355	3.9454	0.831572	15.3035	0.286089	0.294347	4.11488	1.68975	0.278922	0.204619	3.45881	1.07171	15.7311	0.10334	0.198659	0.469845	3.45898	0.116126	0.361897	4.94708	0.534749	19.998	0.430934	0.805757	0.891504	2.86227	0.19604	0.130623	5.69893	0.347343	45.4284
ENSSSCG00000000751	2.0993	1.63508	3.48298	4.25066	1.9622	5.12752	5.91002	2.21311	3.90971	2.66836	1.53372	4.99146	1.04094	2.56501	2.81991	4.35098	1.83454	3.40501	2.06413	1.81063	3.81398	1.63561	3.78157	3.42115	2.28947	4.12107	5.40313	1.25908	1.27656	2.64596	0.282231	2.19026	3.34124	5.58944	1.81624	2.50094	1.42747	1.59296	4.29107	0.283305	2.67432	4.72609	3.18304	1.49099	1.98815	1.30983	1.27228	2.73099	0.219853
ENSSSCG00000000753	40.7798	46.4918	47.9527	62.2314	62.6019	63.1669	53.172	30.2154	56.0986	35.8633	41.9904	51.9417	15.3121	66.8195	38.6171	40.886	24.9632	64.5165	35.2698	58.8182	64.237	8.447	55.8391	40.2827	50.5526	42.3474	73.3335	26.5141	43.3178	52.4222	7.25414	45.6809	39.124	45.8163	29.7132	40.932	24.593	46.6635	53.7199	6.74557	54.4356	43.9839	29.333	30.4323	43.2107	24.82	33.4081	40.2186	8.02342
ENSSSCG00000000754	4.79021	2.41682	5.14639	6.33838	4.7367	6.6024	4.45342	5.75026	5.0879	4.37024	3.33598	5.65177	1.77774	5.39722	5.45602	4.61543	5.89341	4.60883	4.55289	2.87034	5.30481	1.36668	6.42966	4.22214	5.59291	4.83443	7.4066	2.513	2.4384	5.57068	0.518456	3.50162	2.60466	3.63896	4.59254	3.77023	2.33318	2.35718	4.92793	0.482145	3.50722	3.2552	3.16466	4.84461	3.52471	3.10729	2.23185	4.16737	0.636782
ENSSSCG00000000755	7.7074	12.9657	16.7999	12.3435	20.7742	11.7661	9.62917	35.9894	16.9639	7.85676	13.2417	15.4297	9.76697	20.8051	14.0921	12.7158	27.5198	15.3482	5.97949	16.0073	22.4393	7.25635	13.6158	12.3949	30.73	8.01489	25.2766	4.28279	10.5811	14.4425	5.53249	13.7499	7.12664	5.92292	22.3108	10.4295	3.44758	12.4623	14.2518	5.32212	14.5211	9.82035	5.80423	23.2154	13.1926	4.92435	10.7023	12.065	5.91297
ENSSSCG00000000757	29.3049	10.0438	17.2121	11.4035	208.324	11.9899	17.9583	11.497	20.9183	19.8533	12.6052	12.775	25.3303	124.799	10.2357	13.6488	12.7946	19.6323	16.9978	11.2238	16.6364	27.4322	137.083	18.153	13.5793	15.0892	16.417	27.8867	9.89798	16.3692	21.4713	314.587	32.1722	24.1433	11.8645	21.2367	21.8855	10.1642	19.0681	39.7345	275.729	35.3387	25.688	14.2901	28.4885	26.5635	10.1827	18.7011	32.5979
ENSSSCG00000000759	16.8095	8.54989	42.2	42.1199	46.0579	1.39992	6.69214	9.49574	7.48003	19.1697	5.95022	31.843	3.21725	25.525	22.749	5.72516	15.4837	4.26541	74.7271	4.72145	20.381	2.45045	45.8194	4.65297	10.4123	8.66594	11.9124	88.423	4.63486	35.7157	1.03962	63.1937	12.9581	8.39145	5.80171	78.7897	72.9574	9.29399	33.2742	1.10171	95.9488	22.2284	8.84571	7.54104	36.3449	104.475	8.89021	32.535	0.766133
ENSSSCG00000000760	0	4.96424	0.0717941	0.126671	0	0.010908	0.0592549	3.79741	0.013877	0	3.89049	0.0573679	0	0.0477331	0.0220196	0.0352182	1.698	0.044314	0.0526936	4.25525	0	0.0163659	0.151462	0.0381635	3.97928	0.0228894	0.210955	0	6.91727	0.0540373	0.0151886	0	0.01803	0.0284283	0.853894	0.0131742	0.0126328	4.18574	0	0.0122634	0.0150427	0.0384891	0.0299673	1.05147	0.0296539	0.0790343	5.29102	0.0262703	0.0132658
ENSSSCG00000000764	1.16814	0.622554	0.907556	0.722791	1.03532	0.928839	1.00913	0.539676	2.25976	2.2572	0.743222	0.780591	1.5324	1.52945	1.10664	1.46338	0.789426	1.98883	1.02344	0.457517	0.738452	0.589044	1.23465	0.661666	0.440893	0.803744	1.67595	1.44278	0.73161	0.853865	0.471112	1.63296	0.918009	1.08558	0.655896	2.73514	1.53593	0.839152	0.986641	0.497007	1.96759	1.19947	1.17066	0.733003	3.22144	1.63912	0.764471	0.709141	0.381388
ENSSSCG00000000765	2.18388	1.48598	6.89648	4.99496	9.94896	10.4446	5.60353	0.878964	2.45523	2.88537	1.57528	4.96166	1.51396	6.89456	2.74548	3.37581	1.54488	2.10115	2.33074	1.13059	8.75989	0.874186	5.94665	2.83994	1.20991	4.34623	2.81549	1.87522	1.19523	6.4173	0.526788	7.78233	3.65704	7.23886	0.705662	2.6143	1.94115	1.32896	6.34734	0.427128	7.41645	4.8919	5.42703	0.954931	2.74047	2.63706	1.13538	5.10928	0.550372
ENSSSCG00000000766	13.7506	3.88736	10.5337	19.6732	36.036	9.31765	9.218	41.4203	11.1286	11.4081	3.80843	14.7011	3.2197	37.4798	8.87349	8.87165	31.2089	10.9329	19.8313	4.83085	15.4851	1.76529	42.0972	7.40197	33.3893	7.01579	34.0044	18.7747	2.68008	15.1781	1.679	56.3636	5.3995	9.02775	22.4372	10.7239	16.0214	5.23984	13.4511	1.59391	56.5981	5.64718	4.33661	21.1541	10.5494	18.506	3.30168	11.1145	2.39965
ENSSSCG00000000767	69.1575	170.977	70.0207	68.0763	120.532	69.8823	68.079	169.902	63.0031	94.4238	183.826	71.8684	37.7776	70.4077	78.8254	69.3232	177.439	64.002	61.0666	177.485	68.7242	31.4924	76.6358	71.4352	155.866	61.6967	47.7506	59.8903	225.422	76.4621	7.30672	96.9893	48.0115	77.7059	236.984	66.7887	55.1335	201.922	95.5155	7.74478	93.041	61.9375	72.2871	222.22	64.7739	51.5424	234.021	81.4423	7.16865
ENSSSCG00000000769	24.5369	6.85573	31.1487	23.4846	96.66	40.9229	24.7736	10.5776	10.7858	15.2483	9.23686	27.0527	6.34104	45.5906	14.228	16.6417	11.6113	8.68777	11.8588	6.51541	23.7121	4.73371	31.9784	9.82839	13.6245	18.6934	14.2917	5.85979	4.7051	19.9343	2.18484	12.3672	13.3025	26.5148	7.60407	6.81618	6.56534	5.37656	18.1942	2.10549	16.3685	18.3064	20.0935	9.42334	6.46725	4.99681	5.23481	12.8605	2.21603
ENSSSCG00000000770	63.2693	37.5408	16.8116	14.0208	46.4489	10.783	14.7893	74.2882	33.6624	28.6235	29.7607	12.3844	3.85796	58.5825	55.3569	37.4344	48.3357	33.3464	27.3685	42.8296	24.8396	2.86212	46.9506	14.7158	81.4528	16.5691	66.6034	21.2441	31.7465	24.3253	1.54996	28.3112	14.1154	14.9647	42.7863	24.4762	21.448	37.2153	16.625	1.7291	34.4862	20.8454	14.6017	48.8801	32.3458	28.0513	29.517	19.4001	2.12361
ENSSSCG00000000774	11.1246	8.16618	34.1532	4.58705	52.3014	24.2636	19.0321	3.59211	19.9236	4.84306	7.94299	12.4698	10.0049	26.674	10.0774	16.5787	5.52546	8.81958	4.1753	9.39706	22.4393	18.1911	23.8976	11.3741	3.91189	12.2138	18.3659	0.851506	0.421936	3.63138	0.739948	2.90279	10.3235	7.5928	0.323871	1.34403	0.586474	0.63919	3.43314	0.358464	2.8279	2.56997	4.3626	0.407673	1.39367	0.679472	0.495337	2.17569	0.296526
ENSSSCG00000000778	3.47694	2.84243	9.65258	1.3661	33.8997	10.0696	15.2709	2.72997	1.75977	0.669215	2.48756	7.04028	10.4549	24.538	6.05009	5.42654	3.16836	0.891274	2.35314	3.72888	15.7798	16.0304	26.7309	3.20038	2.79204	2.01314	1.06431	1.21549	2.10236	2.43157	2.58194	20.1213	0.909654	0.814045	2.67115	0.754489	1.18857	3.06115	2.14209	4.25297	14.1941	1.02341	0.858113	1.95385	0.343699	1.64348	2.98663	2.93736	4.32324
ENSSSCG00000000779	13.0948	145.364	10.7651	0.141864	8.98999	0.364746	25.9457	218.857	20.3682	4.69418	170.25	17.3908	8.46852	9.54866	8.91306	19.7719	226.483	14.8373	15.4869	172.244	8.82727	10.993	10.3578	73.3771	221.609	37.9268	13.254	3.59514	163.099	7.29898	2.39684	9.71113	28.5581	7.22951	227.626	4.21975	3.84623	209.602	5.68676	3.58989	8.49807	21.9808	12.4466	234.124	2.71378	3.96415	174.101	7.51292	4.109
ENSSSCG00000000781	7.71508	148.876	1.84894	0	80.311	0.140459	0.915607	64.5901	1.42952	0.549532	128.097	0.554031	0.314924	131.738	0.992386	2.72096	53.2228	0	1.69629	141.642	0.202465	0	85.536	1.71997	81.2542	0.58948	0.271639	7.6522	154.891	0.521865	0	578.892	2.786	0.549093	69.5292	2.71424	4.22937	157.219	0.164459	0	673.881	4.4605	2.70115	69.5557	0	3.05309	134.987	0	0
ENSSSCG00000000782	0	0.395317	0.528267	0	0.53239	4.41443	0.436003	2.80217	5.10542	2.35514	2.59567	1.0553	0	2.92687	6.48089	0	1.64395	0.815167	0	0.902321	0	0.200704	8.75659	0.702028	0	0.421057	3.10445	2.0497	1.02205	4.97015	0	8.62644	0	1.04589	0.461988	9.20904	1.85906	3.19713	3.75906	0.300784	19.9234	2.12405	3.30753	1.89628	9.27333	1.45385	1.4563	0	0
ENSSSCG00000000783	1.80393	45.8044	9.43149	9.53709	9.97346	10.0516	9.81491	5.46901	3.35538	1.74691	47.6854	9.31121	2.13028	11.3598	21.4226	9.43193	10.1663	4.51375	2.03154	38.3131	8.17243	1.38138	11.8231	12.897	7.18384	11.8317	3.69505	1.73249	47.3899	6.27576	0.722936	9.91042	10.1609	5.71013	6.14428	3.88776	1.27473	48.67	3.59881	0.762709	9.02149	14.3261	7.50266	7.08513	3.6133	1.99377	53.7087	4.95157	0.593531
ENSSSCG00000000784	144.254	456.73	646.573	1134.8	266.648	590.911	363.648	108.444	208.173	103.862	463.977	793.372	46.53	346.249	379.375	250.177	147.154	251.642	141.81	499.142	407.156	37.4412	370.563	205.413	140.785	235.055	271.096	105.457	391.699	550.394	16.3634	463.154	129.781	183.214	111.57	218.497	101.83	457.856	356.054	11.5802	562.116	185.606	134.286	115.616	203.332	105.077	487.873	381.404	9.56587
ENSSSCG00000000789	0.132251	159.903	0.075714	1.02012	0.213654	0	0.687392	287.871	0.0292694	0.0225034	185.502	0.0907503	0	0.419494	3.92449	4.08552	260.878	0.0350502	0.194497	177.176	0.0331637	0	2.12216	1.02631	279.403	0.748316	0.222473	0.293773	178.844	0.0569878	0	0.675891	0.304231	0.254834	282.06	0.291765	0.199838	173.608	0.0808152	0.00862199	0.460056	0.710336	0.632069	276.221	0.093819	0.47926	200.605	0.0692616	0.0139901
ENSSSCG00000000791	0.514305	0.834967	0.167367	0.492159	0.210841	0.116549	0.379872	2.85361	0.188709	0.0207266	1.01817	0.250756	0.0712677	0.788202	23.0674	1.29993	3.09248	0.247502	0.204733	1.51276	0.183272	0.0529894	0.861708	1.20476	3.10218	1.6008	0.860613	0.37881	1.60554	0.196831	0.0885192	0.0151836	0.140106	0.331361	1.3661	0.115169	0.245413	2.60265	0.260521	0.12706	0.0584459	0.616866	1.84837	1.85242	0.403254	0.17273	1.55718	0.229655	0.122413
ENSSSCG00000000793	11.2145	12.0201	17.3349	19.1316	22.5634	19.7332	21.1619	14.6358	15.4212	7.45781	13.9789	23.7038	8.75096	22.5375	26.7189	21.9884	14.3387	17.2194	9.12724	13.6879	20.3948	11.0035	22.128	24.3988	15.9274	22.4083	15.2651	6.62772	10.2905	12.1863	3.06545	20.0258	8.85325	8.67633	12.471	10.2465	6.76272	11.4252	9.4463	3.50133	20.0858	12.3153	10.5843	14.1578	7.06148	7.19748	10.4978	11.5901	3.79568
ENSSSCG00000000795	33.8996	23.6681	0.784397	8.53743	8.611	0.404352	0.416185	21.6319	5.6585	19.192	17.6191	0.587609	0.0238579	11.9824	4.96193	2.29037	18.155	23.6892	15.1124	25.265	0.582853	0.106434	21.1075	1.11686	27.4114	0.513562	14.8579	5.4348	21.7069	1.68684	0.0296331	7.89886	0.527651	0.249588	14.1116	1.46508	5.20045	20.4584	0.672786	0	8.92192	0.413009	0.438498	13.0729	1.70672	7.32434	17.7753	0.589417	0.0258817
ENSSSCG00000000798	9.45717	20.719	24.235	20.8674	38.4822	27.0452	49.4048	33.5976	19.5409	3.69922	21.4951	31.5483	18.9994	33.2823	50.9577	84.2667	35.736	16.4155	6.26954	21.0185	23.658	19.0932	31.2119	50.151	31.9294	71.3328	16.5951	1.94383	16.6743	9.1691	3.3452	34.1807	14.1541	14.878	25.3018	4.99871	0.99171	19.8264	6.89307	2.85471	24.1837	15.6426	33.2293	25.7275	3.29788	2.61749	16.4111	7.17507	3.66661
ENSSSCG00000000799	1.41336	2.44167	5.97236	8.00029	4.82993	7.8873	5.97018	1.14068	3.19266	1.03989	1.86765	7.00564	2.01649	4.58029	3.84942	3.3528	1.40533	3.10127	1.36609	2.77963	5.56874	1.61679	5.79962	4.88752	1.35735	6.21301	3.19177	0.620893	1.55848	4.11858	0.605355	4.63274	2.12516	3.22996	0.732932	1.81411	0.52258	1.46912	3.78518	0.643971	4.96112	3.08621	2.87838	0.730196	1.50396	0.884533	1.56269	4.07894	0.582594
ENSSSCG00000000800	5.19831	9.51156	9.69109	14.8998	8.49066	16.8144	15.2936	6.07056	6.8244	2.46059	9.33212	13.7413	8.89612	8.79603	13.8346	11.5463	6.19458	6.61294	4.04341	8.77565	10.2654	6.633	10.2739	9.64286	6.63882	13.5466	5.93839	1.00775	6.02999	2.74907	0.695428	5.96429	2.23198	3.25406	3.02381	1.87662	0.514139	6.09112	2.05754	1.09526	6.32627	2.83921	3.96381	3.11164	1.13145	0.971683	6.98104	2.49473	1.1248
ENSSSCG00000000801	3.55993	10.6333	2.61688	1.76526	3.37673	0.48306	2.56354	10.3784	1.20545	4.7975	10.3518	1.34355	0.104142	2.08675	4.44436	8.73793	10.1605	3.33992	8.84048	13.493	1.41939	0.139377	4.31196	1.65757	16.1877	3.13843	1.94028	4.71304	11.2378	2.02487	0.0517403	2.92873	1.04414	3.97051	14.0521	1.92977	4.08822	14.0615	2.21889	0.0557008	3.22832	1.80282	4.51723	16.1009	2.0961	3.97118	9.05694	1.92404	0.0338927
ENSSSCG00000000802	0	181.856	3.24691	96.0989	0.0779107	2.99515	1.2123	205.008	0.22414	0	233.882	0.694952	3.11084	0.513987	1.60046	90.3825	181.005	2.17709	0.212776	219.132	1.35447	6.68196	1.28145	3.49302	172.92	2.95767	0.965409	0.249963	245.254	0.145468	15.8371	0.462882	1.21341	2.75503	209.044	0.212789	0.102022	297.957	0.0687633	2.77309	0.323957	1.08793	2.37981	197.778	0.678537	0.159569	377.218	0.530395	7.82078
ENSSSCG00000000804	30.4897	4.91223	42.6057	48.447	43.9662	23.2758	42.7127	4.74573	14.1626	15.1994	5.7534	35.8928	3.47887	44.872	39.1912	26.58	5.17595	18.6228	25.4566	4.87128	49.0247	3.85551	37.4685	16.2444	6.10208	35.1468	18.467	17.5649	2.9004	47.8467	3.71577	29.3669	10.4481	47.2432	4.28999	13.3802	14.9141	2.65746	60.0211	6.44224	31.4293	17.2152	85.772	3.50265	14.9855	21.1905	2.9834	43.4541	3.99115
ENSSSCG00000000806	51.0232	31.6975	82.2595	98.2903	84.6968	114.088	89.2766	44.6277	73.7659	20.7681	33.6903	97.5039	23.6119	84.3097	76.3751	68.2006	48.9129	68.5114	40.1144	39.159	89.6981	32.7181	84.2894	80.0108	51.4073	84.7136	80.0434	19.3497	21.1986	34.3842	12.014	68.3498	30.1665	30.7163	38.0567	28.485	20.1927	25.6982	28.3072	11.3695	64.7235	33.4503	31.585	37.0529	22.0033	23.8478	19.2073	29.2707	13.2629
ENSSSCG00000000807	2.90022	105.116	9.32066	36.4407	5.25826	41.0602	24.3744	288.586	36.4233	1.50557	109.658	15.6343	96.1597	8.47589	169.579	345.938	233.187	38.8488	2.23074	106.511	8.32046	52.829	6.25938	18.4451	295.35	19.7032	63.7795	3.07923	114.812	15.3938	2.55413	8.49252	15.5202	22.7159	272.402	67.159	2.31746	103.571	22.6638	5.07625	17.1411	20.3676	24.0513	273.444	83.2732	3.62468	110.809	12.4188	6.38817
ENSSSCG00000000808	170.083	51.8886	117.131	75.8106	83.0538	107.109	83.3711	77.9003	142.201	77.4724	69.579	102.731	131.968	101.466	98.6208	67.5577	81.5007	119.656	128.557	48.4184	95.3305	94.8874	110.644	96.8288	76.827	88.9103	83.3922	29.0788	61.2311	80.4016	13.3946	79.4697	67.0854	43.2164	81.1952	50.814	27.8667	47.3831	78.7677	25.3706	66.9895	74.0223	43.1227	73.3633	57.4171	33.9831	55.0369	94.0399	29.4518
ENSSSCG00000000810	12.0012	25.028	6.36856	17.5302	23.3542	29.9958	15.1923	12.7966	6.27399	5.3732	28.9562	4.88368	1.2597	17.6198	7.68705	71.1815	17.709	7.92523	6.44592	23.5807	8.72848	0.967837	29.967	4.75039	24.3578	6.87726	8.93392	9.51211	10.97	7.30612	1.50668	20.3073	4.28218	7.64663	11.8936	8.7836	6.18138	13.7595	11.1101	2.78393	19.1978	11.5643	4.45904	18.9671	9.20666	10.6293	18.0474	8.68236	4.51722
ENSSSCG00000000816	4.7721	2.37455	7.76114	9.73855	5.34368	11.1345	12.5165	5.02768	6.08023	3.63361	2.4009	8.52039	2.93048	6.84966	7.21486	6.46884	4.81979	6.34843	3.15062	2.62786	9.68702	4.09161	6.08573	6.38918	5.29753	8.45242	5.67093	2.00757	1.6743	4.0064	0.755578	3.45442	3.48422	6.79907	4.13249	2.78533	1.63151	1.93982	5.596	0.926823	4.43235	5.35746	4.0996	3.94472	2.7234	1.60669	1.65358	4.04622	0.79318
ENSSSCG00000000820	0.0491114	0	0	0	0	0	0	0	0	0	0	0	0	0.168242	0	0	0	0	0	0	0	0	0.305057	0	0	0	0	0	0	0.142846	0	0	0	0	0	0.0928688	0	0	0	0	0	0	0	0	0	0	0	0	0
ENSSSCG00000000837	0.691885	5.0391	6.83944	11.0126	4.33795	14.1529	12.0417	2.69145	0.893235	0.569023	5.00475	7.93922	1.28751	3.67235	1.24525	1.4789	3.35902	1.33452	0.654129	5.41264	6.95445	0.712328	2.30801	2.0354	3.32755	7.16679	1.24148	0.580609	4.54703	5.22983	0.242087	2.73106	2.43717	8.1168	2.90983	1.41737	0.650517	4.63474	4.99131	0.191704	3.27828	3.98164	4.32632	2.86271	1.10435	0.563235	4.31933	3.97377	0.219572
ENSSSCG00000000838	1.1308	10.2073	5.42169	9.77832	11.2123	8.65677	15.5807	9.73201	1.26845	0.765602	13.5696	4.66797	21.4256	8.2777	2.33252	3.78078	10.0965	1.53317	0.855274	11.733	4.15048	19.1212	5.1571	12.0301	9.69207	16.5033	1.08127	1.15811	11.4624	5.80492	17.7802	40.4348	8.53297	9.7263	11.4675	1.33927	0.604339	13.7462	3.25135	20.5264	27.2559	12.067	10.7904	11.0431	1.02596	0.978989	12.5792	3.43361	21.1182
ENSSSCG00000000839	31.2182	53.7123	78.1708	150.667	233.895	69.3258	49.7897	53.2639	34.4924	16.0587	51.9483	74.3659	17.4137	209.385	49.2962	58.2772	46.933	37.0977	44.6585	66.5069	66.5474	28.8706	159.029	77.5995	62.151	62.6618	52.9442	41.2229	47.3279	73.313	9.26332	412.389	47.367	36.0173	54.7078	32.6546	30.4403	54.4998	74.5576	18.0632	392.8	58.7293	41.5362	47.9714	36.7511	34.7873	45.1857	66.2037	12.0673
ENSSSCG00000000840	28.8838	18.5072	38.8601	53.5572	74.8359	47.0121	34.6335	24.9911	38.7843	15.8861	21.7326	47.9613	17.3272	66.1721	37.6109	35.713	26.3458	42.1137	21.9238	19.6212	41.8163	13.5996	52.8512	31.1608	27.2427	36.3559	34.6139	7.33186	13.8	17.8878	6.20298	34.0039	11.5927	9.95323	21.8355	13.1574	7.02629	16.6015	14.6395	7.24295	38.1656	14.9786	13.3393	22.9254	9.82912	8.46939	13.3552	14.828	7.14241
ENSSSCG00000000841	14.037	22.972	29.3655	37.9645	23.0454	28.6495	45.511	36.0368	36.7365	12.5261	24.4871	37.8588	5.61538	27.9903	35.7551	53.3521	25.7864	50.4954	18.5844	26.2867	25.6951	5.9606	34.8273	55.1763	40.2369	46.4865	39.0681	14.2072	20.2531	40.3422	3.2884	24.4796	41.9948	25.7589	28.9388	21.8287	12.1283	24.3272	49.4586	3.37498	23.4433	49.1967	34.4453	28.2658	24.539	13.1702	19.2264	46.2142	2.32364
ENSSSCG00000000842	10.8334	5.23201	9.57343	10.121	6.42169	11.5328	9.34188	8.00584	6.64721	11.9862	6.01678	10.9238	4.01937	8.72012	9.8349	11.2043	8.2274	6.88437	9.2284	6.40327	10.1213	2.40519	7.95239	7.98751	8.54904	10.0506	7.14628	6.50476	6.4337	9.4443	0.913986	7.27409	6.57467	8.42399	8.60711	4.93666	6.11481	6.7919	9.73709	1.09959	7.91964	8.19406	6.59535	8.65985	5.10807	7.0913	6.54332	9.81567	1.0877
ENSSSCG00000000843	127.919	81.04	150.188	96.2599	167.579	138.452	250.702	92.5369	119.502	137.109	96.7557	129.213	116.972	139.06	69.613	82.9143	99.306	133.27	98.5654	91.3338	141.187	63.9684	110.059	80.0801	90.1294	246.416	89.8847	90.7269	95.7278	211	41.5414	243.68	118.937	321.976	121.943	155.494	76.4161	101.428	237.564	39.5392	258.245	191.494	252.359	117.173	181.851	85.7098	112.892	195.547	35.0435
ENSSSCG00000000844	3.42509	3.06158	3.80153	4.22939	2.62762	5.08868	4.24037	4.28301	4.25678	1.89777	3.12493	5.0549	1.91079	3.2822	4.75536	4.04093	4.58582	3.71308	2.3649	3.23151	3.96211	1.59256	3.16275	3.4413	4.5601	4.82541	3.29199	1.29226	2.51644	2.18047	0.687922	2.43935	1.26947	2.14791	3.47451	1.59479	0.962276	2.77901	2.21394	0.666522	2.3784	1.94135	2.8071	3.87099	1.43466	1.31795	2.45019	2.5311	0.46155
ENSSSCG00000000846	42.6279	33.5117	34.702	36.047	36.6104	36.2376	38.3927	37.3786	28.7731	20.3005	38.0072	41.3185	13.2521	49.8672	70.9762	45.7546	42.918	33.574	44.294	34.2235	34.6221	10.8718	46.3166	31.5494	40.9293	40.4572	32.6534	23.7588	32.2371	19.9003	6.34124	44.6742	13.9369	12.2687	32.1304	13.8728	21.8318	32.5865	16.7562	7.1272	40.5673	18.4562	14.7147	30.4498	11.0344	25.8846	33.1536	18.4169	7.03548
ENSSSCG00000000847	197.78	216.229	376.667	400.878	242.454	430.197	484.952	279.077	204.454	115.018	258.511	367.851	134.575	242.284	272.494	613.27	293.545	169.692	168.051	258.342	305.109	148.497	278.943	413.135	247.58	466.272	243.528	149.318	252.065	211.173	57.0816	218.369	242.155	255.392	238.595	138.474	115.192	260.232	298.321	46.6391	286.495	344.046	391.711	229.208	110.557	155.317	264.632	241.905	56.3107
ENSSSCG00000000848	2.94393	2.14751	2.62377	6.41129	2.43766	2.46037	2.60538	1.36691	2.02066	2.25418	1.75539	3.31681	0.610995	3.67968	20.3695	19.0715	1.69042	6.6108	7.67282	1.29546	2.73844	0.669753	24.4023	1.08962	1.83841	3.36565	7.28789	9.06684	1.42769	12.3427	0.404745	33.6514	2.368	3.93659	0.824612	23.3208	7.79075	0.951106	9.80919	0.303452	32.1258	7.58252	3.37964	0.647512	20.4468	14.5547	1.48805	10.6508	0.397694
ENSSSCG00000000849	7566.95	5766.76	16690.7	15058.5	6691.21	19261.3	22721.4	6198.35	20363.8	4472.3	7911.07	18055.6	39126.2	10813.4	12912.1	11472.8	9578.61	35752.8	3224.34	5790.94	14908.7	10489.4	6329.18	13956.6	5558.99	21227.4	8084.75	1726.75	5290.88	5718.07	7207.29	5054.09	5814.15	10132.7	5250.79	5222.95	1460.61	4784.36	8051.79	4216.61	6584.66	7061.6	14694.6	5135.18	5732.31	2039.54	5511.04	8152.79	3643.51
ENSSSCG00000000853	15.2703	19.9824	2.97663	1.91954	1.22801	4.74735	3.38342	12.0828	1.40473	14.0595	18.6642	3.01661	1.58253	1.48525	2.7295	4.46163	11.9988	1.14159	8.04895	20.5008	2.81157	0.942422	1.1804	6.77793	12.8564	3.34375	1.63674	12.54	31.9604	3.45563	1.46078	1.11807	6.40434	2.88633	13.7465	2.16409	8.70643	31.9475	3.29021	1.65023	1.3586	6.46247	2.07986	13.6406	2.32773	8.98251	33.1073	3.23252	1.43131
ENSSSCG00000000854	18.6597	19.3705	22.9268	641.17	2.23604	1606.85	7.32485	7.28565	1.42952	9.89157	17.6506	16.9903	133.843	10.6538	6.23785	10.8838	12.6584	4.56493	6.10666	29.6864	14.5775	126.443	26.7474	17.6911	13.9293	11.7896	17.3849	5.73915	27.1864	23.6579	1394.08	8.05135	13.93	12.4461	9.05496	2.03568	8.45874	21.6339	16.4459	1063.69	3.87399	4.95611	3.08703	10.0882	15.2737	5.08849	19.3688	14.884	1432.49
ENSSSCG00000000856	0.471699	0.68709	16.311	0	0.489882	0.492359	0.0891535	0.941334	41.3405	0.0802627	1.21317	26.0022	329.405	0.897725	0.0414127	0.750669	5.84066	33.0035	0.049551	0.876403	15.4362	226.888	0.976658	16.9389	1.88914	0	43.6422	0.349267	1.77639	16.718	598.161	6.29134	15.6662	1.39011	0.802968	15.5104	2.1858	1.30749	7.54237	722.197	0.169746	13.9707	4.84696	0.4653	16.4523	0.148641	1.48892	7.11462	584.461
ENSSSCG00000000857	67.4621	27.1188	34.76	34.9945	248.2	178.664	76.3006	5.60435	160.821	32.9719	16.6123	18.4677	202.496	160.627	261.99	1497.13	10.9323	94.1518	115.348	36.0026	32.3943	428.783	261.902	104.181	9.2862	81.9377	538.933	97.5656	14.3087	76.5403	20.3401	520.117	61.292	54.1772	21.3438	297.888	70.9232	25.3639	34.8653	12.8435	506.718	166.525	88.752	10.6192	203.141	137.389	19.3688	35.857	22.5481
ENSSSCG00000000858	0	0	0	0.0218061	0	0.0413115	0	0	0	0	0	0	0	0	0	0	0.0211538	0	0	0	0	0	0	0	0	0	0	0	0	0	0	0	0	0	0	0	0	0	0	0	0	0	0	0	0	0	0	0	0
ENSSSCG00000000859	0.334324	0.270706	1.87765	2.15515	0.920109	2.86589	3.07098	0.104429	0.532739	0.0511986	0.519941	3.64766	0.359424	0.649002	0.541541	1.74637	0.495865	0.425304	0.252864	0.279524	1.41474	0.353413	1.4277	0.480736	0.0772476	2.10071	0.708625	0.0891173	0.0999829	0.356554	0.0364432	0.487582	0.454239	1.3301	0.105454	0.22127	0.0454662	0.173757	0.965302	0.053945	0.52335	0.923499	0.934736	0.0742024	0.195665	0.0711124	0.158294	0.456985	0.0397871
ENSSSCG00000000860	89.978	42.1278	158.125	184.577	84.2686	193.079	200.204	67.1267	124.016	111.957	42.4218	181.094	52.174	86.2334	156.158	184.104	68.2729	125.834	97.98	45.9578	133.264	49.0675	140.973	122.121	60.885	153.749	80.2755	101.72	29.6317	134.75	18.6821	128.882	88.3619	199.149	59.3689	111.659	99.0575	25.8872	209.869	20.2693	132.699	163.108	158.095	52.8978	107.714	86.5803	35.3751	122.687	17.2094
ENSSSCG00000000862	5.49721	19.8769	11.4496	13.9932	10.1591	15.0622	14.8246	10.2909	4.7305	9.53754	19.9901	14.2226	2.05876	12.0899	9.02189	7.43694	8.71462	5.61197	6.48475	24.8772	8.77076	1.89866	10.1097	23.6536	10.8597	11.9155	7.16605	4.78115	18.5177	14.7253	0.941383	11.0392	12.4429	9.39438	10.1553	6.46947	5.21732	22.96	21.3502	0.884326	14.8367	14.3018	10.0637	10.1736	6.12351	5.03982	25.1747	14.5288	0.845927
ENSSSCG00000000863	20.6456	36.3909	29.6336	11.5782	71.2163	5.77229	17.5596	33.3958	33.0453	3.38753	28.8013	44.0189	20.3838	71.568	13.9827	23.6065	30.1484	27.5538	26.4901	49.9676	14.1448	29.4457	76.7156	26.2539	32.7107	42.9997	15.6286	5.89639	16.1707	18.587	20.8974	68.657	4.77055	4.51309	26.5801	6.97152	4.67949	16.0952	13.5172	19.2523	50.9456	4.07352	6.3432	18.0017	8.6307	7.31906	12.9172	10.4262	20.0069
ENSSSCG00000000864	17.8116	24.047	27.436	5.68007	80.2295	7.6045	14.6138	22.3581	19.823	7.32072	23.2331	31.8865	52.27	51.8289	19.5717	13.0859	21.9587	17.3403	20.3298	23.7458	19.9265	36.4397	45.8611	19.4766	23.4115	36.1624	9.73575	20.5196	27.5919	24.9387	50.5759	128.461	9.31161	18.5171	25.2816	24.3523	23.5982	26.242	23.0783	54.3758	94.9703	13.5103	35.0327	25.8767	32.2588	22.3144	22.6339	25.6592	48.7677
ENSSSCG00000000866	15352	11.3654	17.829	1.05915	8.65134	6.01967	1.63501	9.50738	0.638177	7415.74	10.1973	27.7015	14.3403	6.58546	2.02528	4.85885	6.67854	1.52844	17731.7	8.45926	13.0156	6.27199	10.9457	0.877534	6.51455	7.89482	2.91042	20688.3	44.7146	54.0504	20.9548	0.71887	0	1.30736	42.7339	0	24107.4	15.9857	11.7471	22.9348	2.76714	0.88502	1.37814	31.2887	1.36373	31314.2	67.0505	10.269	17.0819
ENSSSCG00000000867	2.0018	1.88674	4.04932	637.795	3.46493	38.307	4.16185	2.37374	3.61809	3.17911	2.62785	21.215	5.07522	9.39743	4.74517	7.24589	3.92306	6.18954	3.36455	1.69651	4.60147	3.62842	10.8224	7.81803	3.28909	6.75953	9.31656	0.395258	1.10863	1.50953	0.188574	1.6635	0.959366	2.49588	2.53902	1.82258	0.537745	1.00186	0.815499	0.195758	2.48127	1.74078	2.31208	2.1392	1.57786	0.946207	0.772281	1.53761	0
ENSSSCG00000000869	1020.57	504.108	994.047	810.671	848.812	1388.88	1287.27	642.104	847.835	700.653	552.776	776.372	468.346	1111.21	943.512	1488.77	664.339	1014.72	715.792	552.256	1036.57	255.382	956.836	771.076	694.501	1040.12	921.072	285.07	482.211	554.139	157.235	676.949	427.064	682.031	545.085	500.885	313.992	520.481	540.118	101.188	831.888	831.453	750.178	479.959	535.837	356.529	494.28	470.023	132.497
ENSSSCG00000000870	48.7072	72.8688	48.7544	44.8904	62.9624	40.0126	52.6848	84.9737	57.0313	42.8382	87.3515	54.046	38.1063	54.261	79.2192	67.3487	92.7741	53.6289	46.6114	76.4503	47.9322	25.0417	50.0229	84.3343	84.8001	53.1296	40.0414	26.4285	91.027	38.4255	17.0685	89.3305	35.2599	42.8303	105.522	36.4947	24.7283	82.9305	49.6931	14.7293	79.8522	51.6678	56.9643	99.9948	36.3136	25.4425	95.8697	46.0374	12.4668
ENSSSCG00000000871	1.50914	0.387928	1.03679	0.415743	4.17951	0.787621	1673.34	0.392828	0	0	0.727759	12.9446	0.220741	3.44659	0.794968	4.66207	1.61322	0	0	0.885456	0.567658	0	4.68705	31.0007	0	3443.91	0	0.670462	3.5103	0.487725	0.365567	2.25739	8.46215	1775.57	1.81341	0	2.28039	1.04579	5.9943	0.147581	0.543083	114.639	3078.55	0.372168	1.60588	0	1.42908	0.474216	0
ENSSSCG00000000873	0.670853	41.7518	0.162663	0.0326133	0	0.0308927	0.268506	37.5027	0	0.120865	37.8789	0.528035	0	0.0450618	0.0311809	4.98709	47.9626	0.0627511	0.0746171	36.3277	0	0	0.674078	0	39.3895	0.648255	0.298724	0.262974	36.2699	0.841719	0	0.265624	0.051063	0.483073	47.4063	0.261176	0.178887	34.3329	0.434056	0	0.17041	0.0545027	1.31549	49.9234	0.293941	0.0559585	30.0816	1.41361	0
ENSSSCG00000000874	0.364988	0.207393	2.27653	2.28614	1.05737	2.63173	8.31627	7.84549	1.1479	0.235346	0.375178	2.45181	1.64374	1.57938	3.52147	1.13292	5.49816	1.40516	0.835434	0.439568	1.30063	1.69223	3.10239	0.999675	7.0662	12.5911	1.45417	0.665676	0.382994	2.68196	1.34015	2.37058	1.36715	3.91929	8.84652	1.7073	0.505072	0.479228	3.34552	0.428312	2.77899	2.97155	5.86667	7.8308	1.47177	0.89893	0.509342	2.95175	0.301768
ENSSSCG00000000875	0.0198109	0.0458318	0.408304	0.0163726	0.0205745	0.108562	88.3087	0	0	0	0.0286604	0.448608	33.5121	0.0904884	0.0313072	0.133527	0.0317657	0.582798	0.0374596	0.0348707	1.60958	39.3012	0.276876	0.135651	0.0366194	9.09604	0.119973	0.0264039	0.118493	0.307319	13.0865	0.0222249	0.10254	4.62798	0.0357076	0	0.0718445	0.205925	0.381336	13.6466	0.0213875	0.136808	11.5039	0.0293132	0	0	0.0750395	0.261456	12.3352
ENSSSCG00000000877	23.0826	33.2005	28.7414	37.0154	43.3243	35.2189	43.0824	45.1173	33.3801	19.4006	37.7518	38.1949	15.6528	33.9899	42.9249	58.4935	50.6872	36.1976	21.7852	31.0428	29.3341	15.7234	38.7257	37.3209	43.8655	58.4673	29.1776	7.55152	35.5396	18.7817	6.00943	31.7369	18.3289	15.1011	39.3032	15.1469	8.39266	31.3344	15.6535	6.63721	26.578	25.2949	25.401	39.94	10.7208	10.4674	33.0799	14.707	8.40484
ENSSSCG00000000884	2.88492	5.88302	7.30513	11.5323	5.43949	12.9589	16.5394	4.55384	3.74895	3.37846	6.56172	11.9889	1.54687	10.6052	8.10633	9.50138	4.71239	5.86317	3.15776	6.62582	9.50522	1.34392	7.76204	9.21147	4.7623	19.9006	5.23192	1.8711	4.13696	6.65607	0.557754	6.3085	6.40804	8.14433	3.47583	3.07774	1.67843	4.37785	7.87649	0.506911	6.73701	10.8561	9.87921	2.58517	3.16014	1.72825	4.0978	6.33354	0.473682
ENSSSCG00000000886	228.656	104.899	82.7148	103.04	156.829	80.3837	102.879	123.487	485.836	301.288	123.838	61.7426	46.2541	78.8712	123.386	94.8498	143.552	381.773	267.525	102.333	79.2069	34.5174	113.303	140.558	114.072	118.649	288.835	375.525	166.827	127.769	30.7474	183.993	211.142	230.453	206.207	886.858	420.617	155.205	146.682	29.6206	160.414	213.546	261.426	215.156	938.613	340.9	167.076	145.567	30.2407
ENSSSCG00000000887	4.88937	4.80028	17.8235	34.7652	6.86738	30.6885	23.9802	13.0017	4.82655	1.38537	5.26613	17.3814	3.1568	4.52558	7.94793	7.65802	12.9685	4.58959	5.78328	4.6443	11.5208	2.19256	4.41509	6.31235	7.38548	14.047	5.47844	9.96141	5.64702	11.5692	1.4009	6.81416	7.35798	15.3148	11.1226	5.84475	5.87792	6.38083	12.2406	1.76932	6.27837	12.3159	13.5497	11.4893	4.53811	8.85752	5.22147	8.26395	1.44571
ENSSSCG00000000890	15.8312	4.68955	15.7185	19.2725	14.8495	20.518	20.7529	5.71031	13.8397	8.11983	5.96205	18.3125	6.89172	16.27	24.2636	19.7953	8.11901	16.603	14.0645	5.83855	19.8211	6.16868	16.4284	14.4191	8.26802	18.3284	13.3917	4.25346	3.13127	9.06321	1.40612	12.7987	6.24314	7.81855	6.68071	5.86851	3.37183	4.02254	10.6645	2.43281	14.4325	10.5508	8.10669	5.63308	5.3212	5.45195	3.02206	6.98815	2.17711
ENSSSCG00000000891	28.5489	18.638	50.7914	39.7089	26.2241	26.398	63.8456	15.5974	22.2574	38.7097	19.7157	43.8065	21.7552	22.4164	61.0234	38.7247	18.0018	22.3002	37.8673	17.9038	34.8061	12.3654	36.876	97.8141	14.9486	175.544	18.815	20.8888	19.0957	72.5495	3.83487	21.8156	27.0064	86.2937	13.435	15.7915	19.879	16.2364	66.3882	3.41368	23.6142	53.8977	117.806	13.9962	15.8633	17.7723	21.4876	92.4284	2.97678
ENSSSCG00000000892	0.016242	0.0125251	1.32226	0	0.80967	0.165296	0.138142	0.253667	0.0485276	0	0.0117487	0.718869	58.079	0.185469	0.115503	0.0410524	0.0911514	0.800654	0.0767786	0	0.696469	30.1355	4.79218	0.289157	0.12009	0.0533627	0	0	0	0.267704	4.59733	0.364424	0.210169	0.0497066	0.0878251	0	0.0147255	0	0.193539	11.05	0.0175347	0.471085	0.0523975	0.0961303	0	0	0	0.459334	7.65439
ENSSSCG00000000893	8.23223	12.6967	99.19	77.4553	48.009	19.8295	23.1595	12.857	4.41468	4.84881	7.32896	26.7238	462.383	15.9084	84.5613	23.4749	8.12304	4.53137	4.19084	7.80243	35.0145	535.276	215.356	18.2114	9.36423	13.5234	2.87618	1.68799	15.1503	12.2792	553.832	6.39372	3.27765	9.68987	13.6966	3.59238	2.87061	19.747	11.0284	898.611	11.622	17.4922	10.2144	7.4959	8.75993	5.38781	4.4974	13.133	530.544
ENSSSCG00000000894	0.191014	0.153439	0.307564	0.358481	0.198377	0.389414	0.247077	0.397765	0.0911547	0.0426592	0.120899	0.323587	0.211292	0.136325	0.179229	0.184401	0.248853	0.120232	0.0790082	0.203132	0.229019	0.246168	0.420215	0.168941	0.492841	0.23207	0.17472	0.0159114	0.317359	0.200628	0.0694053	0.178575	0.0617921	0.109607	0.466223	0.0413879	0.0144316	0.301962	0.127667	0.256843	0.120292	0.0824431	0.132658	0.465169	0.0254073	0.016929	0.23929	0.0975357	0.210272
ENSSSCG00000000895	7.71104	5.79095	12.6725	15.9111	9.84024	15.0323	19.9324	9.76038	8.43254	10.4967	8.42136	15.7183	7.5856	4.37386	13.0619	12.6536	12.6067	8.33485	5.62255	6.65335	14.673	6.15641	8.29595	9.8698	6.89385	12.9156	4.6545	6.11263	8.74195	12.3625	2.43557	13.5697	9.13015	28.7914	8.85693	13.4378	6.94537	7.17709	15.4296	1.41943	13.6025	16.5668	20.0527	10.1792	13.3002	7.9329	7.92239	13.3029	1.43949
ENSSSCG00000000896	4.38461	1.62068	5.3099	6.68744	2.27681	0.463511	2.63131	1.23711	1.35996	1.24163	2.22244	8.83946	0.283216	1.4192	2.4319	1.46505	1.4711	1.4674	3.32837	1.3567	11.0632	0.242252	2.54294	3.45518	1.12894	1.30561	1.52631	1.27255	2.5417	14.889	0.186062	2.1782	2.02924	1.09372	1.39887	3.04616	0.730241	1.88514	16.027	0.208129	2.82746	3.47729	1.28486	0.931323	4.36484	1.62624	2.39927	14.4464	0.274232
ENSSSCG00000000900	38.6828	65.8853	28.0431	18.9999	44.1187	20.1299	26.9709	73.4107	31.6315	18.2157	71.7606	29.7849	11.5246	37.8944	38.8582	29.2433	68.537	25.8884	27.9723	65.8676	34.1201	11.6033	32.5185	20.9435	65.5447	21.5513	36.5465	25.8115	73.586	16.2326	5.11191	36.0236	13.0634	12.8988	61.9759	18.9723	22.0893	76.3921	20.1107	6.20211	36.3659	22.1576	15.3975	60.9716	17.4169	19.8083	77.639	19.5992	5.22212
ENSSSCG00000000901	1.57231	1.66719	6.3138	3.18503	5.24487	1.94667	3.6412	1.08101	4.64667	0.95529	1.69982	6.12169	1.45488	5.30823	3.76086	3.76531	0.965973	5.75463	0.622073	2.39153	12.9887	1.94379	3.8482	2.5043	1.05829	3.86732	4.54098	0.945288	1.36295	5.51774	1.85984	1.94605	1.94609	4.9339	0.731597	3.48222	0.797974	1.6077	5.68648	2.17853	2.53694	3.3046	3.56535	0.632195	3.91906	1.05421	1.84494	4.02771	2.00134
ENSSSCG00000000902	3.21932	3.20622	3.47373	5.1303	5.01512	3.88772	3.99051	7.69405	3.96822	5.39436	3.86375	4.82929	1.33981	7.54188	5.61792	5.88683	9.55434	4.56256	2.43628	3.03022	3.51062	1.78324	6.29947	3.40046	6.91808	4.41695	4.42593	1.9337	4.18783	3.13525	0.566514	3.33628	2.01749	2.16486	7.98179	3.33047	1.8193	2.60354	3.73159	0.55482	3.45215	2.49235	2.35191	6.86751	2.72672	2.09831	3.20574	2.80345	0.584134
ENSSSCG00000000905	823.194	807.318	351.637	480.759	322.584	409.006	629.165	910.064	1522.63	1194.85	847.999	540.815	282.565	270.668	1013.72	451.828	889.599	1119.77	1374.47	609.75	348.834	308.181	448.602	1332.24	758.535	867.184	750.622	1112.29	698.532	315.992	92.2269	238.77	831.327	943.533	927.451	2837.35	1415.66	735.561	557.199	88.8073	388.643	821.851	1085.42	825.301	2847.53	1146.31	693.714	476.221	84.626
ENSSSCG00000000906	11.8262	10.0205	137.216	11.5837	51.0488	8.64852	30.1339	11.6673	19.1453	9.39074	18.7987	58.1582	6.065	41.2355	14.5358	12.3009	14.6317	21.9012	4.78521	11.6074	184.415	5.3161	9.67356	13.7295	12.6843	41.173	8.76811	6.61611	12.7594	50.4879	3.30679	11.2471	25.3788	63.9946	14.5175	8.46668	4.10347	15.581	51.3897	4.45465	10.0878	44.027	41.7628	17.4626	12.0146	6.62516	11.314	43.1712	4.21642
ENSSSCG00000000907	2.51558	23.2361	58.861	180.537	6.20481	60.0354	59.7347	26.8373	8.03182	4.10733	27.2144	54.2227	7.54844	11.1523	14.63	15.506	33.8704	13.8389	5.42115	29.6766	34.6903	4.05545	6.6926	12.1335	25.8824	56.3956	11.1176	2.58853	25.8146	45.7484	1.16272	8.2381	10.6031	38.3233	19.7702	9.1291	2.98504	29.8591	37.9781	1.145	24.6817	14.3574	25.9374	19.9247	10.1956	1.9672	34.6284	32.5719	1.02139
ENSSSCG00000000908	22.4921	55.2842	29.2094	34.141	23.0598	40.6011	44.1568	52.931	28.2831	31.7144	71.6567	32.5857	20.3795	20.4401	32.7839	38.3701	57.9376	27.3615	17.8085	57.6577	29.4451	14.4112	20.414	24.1435	47.8335	30.2185	19.2211	15.5527	85.8986	22.0863	4.88782	27.0915	16.1484	24.5246	73.8261	22.509	12.5879	78.356	27.8463	3.6559	29.4729	25.2448	24.1674	75.7137	21.9218	13.2788	86.7471	23.257	3.24894
ENSSSCG00000000910	128.678	244.51	312.875	445.54	352.001	344.344	300.433	359.248	197.675	146.828	243.953	417.255	82.2985	606.96	375.467	571.117	366.806	237.385	177.316	286.452	324.576	156.737	534.164	343.226	390.984	341.944	590.816	197.283	313.561	477.833	50.1169	253.806	200.244	301.143	443.4	430.992	162.414	286.743	377.742	132.745	286.917	308.983	321.063	378.309	362.453	186.048	383.474	355.188	142.527
ENSSSCG00000000915	164.092	11.3751	174.251	23.7791	107.496	5.6459	51.6365	6.86808	271.888	127.762	10.6517	53.2563	1.59888	101.637	478.64	494.036	7.0714	182.633	282.93	7.62992	148.559	4.93888	1043.84	105.511	4.08756	70.3619	381.399	281.699	4.90983	157.388	1.87178	392.334	113.254	97.3858	3.1705	638.955	193.949	5.43304	161.856	1.49655	333.358	376.047	101.144	1.26419	586.322	423.97	6.1988	172.785	2.04552
ENSSSCG00000000916	276.913	133.527	405.652	39.6609	288.934	50.2606	859.898	80.5203	703.994	475.709	100.856	248.313	8.25253	614.643	2193.15	6659.78	116.983	1763.93	973.632	97.0267	702.528	10.41	1835.86	984.023	42.5551	1444.05	1122.23	765.796	106.668	1232.99	4.00582	7248.39	742.653	1008.88	49.0932	2328.77	677.326	171.894	612.857	11.7958	5359.41	2012.6	1109.52	46.0591	2458.75	1592.76	143.086	985.477	17.2877
ENSSSCG00000000917	3.44181	1.80631	0.246306	1.85681	1.53901	0.0374225	0.16263	0	0.999773	1.2445	1.31397	0.688848	0	1.69218	5.13694	159.568	0	0.950183	9.31003	2.35597	0.431541	0	81.5814	0.589179	0	0.0785275	0.796101	6.37117	1.66786	0.834243	0	81.5681	1.05155	0.0487649	0	2.98302	2.21032	2.78259	1.70885	0.0140241	32.1514	1.18841	0.102809	0	0.203469	6.64306	1.33537	0.360505	0.0227557
ENSSSCG00000000918	0	0.484457	0.0258955	0.0207677	0	0	0	0	0	0	0.254478	0.0517302	0	0.0573896	0	1.07974	0	0.0399592	0.118788	0.486546	0	0	0.663378	0	0.0232248	0	0.0380447	0	0.450903	0.0243635	0	0.310101	0	0	0	0	0	0.522408	0	0	0.0542576	0	0	0	0.0267397	0	0.190366	0	0
ENSSSCG00000000920	0.54596	0.430107	1.03213	1.43477	0.734251	1.15614	2.70927	1.15326	0.418559	0.553382	0.630735	1.70204	0.408478	1.13474	1.20417	2.25687	1.31627	0.58086	0.393623	0.573827	0.961796	0.527462	1.07959	3.06599	1.06363	3.00031	0.541138	0.240806	0.477686	1.4052	0.359645	0.555204	1.21471	1.97936	0.750427	0.371367	0.313371	0.52259	1.42929	0.521994	0.627573	2.39234	2.30615	0.726466	0.338543	0.233928	0.409133	1.2589	0.473044
ENSSSCG00000000924	0.548127	0.182083	0.0434499	0.0139384	0.148882	0.0330078	0.0645501	0.322669	0.226756	0.142054	0.182994	0.0694383	0.185017	0.144441	0.0799577	0.0994657	0.28395	0.281598	0.334847	0.200382	0.0761264	0.27403	0.117855	0.127031	0.288369	0.110822	0.178738	0	0.126095	0.0245276	0.0459608	0.151365	0.0218236	0.00860243	0.136794	0.0318923	0.0382268	0.0438272	0.0154591	0.0247394	0.154765	0.0349405	0.0544087	0.131014	0.0179466	0.0239158	0.139744	0.0476965	0.0481709
ENSSSCG00000000925	22.9024	43.428	25.4823	20.3449	15.8568	28.2362	22.0197	46.2229	21.2664	14.063	48.4988	35.0184	15.9728	16.74	32.4336	20.554	46.3913	22.2118	12.0815	41.6756	30.0888	13.2984	22.4212	20.4548	44.4813	23.6731	22.8646	9.21626	43.4554	15.9831	4.80403	18.9285	7.80252	7.84418	41.529	16.9466	4.16283	39.9067	10.2428	3.60292	15.1695	10.6966	8.03087	36.466	6.29865	7.45231	44.37	12.6201	4.42409
ENSSSCG00000000926	10.6597	18.3735	23.6283	25.1861	30.1427	26.0469	25.8075	33.9558	19.8135	3.55579	19.2004	46.5495	4.15654	49.3823	29.2087	47.7723	32.3018	29.1182	6.9099	22.5249	31.3225	4.30775	40.4817	40.5782	34.9208	24.8362	34.2745	2.56715	10.8104	12.4838	1.39014	18.7075	8.46725	4.68344	13.221	5.81267	2.05727	16.8947	8.80339	1.05275	19.6548	9.94867	5.78817	17.4319	3.48151	3.74154	10.6314	7.98426	1.70819
ENSSSCG00000000927	19.5434	12.924	13.4451	14.6327	20.2022	13.9319	13.6196	25.2082	16.836	14.5464	12.7151	13.8789	3.96849	17.0803	14.105	25.0969	23.3567	14.9888	10.0642	16.5273	14.5996	4.82319	19.2999	14.2043	26.7237	13.5114	18.4307	4.80203	9.5778	9.98566	1.75214	14.6165	4.66217	3.89822	17.0387	7.46693	4.12444	12.1433	6.05462	1.47875	13.6925	7.26327	5.55727	16.0607	6.35114	6.52834	9.93392	5.76369	1.83639
ENSSSCG00000000932	0	0.0433281	0	0.255391	0	0.0219925	55.9829	0.0658131	0	0	0.142247	0.028916	0	0.0320795	0	0	0.180182	0.0223363	0	0.939526	0	0	0.218125	0	0.155785	4.43033	0.0425323	0	0	0	0	0	0	0	0.101271	0.0265616	0	2.62812	0.0257504	0	0	0	0	0.0623517	0	0	0.704969	0.0264828	0
ENSSSCG00000000934	0.048492	15.6311	3.34807	0.200381	0.604335	0.227771	0.288705	13.7458	0.096589	0.148522	15.5039	23.7584	0.0425573	0.996718	1.45601	15.9744	19.5552	0.0771104	0.0916916	16.6015	2.46241	0.0189855	3.238	0.863304	14.7002	0.199149	0.440496	0.0646301	16.484	4.51343	0	0.108802	0.125495	0	8.60921	0.0458487	0	19.4564	5.06711	0	0.209405	0.401847	0.0521457	10.5116	0.103201	0	12.5819	5.53123	0.069251
ENSSSCG00000000936	1.02526	385.83	0	1.27099	2.66195	0	1.74401	247.792	0	0.785046	418.274	0.527648	0.224946	0.585374	12.5567	783.462	236.318	0.815167	2.90793	364.989	0	0	32.6382	2.10608	275.743	2.52634	0.776113	0.683232	456.855	0.497015	0	0.575096	1.99	1.04589	282.275	0	0.929531	423.62	0.939765	0	7.74798	2.12405	3.30753	298.475	0	0.726927	540.531	0.483248	0
ENSSSCG00000000937	12.9759	2.96488	0	1.98591	0.499116	0	0	1.12587	0	25.7593	1.0429	0	0	1.64636	0.379739	0	0.770601	0	25.4444	3.38371	0	0.940798	2.2389	0.658151	4.44174	0	0	37.7913	0	0	0	0	0	0	0.433114	0	53.5933	1.49866	0	0	0	0	0	0.711107	0	57.927	0	0	0.228776
ENSSSCG00000000939	44.0479	63.205	33.509	35.4885	148.446	120.203	57.6275	31.0112	226.968	18.5767	62.9568	39.1667	102.836	140.731	38.3032	31.9427	39.3449	186.587	24.2888	81.5917	43.9801	84.4219	230.702	25.2658	40.7955	25.5719	151.601	25.0197	37.6568	44.9421	116.76	185.45	15.3982	31.3364	41.6086	143.387	30.2337	53.7445	41.3473	135.761	193.65	41.4071	34.6199	45.8618	182.872	40.2239	42.8249	41.2625	130.354
ENSSSCG00000000940	1.31497	69.4622	1.46801	1.8656	2.45818	4.56377	2.29274	48.5703	4.84557	0.234938	73.0667	2.03024	0.721274	3.95413	1.2122	1.40332	69.9666	5.19271	0.518005	80.0076	2.27525	0.523415	4.59449	0.660295	49.8082	1.31409	6.07207	0.262889	78.6073	1.01993	0.923741	0.90971	0.141796	0.268286	52.2219	0.745975	0.298048	82.7174	0.281241	0.604386	1.56158	0.605388	0.400647	52.1609	0.932842	0.310779	91.554	0.537161	0.740727
ENSSSCG00000000941	112.683	263.015	212.023	488.498	301.97	379.239	279.388	463.537	149.298	84.7409	191.401	402.32	43.2653	381.423	220.206	256.838	331.517	113.19	120.326	316.55	255.446	43.9203	338.248	265.229	483.527	306.998	331.299	75.7622	182.034	252.641	32.901	215.58	214.157	164.215	283.799	123.187	75.2529	282.887	219.945	46.4881	312.273	325.853	206.102	445.485	149.347	80.6074	201.5	186.367	38.7935
ENSSSCG00000000943	0.0636744	2.53698	0.218723	0.333283	0.0440859	0.3157	0.4152	0.331488	0.0422767	0	1.13612	0.655399	0.0279408	0.29084	0.218021	1.9134	0.187181	0	0	2.89536	0.28741	0.0249297	0.428475	0.0290666	0.568879	0.244067	0.128536	0	0.698224	0.205783	0	0.0952446	0	0.10826	0.0765122	0.0802714	0.0769722	1.45611	0.194549	0	0.0687419	0.469033	0.251064	0.565296	0.0451707	0.12039	0.994891	0.140058	0
ENSSSCG00000000948	0.0286854	63.3733	0.0168917	0.0270937	0.0255353	0.0769931	0.101076	59.2489	0.0204061	0.00627558	70.433	0.0590516	0.0143856	0.0374354	0.352939	0.441927	50.8743	0.00651637	0.0503658	66.4541	0.0231212	0.0112308	0.0445451	0.381612	50.2361	0.104343	0.0620417	0.0273085	94.5532	0.0198655	0.0297797	0.0413754	0.243921	0.0919683	72.9311	0.0193727	0.0148612	79.8462	0.0300496	0.0553022	0.0309683	0.690498	0.299654	73.1651	0.021803	0.011622	96.9488	0.0347674	0.0351132
ENSSSCG00000000950	0.0658625	0.234905	1.00111	1.57172	0.316356	2.13976	1.86959	0.649326	0.147587	0.0504312	0.476416	1.55074	0.238433	0.394845	0.143114	0.436984	0.930662	0.196373	0.0311342	0.246351	0.938311	0.0161165	0.230123	0.146569	0.646763	1.54177	0.249287	0.0548634	0.295453	0.758293	0.00897423	0.175484	0.607227	1.88126	0.549043	0.124545	0.0447847	0.094134	1.92431	0.0362294	0.293305	0.727725	1.17747	0.395905	0.219014	0.0116744	0.152023	0.41133	0.00783814
ENSSSCG00000000951	6.17245	22.807	18.208	9.42878	4.34448	9.9161	20.5016	13.3179	5.09848	6.80942	24.3133	24.5701	3.69694	8.85219	22.0513	57.2534	20.5214	6.58225	2.65507	22.4502	23.4705	1.39729	5.90551	11.1771	14.5728	9.61108	5.84615	2.26135	16.243	29.6102	0.680272	6.36669	6.05652	17.9052	16.6353	5.94663	2.97046	22.0455	25.5537	0.360451	6.15838	9.21191	10.2866	14.5437	5.72765	3.7334	20.776	35.3257	0.334211
ENSSSCG00000000952	7.6169	20.4573	11.7317	17.5447	14.2049	14.9906	12.699	37.012	11.9987	3.75023	20.7176	14.129	2.91468	15.3567	13.4931	17.1474	37.6774	12.1252	6.47338	21.437	12.0518	2.78334	13.9267	9.07391	35.0094	16.4345	14.1234	3.71141	24.8937	8.44101	1.38976	11.5588	4.00604	3.7347	39.9097	5.19607	3.48999	22.6796	6.0058	1.42005	11.4593	4.96592	4.3332	38.4586	4.89796	3.91393	23.527	5.75199	1.49714
ENSSSCG00000000955	221.341	284.351	390.869	429.462	567.891	432.798	447.107	396.757	174.348	315.852	316.211	377.984	125.16	422.782	457.902	297.525	458.558	138.388	215.921	273.163	350.813	118.171	503.857	469.834	313.363	604.492	242.191	201.138	253.745	539.424	85.3599	550.238	547.436	917.549	393.963	313.914	176.502	269.291	425.134	90.4672	433.923	712.847	842.26	328.996	234.994	240.396	295.343	450.979	129.551
ENSSSCG00000000958	40.7789	55.9889	36.0648	98.1872	29.9697	118.602	101.178	23.2138	83.4168	33.8495	47.8176	48.2934	14.9305	31.7254	87.8512	45.9097	23.4638	65.9843	114.5	54.6668	31.3512	9.11465	44.5737	153.242	26.7653	106.955	110.773	72.2167	50.5461	54.27	13.051	45.4036	126.39	82.1029	16.2311	61.5833	55.7122	50.6314	52.1985	11.0929	43.6929	136.599	97.0565	17.5641	91.087	63.4127	53.8534	43.4097	11.8372
ENSSSCG00000000959	549.328	1806.97	200.1	126.386	332.793	96.4835	179.699	1289.66	1674.84	418.312	1697.13	153.265	275.485	384.295	381.585	475.955	913.89	1245.09	616.373	1766.48	231.604	148.305	385.119	137.092	1167.9	165.275	2065.48	821.986	1684.44	281.905	113.326	275.966	212.205	171.912	1064.47	1812.14	619.811	1779.94	164.152	99.7648	243.301	304.315	170.94	1025.69	2121.91	813.207	2215.79	177.357	161.161
ENSSSCG00000000960	0	0.0161072	0	0	0	0	0	0	0	0.0639735	0	0	0	0	0	0.0175977	0	0	0	0.0183826	0	0	0	0	0	0	0	0	0	0	0	0	0	0.0213074	0	0	0	0	0	0	0	0	0	0	0	0	0.00988951	0	0
ENSSSCG00000000963	0	0.387928	0.518393	0.415743	0	1.57524	0.427854	0	0	0	0	1.03557	0	0	0	0.84765	0	0	0	0	0	0	0.781174	0	0	0.413187	0	0	0	0	0	0	0	0	0	1.42688	0	0	0	0	0	0.694782	2.70475	0	0.535294	0.71334	0	0.948431	0
ENSSSCG00000000964	192.316	238.673	430.455	327.146	711.572	305.937	272.298	292.915	178.69	152.839	265.651	252.199	112.684	451.378	330.5	370.825	264.766	189.908	218.398	252.157	542.226	78.3685	492.807	168.925	319.731	254.674	324.27	282.474	226.367	550.133	109.198	721.476	282.228	361.486	220.31	366.847	296.869	283.829	416.287	127.974	837.75	404.233	397.334	234.784	385.423	396.743	246.358	403.286	133.719
ENSSSCG00000000965	33.6129	22.5931	67.8723	60.4388	46.7021	68.9849	55.825	32.6329	31.4403	30.259	35.6494	53.5329	17.4404	39.6795	31.2252	37.8867	34.5958	28.3503	30.4904	32.1809	81.2421	13.6936	49.7282	31.1025	36.1037	49.4342	47.4509	39.3507	35.3188	68.7013	9.57261	43.8238	44.3761	90.5887	30.9064	37.3638	37.2695	34.9391	71.1961	7.92891	49.0378	54.58	55.1952	35.1173	43.9845	49.5967	32.0448	51.5975	9.40587
ENSSSCG00000000967	0.0727872	0.224521	0.862587	0.0902322	0.0377964	0.085472	0.123814	0.341035	0.054368	1.0032	0.315904	2.06029	0.119773	0.187011	0.186917	2.45297	0.889916	0.159148	0.0688152	0.336312	0.636552	0.0641193	0.169545	0.199359	0.538174	0	0.110199	0.0970107	0.689312	4.26949	0.0132237	0.0612425	0.18837	0.0928149	0.623168	0.275278	0.0659911	0.813334	5.48752	0.0373693	0.03929	0.0753973	0.0782715	0.363487	0.0968162	0.412859	0.732336	5.43777	0.0346489
ENSSSCG00000000968	78.0103	227.466	156.085	179.51	150.283	240.675	157.612	150.144	64.6773	59.0427	181.782	86.1196	36.0332	141.911	92.6183	87.9143	110.915	62.184	92.736	237.961	140.011	18.8195	115.232	67.7473	159.192	91.8354	124.019	116.184	180.738	166.754	18.4117	127.623	165.022	177.6	122.061	84.6466	104.819	231.45	129.792	19.6545	158.545	187.272	118.994	127.43	92.8145	122.479	193.522	110.734	24.1213
ENSSSCG00000000970	17.3616	20.3891	28.1347	26.4616	28.8985	29.5255	22.0562	29.9139	19.0587	12.5819	17.1808	24.03	6.05319	34.2262	19.8228	19.5554	22.8644	14.6642	18.6997	20.874	28.0042	4.07711	28.1681	14.7009	26.7955	19.5645	39.6198	25.956	20.7619	26.4047	2.87471	21.3548	17.5	22.6432	23.2641	20.6989	26.3007	24.9349	18.982	3.31297	25.5691	24.0023	21.4148	27.165	20.7591	29.8933	20.9709	19.4263	3.42819
ENSSSCG00000000971	6.06167	3.07688	28.3864	25.5239	24.2251	34.8695	25.3538	9.85655	9.05547	6.87405	3.52442	17.8095	5.99321	22.6055	13.9142	14.2545	8.12015	6.16169	5.76716	4.018	26.2353	4.04054	22.1028	12.9773	8.43899	24.2325	14.0563	7.82333	3.36554	29.4595	3.9729	21.4339	18.7156	32.7968	7.0533	9.54	6.01744	4.18727	26.0227	4.0294	21.7446	25.3811	27.4763	8.31635	11.839	8.81328	3.83278	18.1192	4.09089
ENSSSCG00000000972	35.7147	30.8195	38.3277	39.2914	34.2123	45.6462	31.0835	40.409	21.1667	25.6134	29.2765	27.868	7.2784	45.3728	34.0246	26.8592	32.2263	20.9022	35.1198	30.7816	39.8847	4.25095	44.1964	14.9324	39.7553	23.2629	42.1799	38.61	32.8853	51.7386	4.36484	32.8101	24.2131	35.585	32.6445	31.3653	49.9733	33.3778	39.8936	4.89323	42.1982	32.0977	27.9224	37.8394	31.5144	45.2068	31.6542	30.3575	4.94862
ENSSSCG00000000973	192.654	131.85	149.337	109.098	135.073	135.565	166.549	143.596	94.1152	213.721	125.614	89.2466	133.059	131.828	114.891	133.38	143.325	93.1448	231.418	116.393	129.724	66.5591	118.003	66.7085	150.143	187.647	123.897	210.349	137.907	188.202	121.595	160.116	128.9	183.362	145.526	137.708	259.238	145.318	153.371	98.1054	192.209	176.94	218.955	165.414	179.345	246.596	145.531	147.402	124.288
ENSSSCG00000000974	125.594	78.9612	321.014	291.706	251.876	352.116	221.798	95.4189	148.497	104.695	98.0091	173.851	80.6314	207.354	131.259	168.887	99.9478	98.3822	167.875	69.6966	300.555	107.065	208.484	147.426	93.7769	218.768	181.717	211.92	70.3098	312.519	116.111	215.165	237.771	348.705	82.2418	202.106	187.068	66.8826	217.766	107.634	267.506	266.605	338.974	73.6935	249.844	208.365	60.0515	219.003	106.615
ENSSSCG00000000975	0.914891	34.7536	0.279348	0.504073	0.475079	0.344847	0.172919	17.9535	0.0168734	1.34918	23.4444	0.279021	1.47203	0.677132	0.120484	0.399679	15.1045	0.0269413	1.26541	28.6289	0.24854	0.119399	0.499883	0.023202	19.9021	0.333983	0.0256506	1.78389	28.6612	0.0821318	0.406301	1.50155	0.0219232	0.172834	15.3451	0.0480567	2.44232	30.414	0.139767	0.561663	1.66446	0.117	0.291504	17.6485	0.180285	1.77785	25.6938	0.0798569	0.209693
ENSSSCG00000000978	0	31.4974	0.00877799	0.0211194	0	0	0.152142	16.0641	0	0	21.239	0.0350708	0.0560674	0.0194538	0.0269225	0.0502366	12.9618	0.0135453	0	27.2431	0.00961218	0.4002	0.0529107	0.61826	19.8155	0.888557	0	0.215706	20.0059	0.00825867	0.00309508	0.0764489	0.672361	0.721233	23.7362	0	0.038614	23.2246	0.0234235	0.014994	0.0183921	0.188237	0.228999	18.5844	0	0.012079	21.1779	0.00802992	0.0202745
ENSSSCG00000000980	5.74579	9.53061	14.9144	15.9033	10.5553	20.6021	15.1218	9.39702	7.39591	5.27119	9.03781	10.2939	9.32404	10.4607	5.39666	14.9794	9.75629	5.12866	5.73973	8.1577	12.9675	5.19949	9.3855	5.60456	10.9214	13.1342	9.80692	7.47737	9.99661	20.5488	6.03673	12.3142	15.3959	27.8141	9.86784	9.78891	8.20712	10.7899	12.8685	5.35914	14.5128	17.4812	22.3541	10.9881	10.469	9.68504	9.62435	14.0011	5.72838
ENSSSCG00000000981	13.3901	9.38342	71.9497	62.9721	21.1353	47.3789	56.0391	8.46462	12.2772	21.5636	15.7585	68.2557	74.7284	20.9937	13.0154	38.6342	14.6118	20.0251	10.8509	8.0434	55.5229	13.8135	12.872	27.1421	7.75923	54.1617	13.0323	9.13562	8.58096	52.4956	17.0673	18.5388	53.6986	94.6955	11.0138	17.3827	8.47865	7.40107	49.776	7.23308	23.2898	53.3528	120.963	9.12013	19.733	12.5077	9.05696	37.2669	7.41116
ENSSSCG00000000982	0	3.65273	22.1872	4.27051	11.1802	30.6762	10.621	2.69009	0	0	1.86889	28.8096	0.944773	4.42543	0	12.335	2.07138	1.02711	0	7.95848	22.3521	1.01155	7.35554	10.6147	9.9495	4.59794	0	0.573915	2.1463	35.9043	0.312925	54.105	3.3432	4.83202	2.71649	0.407137	0.390403	3.58079	4.34172	0	11.622	10.1105	0.463054	0.318576	0	0	1.83494	21.1083	0
ENSSSCG00000000983	0.144375	0.568607	0.302872	0.68182	0.872867	4.98516	0.73238	0.056371	0.154058	0.00789633	0.16411	0.15922	0.00678781	0.188414	0.0122227	2.81071	0.0909455	0.0245979	0.0292493	0.326734	0.192011	0.0121126	0.128113	0.155349	0.0810142	0.025411	0.0780648	0.00687225	0.159343	0.299951	0.00187353	0.277659	0.480391	1.30448	0.0418219	0.00487519	0	0.251906	0.0519891	0.00302542	0.0389663	0.434414	0.0998057	0.00381473	0.0164603	0.00731175	0.227046	0.160404	0
ENSSSCG00000000985	1192.61	1553.81	2656.45	3006.72	2741.84	3400.46	2452.83	2255.58	1199.37	857.071	1722.06	2708.08	477.224	2973.24	1907.74	1757.69	2083.33	1046.7	1189.45	1695.68	2933.05	374.252	2578.06	1641.22	2342.93	2122.13	1981.33	796.048	1299.42	2388.01	257.786	1457.25	1106.85	1763.05	1758	1005.58	751.996	1331.34	2095.36	260.269	1695.69	1880.93	1682.75	1851.48	1200.05	942.597	1281.63	1881.09	247.585
ENSSSCG00000000991	0.01189	0.412608	0.477856	0	0.0246967	0.121005	0.273044	0.0928487	0	0.0546254	0.524639	0.489535	0	0	1.03344	0.821436	0.26691	0.0189071	0.0112412	0.355786	0.523268	0	0.0184638	4.8686	0.307694	0.468771	0.0720052	0.015847	0.391141	0.276668	0	0.12005	16.1393	2.21966	0.289316	0	0	0.692112	0.44684	0	0	24.8298	4.18099	0.325472	0	0	0.613628	0.291422	0
ENSSSCG00000000994	0.832467	2.95929	2.57359	3.07079	2.52338	2.78693	10.2981	2.54743	0.936924	0.642606	3.47591	2.71686	2.84216	2.06349	1.43855	4.32224	2.30066	0.731836	0.851027	2.79955	2.23009	1.71177	3.2791	11.0203	2.33318	12.7635	1.10664	1.14559	4.37869	4.98702	2.14194	5.11751	15.5712	24.5031	2.81793	2.97558	1.25176	4.0733	5.11802	2.32907	3.96751	30.1274	29.4394	2.69886	2.24698	1.4204	4.03765	5.86333	1.77198
ENSSSCG00000000997	31.6624	4.88333	8.70088	12.6475	37.2673	16.1115	10.7718	2.06042	116.148	23.4359	8.01605	5.43168	7.17842	37.9632	65.0471	18.2286	5.49998	93.1448	44.9019	3.25101	11.3142	4.75195	17.2088	3.61338	3.41404	6.06817	205.327	150.512	5.26054	10.2327	11.3129	53.281	13.6569	19.3797	0.475576	259.45	120.087	4.38822	3.38592	11.6112	17.6608	32.069	25.5361	3.5137	305.475	107.756	5.74668	7.95938	23.1108
ENSSSCG00000000998	158.114	200.278	138.67	156.252	171.895	244.925	177.971	150.267	117.935	106.128	168.881	138.508	127.84	141.368	108.454	149.086	119.751	96.8265	173.022	197.185	157.922	83.2418	176.575	118.862	172.872	137.054	93.7156	172.175	222.678	182.001	62.5851	352.498	104.475	201.792	155.228	145.042	147.011	228.695	175.765	52.1109	286.917	179.349	157.728	170.239	166.102	180.323	252.623	115.436	57.6515
ENSSSCG00000000999	32.5323	26.6839	52.9283	51.0838	56.8224	61.2	41.5041	24.5575	29.258	35.629	27.8821	49.1119	21.1536	45.5916	37.0002	35.4654	23.0785	27.12	56.947	25.9417	51.5061	17.3686	44.2422	37.2615	21.7759	36.5186	49.8503	38.1033	22.2099	55.8186	8.05955	45.8971	48.2192	55.3115	23.9878	50.0532	33.7849	24.9008	51.6871	6.79657	50.447	50.5142	41.3441	23.4847	63.7804	38.0239	25.8587	54.5513	8.49403
ENSSSCG00000001000	370.158	182.637	453.558	642.288	611.9	325.433	226.437	203.697	1133.99	393.761	197.97	509.282	807.78	527.647	356.932	287.793	251.951	924.399	289.675	170.539	413.495	494.912	440.432	225.108	227.69	290.092	900.798	378.563	142.811	475.299	502.636	374.388	179.483	451.101	200.005	889.437	385.523	159.672	313.484	461.467	414.815	188.714	549.877	194.821	984.715	392.792	125.466	381.339	478.162
ENSSSCG00000001002	231.965	135.776	316.351	365.408	269.983	432.645	371.86	160.817	187.231	96.621	132.565	342.566	90.8435	330.399	261.962	308.475	161.471	174.947	155.929	156.171	324.5	49.5969	237.438	285.131	183.774	288.748	222.386	102.748	146.428	309.678	38.0411	213.56	201.296	291.643	153.167	112.503	85.0879	151.454	345.725	36.6436	249.574	319.833	274.673	159.361	132.281	106.942	146.097	238.557	32.8968
ENSSSCG00000001004	76.5001	144.215	61.4619	26.153	6.96202	39.3594	96.3399	77.2138	10.7017	79.1084	102.044	48.8075	47.4982	15.4224	24.7707	25.3325	58.4076	11.7572	119.579	149.49	69.194	13.5089	9.6445	88.6985	100.588	116.681	20.2983	32.9791	111.541	96.9179	20.0235	6.74632	244.285	117.864	71.1639	8.94806	34.5893	132.599	75.1812	14.75	7.87569	326.368	118.732	53.3877	5.35	42.9167	110.576	80.9441	19.3814
ENSSSCG00000001008	78.9785	186.206	166.404	147.173	191.213	220.14	332.014	368.08	167.334	69.3335	253.624	228.344	170.412	183.244	114.078	223.78	337.566	132.788	110.814	189.93	114.099	95.7187	209.355	236.984	323.591	322.286	295.503	109.285	172.005	222.89	153.355	201.472	165.337	361.785	310.093	171.226	112.195	250.99	226.861	179.311	211.259	268.186	467.922	316.343	162.729	107.714	188.162	206.284	181.276
ENSSSCG00000001009	11.9627	8.38645	40.6035	37.3634	32.6296	39.462	33.1054	8.57637	12.0211	9.37035	8.9817	33.3353	10.0214	30.3637	18.5458	18.8687	7.7416	10.9081	9.23094	9.44493	40.1333	7.96353	23.2533	23.5999	9.44363	26.0809	18.2741	6.3871	7.48155	38.3057	3.44781	19.6949	21.9744	23.8704	6.21437	10.3954	5.81834	8.39745	31.8	3.73393	24.2941	26.8548	23.8004	6.47195	10.2243	8.42245	7.24271	29.8769	4.27238
ENSSSCG00000001010	60.4719	90.9039	89.5164	67.8564	75.2852	106.341	80.8973	84.3597	63.5584	51.2479	85.2004	59.3327	33.7744	81.8627	103.05	78.6266	91.5598	63.1076	65.4158	85.3689	82.7587	14.9104	73.3387	45.0539	83.6821	73.8656	73.7851	53.0821	87.3461	91.7149	9.38502	61.0725	52.085	72.9399	78.0727	82.3543	56.6632	97.6918	71.4143	10.2463	66.2004	70.8264	73.6446	82.2592	84.3599	66.1014	95.1793	78.2443	11.8242
ENSSSCG00000001011	15.7757	15.3989	84.4444	55.1183	41.8849	40.435	77.2292	9.02453	22.8886	25.8847	14.1031	54.0814	32.5312	24.8969	20.3957	40.6465	8.84503	17.481	16.8473	16.0289	56.8951	52.264	30.8868	36.1387	9.32462	91.7367	26.106	7.7188	3.55278	53.6094	8.6363	15.9929	25.1269	88.5927	3.23549	11.8187	10.4063	5.63857	44.7258	8.3415	24.4718	47.9566	98.5737	3.95505	16.6754	12.04	5.1988	58.6462	7.55962
ENSSSCG00000001022	1110.36	1346.85	1646.08	1922.58	1353.87	1389.74	1700.41	1352.25	1663.86	1773.42	1471.75	1891.09	1071.64	1518.46	1568.37	1487.46	1295.84	1775.84	1163.17	1432.89	1686.82	555.949	1178.96	813.65	1329.44	1762.12	1786.61	1133.48	1473.28	3115.29	812.488	2348.69	1725.99	2322.92	1228.89	1914.51	1088.95	1534.09	2289.27	590.139	2176.63	2068.12	2455.29	1170.39	1980.13	1194.34	1562.37	2067.34	689.621
ENSSSCG00000001024	9.48544	5.97952	11.4039	13.0187	8.40469	14.483	13.558	13.4916	9.25937	6.83072	6.15338	11.0806	4.02189	9.60648	9.79993	11.2897	12.1011	7.75121	7.09953	8.01678	13.2947	2.65266	8.76772	12.1394	12.2629	9.78516	10.9416	7.42478	10.4688	13.667	1.43606	9.43781	9.08372	15.4552	15.6551	8.55912	4.72647	9.1163	13.7317	1.40243	9.73238	13.8286	12.0014	14.9402	8.21096	7.47261	9.57926	10.2014	1.30802
ENSSSCG00000001025	1.43056	3.61725	22.5443	2.71845	0.141496	3.96922	84.2107	3.10818	168.264	0.566323	5.55411	24.2007	13.8317	0.155578	3.34495	59.1074	9.01928	149.203	0.83726	0.984951	26.9709	10.0969	1.72279	105.205	3.13901	99.0051	190.801	1.19328	0.746994	39.515	14.3068	3.29711	137.499	79.5594	0.175407	137.982	0.908776	0.414743	35.993	14.4151	0.399236	180.511	99.6998	0.0935971	141.156	0.731396	2.95815	33.4574	16.9599
ENSSSCG00000001027	64.5913	62.2625	369.076	75.6236	287.245	69.3651	97.5473	62.4023	129.894	62.1394	102.429	191.354	86.6647	330.489	71.6481	38.0236	69.7098	244.597	51.2803	28.7875	482.645	41.1751	152.383	52.166	43.6247	188.067	125.372	46.3547	20.6375	402.238	33.6997	131.454	48.2192	175.287	14.9258	83.7762	57.8097	27.1142	288.056	82.1141	166.284	57.7578	211.936	16.5414	150.681	73.9788	47.6379	259.95	99.7321
ENSSSCG00000001033	1.18715	1.83095	2.25852	3.0296	2.3913	3.37531	3.22326	2.38382	1.50063	0.879038	1.86843	2.9474	0.830053	2.53991	1.70597	2.91814	2.34281	1.35878	0.832524	1.99775	2.67925	0.870842	2.69435	2.98353	2.65858	3.16099	1.74795	0.425985	1.86618	2.01107	0.31759	2.26847	1.66275	2.18253	1.97515	0.616724	0.337085	2.18321	2.37959	0.361674	2.1337	3.01799	3.35983	2.19088	0.770442	0.434729	1.7264	1.60487	0.273244
ENSSSCG00000001036	0.00975111	0.0977551	0.0803885	0.0402939	0.0405079	0.0534355	0.0829354	0.563481	0.0194228	0.0149329	0.091695	0.270993	0.0599041	0.122483	0.0847534	0.0164309	0.40652	0.0387647	0	0.0686549	0.0660211	0.0305418	0.302847	0.0400614	0.739002	0.136157	0.014763	0.0389888	0.136088	0.189082	0.00708617	0.229726	0.0252355	0.179052	0.421815	0.0921958	0	0.101358	0.196636	0.00858216	0.0421086	0.0269354	0.0943724	0.476132	0.103762	0	0.129273	0.211421	0
ENSSSCG00000001038	20.0159	24.0477	22.4395	41.0075	23.4355	21.518	24.7227	23.4355	23.6927	31.3944	25.3051	22.8594	37.3031	20.2066	33.2429	42.4062	25.2871	22.4016	21.5512	25.7168	22.673	20.3252	26.4101	24.3731	23.8015	30.8702	17.6418	19.0988	23.8675	32.6815	23.4861	26.8601	19.7633	39.5888	20.4973	22.5651	19.4647	26.557	36.8338	18.6038	28.353	29.4761	38.5513	24.1271	26.4269	23.1043	27.429	37.3768	21.4718
ENSSSCG00000001040	0	0	0.18115	0.0726396	0.0182564	0.123853	0.104658	0	0.0525214	0	0	0.343781	0.686518	0.0401465	0.0138899	3.03612	0	0.0139766	0	0.0154709	0.119019	0.63318	0.0272977	2.59993	0	0.317649	0.0532279	0.0234289	0	0.0681732	0.0510982	0	0.341198	0.466245	0.0158422	0.0498616	0	0	0.0161129	0.0825143	0	0.388461	1.66349	0	0.0561167	0	0.0166462	0.0165712	0.0502081
ENSSSCG00000001041	11.6862	8.87789	11.8189	11.3814	9.22659	18.042	11.5836	9.10876	12.7203	11.1769	7.85616	13.1018	11.3521	8.40855	16.7514	11.3648	8.13267	11.0186	8.6663	8.69823	11.7165	6.94808	11.4011	16.3608	9.93745	12.3819	9.30678	5.64535	7.66535	8.8873	2.84133	8.23655	7.08305	9.59472	9.27891	6.38718	5.15969	8.35409	9.21846	2.00098	9.45047	11.1603	10.1375	9.60998	6.54126	7.39248	7.33293	7.82207	2.6781
ENSSSCG00000001042	0.214294	0.135745	0.733475	0.322581	0.659715	0.371468	0.149715	0.256989	0.701242	0.105484	0.138401	1.46523	0.134334	0.358316	0.108852	0.857593	1.42352	0.346849	0.224307	0.195334	0.854998	0.137836	0.463506	0.356354	0.530508	0.220018	0.973314	0.336613	0.24414	1.55825	0.0667408	0.343439	0.0990331	0.171762	0.137946	0.347337	0.353877	0.61256	2.25187	0.083076	0.561847	0.26426	0.263361	0.243473	0.293183	0.368993	0.235539	2.22213	0.0582918
ENSSSCG00000001045	0.216968	18.1398	0.186322	0.298854	1.38954	0.141544	0.23067	10.9141	0.216084	0.193822	14.9096	0.111662	1.72166	1.28008	1.08577	4.2653	11.4661	0.33064	0.102564	25.1579	0.224432	2.24401	0.954623	0.594259	18.0642	0.267315	0.301112	0.0722936	19.1595	0.210359	6.54994	1.27788	0.163772	0.258223	14.7954	0.273521	0.0983548	20.9741	0.215448	5.41048	1.07358	0.24972	0.272202	19.4896	0.538711	0.384585	16.916	0.102266	1.35129
ENSSSCG00000001048	0.0533989	0.164716	0.330167	0.132394	0.0554573	0.418033	27.2502	0.0833981	0.478633	0.408878	0	0.384744	8.76351	0	0.12658	0.0449893	0.0428112	0.764219	4.54365	0.0469959	0	12.2095	0.248767	0.219384	0.0493527	18.3335	18.8369	0.56936	0.0532316	0.155317	12.3983	0	0.552778	9.31497	0	0	1.16191	0.0555058	0.244731	12.6423	0	0.737517	19.4088	0	0	0.530051	0.025283	0.151015	8.61722
ENSSSCG00000001049	22.3018	43.2324	58.924	50.9978	128.172	77.8869	81.0545	33.6086	32.3979	19.2593	34.2855	62.0192	11.871	124.269	23.5399	37.7204	23.1228	35.9969	27.9545	50.6185	77.0122	10.5698	122.124	47.2283	38.2276	70.4254	67.8676	16.7615	30.4226	54.0833	11.2716	37.6231	39.4177	42.194	15.7666	18.4966	16.4695	33.6396	50.3111	10.8718	55.0927	43.8485	34.6209	14.0597	18.4974	22.5891	29.6931	41.9417	12.266
ENSSSCG00000001052	132.383	3927.58	1322.99	1431.32	282.526	976.57	513.482	1090.58	720.071	158.176	3382.09	945.596	119.054	344.698	318.406	125.63	778.515	532.64	120.345	4202.65	1150.77	118.754	241.721	147.426	1216.12	167.285	1041.77	100.823	4404.26	1276.45	31.9797	149.331	166.595	418.498	867.913	654.032	125.298	3994.37	1204.11	27.3145	360.438	186.859	167.388	992.858	815.029	114.491	3928.87	1688.85	30.4705
ENSSSCG00000001053	228.377	217.622	149.764	202.722	130.968	232.359	283.838	272.011	233.573	261.42	176.877	162.252	100.213	223.027	204.755	262.378	186.794	239.659	319.873	229.415	164.864	107.176	197.023	177.964	240.92	283.582	257.281	538.045	348.774	297.463	67.3348	289.848	319.395	484.77	319.465	569.991	676.234	382.058	319.285	75.1209	324.585	392.949	449.824	348.727	580.947	712.025	452.182	292.848	65.5214
ENSSSCG00000001056	16.5057	17.6484	10.7484	12.3197	17.5214	17.3676	16.771	21.8308	21.9735	25.0904	18.3166	17.0363	5.23834	16.5701	26.2885	10.1346	21.8637	22.0216	13.46	17.6623	11.7699	4.04785	18.5851	15.8686	20.1664	12.9194	20.9089	9.41643	19.2924	9.61059	1.97515	12.1624	6.91574	7.37819	23.0399	14.2527	8.6971	18.8346	10.691	1.76004	11.8357	9.94728	6.99166	23.6116	12.0062	7.66512	18.11	8.74153	2.08752
ENSSSCG00000001057	2.29581	2.9101	4.5976	5.30803	3.94811	5.6756	6.64056	3.22993	4.2119	2.57638	3.07259	4.46784	1.00742	3.0886	4.15687	4.27572	3.19684	3.55465	1.30056	2.96943	3.87029	0.585891	2.33826	4.39146	3.39324	6.44346	3.26474	2.55195	2.68704	7.63288	0.989543	4.73404	8.16652	9.69043	3.359	5.63319	2.05617	2.70522	6.50906	1.24617	4.80653	10.5524	11.3844	3.08068	6.30031	1.91115	2.80334	5.31857	0.955714
ENSSSCG00000001061	225.859	433.396	688.457	880.095	521.742	757.652	791.73	1150.13	227.566	233.551	475.619	787.05	213.037	588.731	411.131	1179.08	934.15	261.812	366.699	484.401	679.447	116.32	631.809	528.276	1140.29	631.09	451.401	433.953	462.927	790.984	84.5589	538.73	561.98	818.794	842.245	382.689	424.851	454.181	860.991	89.1737	713.84	756.536	685.501	895.604	425.081	451.978	469.978	685.999	85.6608
ENSSSCG00000001062	7.27239	11.1258	10.2341	9.39237	8.59494	9.94776	5.34289	6.51353	4.91937	9.24092	15.2724	10.8928	1.96732	7.75372	7.18802	3.52472	6.66635	3.03615	12.7407	10.0364	8.39763	1.91859	8.33833	3.67672	6.07088	3.5326	7.43884	10.509	10.9524	10.3868	0.885548	5.08814	3.72703	6.50136	5.87273	10.0552	10.9062	11.3254	8.12339	1.01324	6.99288	4.4641	4.68099	5.75635	10.332	10.5712	12.5267	10.7748	1.10433
ENSSSCG00000001063	111.553	56.1179	174.673	232.922	153.467	254.833	146.63	131.928	130.188	65.5342	72.1468	154.853	15.9907	157.287	331.793	42.5325	110.252	74.6055	138.338	58.3567	183.979	11.6059	375.011	141.169	115.871	155.242	120.297	145.113	64.9889	248.075	9.39424	123.521	66.3333	77.9871	90.8911	116.009	106.694	72.9781	222.377	6.99651	151.832	110.05	72.1425	108.006	97.3582	91.0239	66.325	236.792	9.60195
ENSSSCG00000001064	78.9853	76.7204	54.2216	179.937	22.6116	66.1893	61.0062	53.934	136.306	51.125	72.9268	46.1277	47.0263	20.5111	91.5607	41.4258	49.5055	105.885	248.383	77.7112	28.1858	128.598	24.3244	44.9731	60.8149	104.07	125.992	396.824	79.7627	63.6793	28.5456	29.3105	60.4155	64.3487	57.5564	195.849	393.967	70.2202	94.684	24.2368	23.3745	35.5003	60.5482	52.7529	196.606	339.185	82.9274	56.7274	21.5347
ENSSSCG00000001065	34.1514	112.585	44.5242	52.1526	42.3756	45.9883	41.3592	63.5072	32.3423	24.8231	93.1532	57.5893	14.667	46.1461	37.496	53.6374	44.4532	49.9067	110.127	101.532	46.3587	10.8324	41.5758	28.1686	67.0532	57.7084	76.4145	40.8237	83.6343	58.3102	12.6324	69.979	27.7009	36.6632	36.8223	36.2005	52.0943	78.783	62.0435	12.0525	63.42	34.4303	46.8824	41.5174	34.3183	54.9272	80.2402	42.574	17.8801
ENSSSCG00000001067	0	0.0870834	0.0407297	0	0.00586394	0	0	0.0837742	0	0	0.155201	0.511431	0.00247764	0.00644753	0	0.313967	0.113169	0.00448928	0	0.079508	0.0700864	0	0.0350721	0.00773239	0.0313107	0.00463768	0	0	0.106943	0.405099	0	0	0	0.00575992	0.0865046	0.160156	0	0.0997742	0.781495	0	0	0	0	0.133673	0.10214	0	0.0534675	0.750497	0
ENSSSCG00000001068	11.7296	29.4449	0.177668	0.565199	0.11937	0.0944792	0.698974	16.4926	15.3048	8.97698	29.9018	0.112391	0.0176527	0.439687	9.96291	6.56562	17.5821	16.4907	27.194	28.2127	0.214008	0.0112502	0.642555	0.88147	14.8563	0.929913	8.46589	21.4697	39.2835	0.952797	0.0208817	0.303022	0.245404	0.562811	21.3643	8.90584	22.2118	30.0538	0.790161	0.00337202	0.248174	0.539743	1.13712	21.4331	10.4022	26.3063	41.3435	0.953494	0.00547147
ENSSSCG00000001070	51.9623	31.045	36.8251	27.4588	47.3842	24.8819	34.6417	46.3019	47.7413	34.2887	34.9625	38.2655	25.3531	46.084	73.2017	42.5437	49.7482	51.0749	51.8756	31.9531	32.7813	27.3201	48.1987	28.859	44.442	43.619	36.946	36.499	36.5148	34.0682	23.1245	48.5088	15.6921	15.5652	44.7015	26.7383	31.4747	35.0784	32.049	28.0975	46.8957	24.6776	22.2869	45.2455	27.792	33.8293	35.8276	29.7981	26.5574
ENSSSCG00000001072	5.75499	4.438	1.97685	1.72529	1.93368	2.47349	2.78329	6.52078	3.59627	11.2326	3.75475	2.14876	2.64913	1.48184	3.16529	1.37854	5.56384	4.1271	6.40111	3.82352	2.22838	2.29736	2.10278	0.849939	5.4232	6.48798	2.22095	4.28632	3.7684	2.68044	0.902038	1.20264	0.730084	3.16563	5.13562	3.52084	6.95687	4.10533	2.63755	1.48973	1.46188	1.63645	4.6718	8.13971	6.54417	7.44072	5.79697	1.96795	1.10119
ENSSSCG00000001073	0.614018	3.52568	0.872167	2.32469	0.491191	0.714529	0.797468	2.25487	2.1651	0.368501	3.88331	1.6398	4.77338	0.644299	1.94723	2.21608	3.06007	1.57014	0.792319	3.43952	0.880145	2.41698	0.889072	0.670427	2.81445	0.967775	1.33161	0.199061	2.78751	0.683807	0.970807	0.465432	0.246948	0.744877	3.11078	0.964965	0.278344	3.51897	0.859435	1.06135	0.877873	0.790747	0.68705	4.0884	1.21846	0.411817	1.99969	0.813484	1.02302
ENSSSCG00000001074	145.801	321.186	377.506	691.885	170.959	393.967	684.038	309.327	210.264	81.6295	353.062	403.421	209.593	249.438	201.092	233.791	304.17	268.827	122.034	329.763	258.88	193.757	197.197	395.044	283.512	550.276	222.322	50.1479	288.083	281.199	98.5487	135.427	203.54	460.598	212.873	123.524	65.3831	323.205	299.379	108.852	191.819	267.053	261.873	241.638	107.324	94.8534	319.679	246.316	106.969
ENSSSCG00000001075	2843.23	1006.67	2961.06	2934.31	2462.78	3348.96	2717.73	1717.05	2272.03	756.505	1227.73	3589.81	809.237	2497.63	3229.96	2400.12	2019.35	2160.61	2146.37	1090.88	3440.01	1074.77	3081.73	3844.78	1516.14	2716.29	2251.31	557.824	703.063	1377.33	248.768	1966.75	1532.95	1009.41	1457.53	926.997	609.321	862.255	1126.01	302.099	1709.08	1491.7	1139.24	1648.33	572.229	816.774	710.491	1327.33	373.567
ENSSSCG00000001076	133.657	53.2427	189.457	110.179	12.2652	77.2525	84.8964	172.121	31.4403	130.079	71.4632	143.066	53.3179	19.7101	48.6323	166.472	164.694	60.7635	250.15	56.2666	299.725	62.5547	33.5048	104.504	150.292	70.607	49.3421	138.636	52.1858	98.7581	38.538	39.4924	62.4499	28.6131	162.514	20.5071	173.993	58.3106	119.805	63.2314	42.7855	68.225	39.5647	144.418	23.0798	95.6507	50.0028	93.9887	52.7593
ENSSSCG00000001078	1.51214	0.806685	9.59511	6.30846	3.75398	8.23781	9.86607	0.49336	2.60969	1.39577	1.49837	10.4367	0.863512	4.71892	6.35057	7.83599	1.04625	3.05511	2.30111	1.1394	9.31485	0.948872	13.0115	16.0276	0.851939	12.6925	4.12399	0.924868	0.464611	12.3914	0.349986	3.34634	12.8659	11.2312	0.438697	2.40898	0.816939	0.796669	12.8637	0.32816	5.13227	14.0329	11.6833	0.536374	2.65608	1.16026	0.666923	11.9506	0.315541
ENSSSCG00000001080	6.65267	8.06721	9.71913	12.5632	8.53877	14.2677	11.247	9.62423	7.87905	5.35681	7.66169	12.2146	3.57195	11.6657	10.2808	9.0065	9.78918	8.98033	7.75773	6.81879	11.7864	4.53731	9.747	21.6236	9.62318	11.667	12.225	6.31777	7.31619	6.81452	1.19378	6.28973	11.3369	4.78559	9.41302	5.84185	5.92777	6.88117	7.35645	1.28037	8.64677	11.5136	6.06414	10.3273	5.39196	5.42381	6.46999	6.62577	1.11268
ENSSSCG00000001083	0	0.58877	0.393391	0	0	0	0	0	0	0	0	0	0.167513	0.435917	0	1.60813	0	0	0	0.335971	0	0	1.77842	0	0	0	2.31183	1.01758	0.380549	0.740235	0.416124	0.428263	0.987943	0.389427	0	0.360937	0	0	0.349913	0.111994	0.824253	0	0	0	0	0.541329	0	0	0
ENSSSCG00000001085	11.0246	216.543	30.7413	53.5958	21.5522	16.7535	28.1301	60.7701	29.064	2.97939	202.181	80.7684	188.67	45.9131	158.85	2271.83	222.527	24.234	7.97054	301.924	30.0038	21.3278	48.3387	17.7621	137.255	25.5678	55.9643	0.86433	117.012	80.4805	6.83346	18.9158	0.839156	1.32312	24.5466	1.22632	0	159.76	67.1706	4.56612	9.10154	2.68705	3.48685	35.9837	0	0.919607	109.003	57.4658	8.95257
ENSSSCG00000001087	8.77093	7.3682	9.86667	6.77312	7.80037	7.16924	9.94931	8.64671	11.6898	6.44244	7.80138	13.7359	5.72088	9.98157	10.7091	11.6947	9.30687	10.4683	7.15727	7.5533	8.41954	5.17038	6.94878	12.5821	9.52767	15.3618	10.1395	2.72411	6.31032	8.75387	2.20995	6.36687	4.67329	3.9474	7.27854	5.87252	3.10344	6.37364	6.70265	2.50912	5.85919	7.42732	7.59665	7.4212	5.9652	2.84205	5.88158	7.38902	3.43843
ENSSSCG00000001089	0.470673	5.86546	49.5701	0.622378	0.312842	0.589545	1.15291	2.42581	0.731259	0.144158	4.26257	41.7994	9.25276	0.687953	0.386779	0.729649	2.33957	0.643665	0.302592	6.89287	30.0404	15.7225	0.964787	2.96502	4.17607	3.88141	1.48219	0.175647	4.86089	112.277	20.4403	0.337937	0.462872	1.07552	3.47824	0.053402	0.204829	5.9492	79.6409	25.5564	0.264228	0.806084	1.15399	4.05323	0.120202	0.160183	4.23418	63.7325	28.5625
ENSSSCG00000001090	4.72226	57.9991	5.40042	11.8985	11.6826	4.95915	20.2779	67.9657	20.7048	2.64575	56.2226	9.8793	25.6494	11.2231	10.7389	9.93026	58.5591	17.4909	9.54619	62.0024	7.51661	15.8956	12.8777	12.0927	69.21	53.2298	22.4945	17.1673	67.091	9.91991	42.6729	16.6253	5.68825	32.9182	73.8357	36.5356	16.1682	69.4385	10.2933	41.297	13.5949	12.3284	47.0857	70.8814	41.4662	5.79805	52.2703	5.60975	46.3569
ENSSSCG00000001091	0.12572	18.4481	0.0555236	0.059372	0.0932615	0.11248	0.259682	24.5716	0.0715474	0.0275041	17.5903	0.480641	0.260073	0.14356	0.156102	0.469078	21.7136	0.128517	0.0339598	18.3355	0.202667	0.0562532	0.195228	0.516507	23.1391	0.472056	0.108765	0	21.4666	0.853234	0.593848	0.120891	0.232399	0.219857	13.159	0.050943	0.0488492	18.8366	0.773731	0.405713	0.058168	0.0496107	0.231759	11.5599	0.0955564	0.0764038	23.2488	0.795739	0.401827
ENSSSCG00000001092	492.409	347.44	345.135	369.606	260.871	386.522	1801.26	655.398	900.728	424.361	389.351	430.913	423.981	254.963	320.294	395.266	658.493	709.573	319.155	324.585	325.443	367.882	212.576	594.253	584.072	1288.67	646.904	328.584	404.75	263.51	282.744	251.232	370.607	975.487	811.473	289.645	313.889	352.968	355.719	226.925	214.504	375.38	1325.56	789.065	327.395	268.559	417.833	275.004	154.37
ENSSSCG00000001095	7.5262	5.2721	13.1564	9.47656	7.30477	12.6783	14.6289	6.61568	8.2608	5.82319	6.68396	16.1423	3.75212	8.09924	12.0027	7.90126	8.37168	5.63933	6.10964	5.40997	10.0269	4.2194	9.20911	9.84817	6.60993	10.3731	5.04104	2.07446	3.90843	9.03523	1.20268	5.43731	4.84389	10.1297	6.32105	3.52072	2.80442	4.64883	12.1177	1.41612	6.0407	7.02056	6.67377	5.81587	5.1574	2.90558	4.68287	8.41351	1.52874
ENSSSCG00000001096	0	0	6.93351	1.66817	0	5.26721	0	0.525408	0	0	0.973378	6.92539	0	0.768303	0	0	0.539421	0.534953	0	2.36859	1.51848	0	0	0	0	0.552637	1.01865	0	0.670718	13.0466	0.244473	0.754814	0	0	0	0	1.83001	0.699373	0	0	0	0	0.723522	0	0	0	0.318566	3.17132	0
ENSSSCG00000001097	141.719	1110.74	1136.04	2532.24	138.691	4534.34	1413.4	439.48	430.891	115.819	1321.82	1373.86	301.37	234.187	405.927	149.251	421.704	278.988	675.726	1317.42	515.132	120.308	173.52	278.056	445.208	554.036	710.733	672.897	1105.07	1239.27	92.8378	174.276	347.368	1426.95	623.245	624.878	693.707	1711.07	2433.16	139.322	294.227	478.045	364.142	508.108	830.871	600.957	1795.58	1310.28	89.8422
ENSSSCG00000001099	61.0565	79.2995	528.189	2007.78	302.032	1555.32	2373.74	50.1882	176.023	15.9938	93.5605	690.471	98.7076	272.461	152.349	195.611	79.8665	197.374	29.6219	96.8649	337.24	82.7228	203.35	267.347	60.1425	968.682	260.287	33.1929	20.8223	489.152	25.9798	147.808	177.763	846.586	20.9963	107.861	37.8749	38.4133	545.66	15.7912	196.012	261.86	494.155	24.3687	147.893	31.898	22.4423	222.655	16.827
ENSSSCG00000001100	29.0091	324.825	174.699	282.844	162.827	88.0822	174.279	485.012	20.207	38.7754	294.379	193.825	18.5423	245.857	89.3014	401.927	397.659	40.2631	20.7677	335.145	276.071	38.537	271.849	496.931	428.2	293.225	43.9193	25.0306	315.76	379.125	21.5685	204.858	158.611	252.48	401.821	41.221	18.8512	298.051	435.278	17.4638	254.887	243.869	360.814	445.485	41.5745	42.0871	289.786	392.967	18.1994
ENSSSCG00000001101	0	0.0447336	0.00597781	0	0	0.022706	0.0444038	0.0226493	0.0115545	0	0.0461565	0	0.0127273	0.0331201	0.0137507	0	0.0279041	0	0	0.214422	0	0	0.0450402	0.460755	0.0160839	0.200114	0.0175648	0	0.0462614	0.00562416	0.00210775	0.0520617	0.120099	0.307714	0.0052278	0.016454	0	0.2231	0.0850741	0.00340364	0	0.224331	0.417941	0	0.0123454	0.00822582	0.0769035	0	0.00828415
ENSSSCG00000001107	0	0.0216302	0.0144523	0.0347716	0.0145651	0.0548954	0.0357845	0.711861	0	0.0429546	0.0101446	0.0288708	3.58167	0.144132	0.0110815	0	1.37174	0.111507	0	0.0370286	0.0158258	5.01863	0.174227	0.0384121	0.440702	0.0115193	0.0212329	0	0	0	4.63721	0.031467	0.0181475	0	0.113752	0.0132601	0.0254301	0.0583115	0	5.6162	0	0.0387398	0.0150812	0.228266	0.0447706	0.0795491	0.0332012	0	4.39287
ENSSSCG00000001131	2.69131	56.5551	47.8412	231.875	25.1554	199.627	117.884	33.1007	6.70086	3.09112	65.703	45.7075	4.72386	36.1103	31.3665	32.8782	34.5229	9.62916	6.99721	54.4777	30.3697	6.58558	41.7928	34.0922	41.0417	92.843	5.09324	6.2772	64.389	43.7062	1.95578	18.1155	39.1781	206.596	27.8925	8.90612	3.05002	57.3486	30.836	2.17129	17.433	65.049	75.2463	26.8798	5.01169	10.495	72.3145	31.0789	0.960858
ENSSSCG00000001132	0	6.14938	0	6.0411	1.38027	2.08087	0	1.03784	0	0	12.4977	1.36798	0	2.27645	1.05014	0	3.72933	0	0	9.94225	1.49974	0	15.4788	0	6.14166	1.63744	0	0	16.5609	0.644278	0	0	0.859876	1.35578	3.59324	0	0	24.1759	0.609107	0.389906	1.43481	0	0.714589	3.93303	0	0.942313	4.7195	0.626433	0
ENSSSCG00000001156	12.7894	19.3916	29.0594	30.9544	16.9525	26.0655	49.931	25.9254	19.5609	7.6208	21.4065	24.5219	9.47304	16.1965	19.7173	43.7694	26.135	17.7378	12.6142	23.2522	24.4422	11.1158	18.7778	24.6258	24.7071	50.194	15.9781	6.1198	19.9867	24.9162	2.96119	23.0591	11.3232	14.8125	24.8502	10.8421	5.4925	21.2155	21.9254	3.50523	23.2803	19.125	16.7518	24.6686	10.8976	5.45439	20.2494	14.6626	3.04408
ENSSSCG00000001164	104.253	140.691	243.476	243.026	124.747	201.374	252.997	307.502	161.949	29.5012	148.773	247.856	42.0175	205.097	446.35	246.318	222.128	172.987	124.276	197.965	267.893	33.7182	209.404	314.25	283.299	254.562	180.14	48.3297	175.093	119.754	8.85249	140.475	76.2484	82.6529	224.672	66.4276	42.1224	191.407	150.61	12.4667	155.367	129.12	109.061	244.381	60.291	65.8826	195.298	145.28	13.7554
ENSSSCG00000001197	13.5593	18.0609	18.2071	8.82898	6.8276	13.1881	33.5489	17.0056	16.3685	3.77541	27.641	28.7589	9.37561	15.4834	15.2591	42.5798	25.0357	20.2547	13.9847	20.2506	24.574	9.81302	19.7798	45.0155	21.2661	20.5868	15.5519	8.76206	14.7456	19.1218	2.23945	10.141	7.44351	12.9938	15.1821	13.5971	7.45044	17.0839	21.8442	2.29032	12.4204	17.5923	12.3717	15.1992	6.12115	9.90508	19.4544	16.6555	2.15154
ENSSSCG00000001203	2.63854	12.2083	14.6827	5.66959	7.67268	1.65246	4.03944	65.5214	4.73002	0.808135	11.4515	17.3814	0.694686	6.6285	9.59028	32.4558	60.4997	2.51743	7.48365	11.6108	23.2239	0.413213	22.1256	49.1419	59.9896	14.3035	17.5767	2.81331	18.9379	26.6049	0.191743	9.47217	10.9255	7.53657	69.4341	7.98307	2.39218	20.2955	30.957	0.154815	3.98793	18.221	10.7819	65.1987	8.98455	4.48984	31.232	27.3604	0
ENSSSCG00000001204	0.66165	1.48933	1.95336	1.16753	1.28145	1.32993	1.09508	3.25369	1.05077	0.356009	1.50049	1.23322	0.109857	1.16394	1.99231	2.19966	3.3548	0.796209	0.388852	1.41643	2.26007	0.357066	1.083	1.151	2.8923	0.881282	1.24539	0.500507	1.60438	1.87247	0.116957	1.02314	0.902442	0.656722	2.93309	1.36952	0.794425	1.46845	1.85221	0.0839398	1.15834	1.4572	1.23071	2.76505	1.56036	0.659306	1.47324	1.18003	0.119176
ENSSSCG00000001205	18.8741	33.9614	31.696	15.0207	12.3418	26.2677	34.4839	84.6111	30.6325	11.7757	37.9238	37.4151	2.14721	18.3595	49.159	41.8155	71.7359	36.1267	21.1486	42.4501	39.4412	1.91581	14.1119	64.1398	65.8993	20.6701	22.225	8.38512	37.6299	10.844	0.253998	8.62644	6.33182	16.4015	48.5087	5.94843	8.8728	32.698	22.4262	0.615241	13.5841	7.72381	6.01369	50.6825	14.877	9.91264	37.4005	9.88463	0.332765
ENSSSCG00000001206	1.4611	2.88675	1.90132	1.11938	1.08546	1.87854	1.66903	4.2474	1.74193	1.46992	2.53807	1.7015	0.411829	1.42487	2.02247	2.12954	3.67665	1.61959	1.07888	2.90032	2.21439	0.488536	2.05362	1.63579	3.91317	1.23514	1.85686	1.03764	3.11505	1.22013	0.112379	1.06485	1.15922	1.4905	4.4693	1.6033	0.947581	3.33681	1.61298	0.18773	1.04775	1.38461	1.30741	4.40275	1.60016	1.07376	3.50946	1.31704	0.187844
ENSSSCG00000001207	0.457047	1.00314	0.809136	0.319614	0.340785	0.660552	0.608012	2.30617	0.501871	0.287149	1.02572	1.2545	0.0925643	0.829694	1.03711	0.957735	2.41465	1.02495	0.63154	1.76368	1.09762	0.160589	0.509558	1.20367	2.85942	0.500538	0.869388	0.171812	0.876183	0.46585	0.0212909	0.473299	0.106151	0.107595	1.99611	0.166205	0.159374	0.950161	0.193355	0.0034381	0.379555	0.19423	0.0882152	2.04615	0.0623519	0.232655	0.843406	0.254092	0.0111574
ENSSSCG00000001209	59.8763	90.2565	75.4624	99.659	63.0511	109.591	70.2675	178.557	101.396	30.3521	90.3958	118.752	16.1124	104.108	106.822	97.2021	173.953	77.6304	33.7286	93.6421	121.479	13.3958	101.404	73.9986	171.224	60.4902	116.552	31.9769	84.4377	62.3002	4.0935	76.3006	20.517	37.6703	153.611	46.5525	28.5615	103.659	63.4888	3.42754	91.6694	46.6797	29.1652	175.494	55.7225	28.4009	90.3838	45.6276	2.9794
ENSSSCG00000001211	0	0.0110718	0	0	0	0	0	0	0	0	0	0	0	0	0	0	0	0	0	0	0	0	0	0	0	0	0	0	0	0	0	0	0	0	0	0	0	0	0	0	0	0	0	0	0	0	0.00226596	0	0
ENSSSCG00000001213	0	0	0	0	0	0	0	0	0	0	0	0	0	0	0.00493798	0	0.0150309	0	0	0.0825007	0.0141041	0	0.0291138	0	0.0173276	0	0.00946149	0	0	0	0	0	0.00808661	0	0.0112641	0	0	0.00649598	0	0	0	0.00863134	0	0.00462347	0	0	0.0147947	0.0235649	0
ENSSSCG00000001214	0	0.387928	0	0	0	0.787621	0	0.392828	0	0	0	0	0	0.574432	0	0	0	0	0	0.442728	0	0	5.46822	0	0	0	0	0	0	0.487725	0	0	0	0	0	0	0	0	0.4611	0	0	0	0.540951	0	0	0	0.47636	0	0
ENSSSCG00000001216	5.32932	42.7412	3.29513	6.60661	13.2834	2.92044	1.35981	93.2209	10.0845	0.816137	33.1527	7.67964	0.467709	15.8225	29.0557	24.6951	55.5443	9.74568	4.53465	52.5312	4.20966	0.625957	39.7239	2.91932	93.0918	1.3132	10.489	7.8132	48.3448	12.4008	0.193642	29.8936	2.06881	3.26194	64.3581	11.0854	3.38221	44.8707	6.83889	0.312697	23.0138	6.62451	0.573087	76.4897	3.96966	8.31288	41.6344	12.5597	0
ENSSSCG00000001219	7.17179	5.62092	8.93423	9.72406	6.06637	9.22417	7.37382	6.59374	6.10912	8.2276	6.39838	8.42416	2.92304	7.84549	7.74309	7.50886	7.01784	5.66891	5.39586	5.88466	10.2082	1.57595	6.45865	5.4322	6.77531	6.50242	6.42356	4.07103	6.13991	9.93914	1.03688	6.39338	3.74672	7.57222	5.57337	6.07667	3.05002	6.66318	8.23062	0.822457	6.90235	5.72126	6.85726	6.7732	6.57183	4.88913	7.15585	7.49441	0.760878
ENSSSCG00000001229	6862.58	5855.78	29973	18025.8	14866.5	27046.5	16536.1	3610.88	11554	8435.57	8694.17	26597.6	15627.6	20353.3	12643.6	7259.27	7109.46	15783.4	7592.42	5253.85	48474.6	10468	18074.8	10814.4	3606.46	16079.2	13737.8	5859.83	1485.86	26540.5	2137.65	8328.63	10061.5	13149	1171.46	10389.6	7498.84	3377.91	32794.3	4913.71	12929.7	9123.88	16071.1	1793.85	17052.9	7868.85	2052.64	30492.5	2720.34
ENSSSCG00000001232	1.6229	1.98155	7.38645	8.94161	0.842728	17.575	17.3689	0.739267	2.8285	0.41422	1.36958	5.28974	3.5607	1.08103	1.17547	6.72263	2.16853	1.5054	0	1.4283	4.12051	2.22388	1.89013	0.555625	2.24989	2.33274	0	0	1.21336	2.09795	0.442263	0.303443	1.225	6.76019	4.75337	0.383609	0.245228	0.56231	6.07424	0.555469	0.876028	0.933941	2.3269	5.40298	0.431732	0	0.704367	3.69721	0.128758
ENSSSCG00000001233	373.889	547.196	1954.5	770.586	1086.16	1460.77	1262.65	369.254	570.077	312.879	410.284	1027.64	801.787	621.252	486.589	539.802	321.564	398.511	397.808	573.047	1931.9	768.403	782.829	1003.45	423.121	1232.68	786.002	158.907	231.939	718.266	305.355	283.745	703.24	1043.28	254.54	223.269	130.659	222.596	655.714	276.261	354.907	479.624	845.198	282.179	221.715	189.587	212.377	565.79	298.107
ENSSSCG00000001234	0.00912616	0.00703769	0.0376182	0.0980499	0.00947795	0.035722	0.294956	0	0.018178	0	0.0396085	0.0281806	0.552639	0.0312636	0.00721106	0.0153778	0.702399	0.00725606	0	0.0240956	0	0.93614	0.0425156	0.0749877	0	0.464747	0	0	0.0363903	0.0353927	0.417817	0.0102382	0.0826636	0.158267	0.0657968	0.0345148	0.0165481	0	0.0167303	0.273093	0	0	0.245345	0.0540142	0.0194223	0	0.025926	0.172062	0.265004
ENSSSCG00000001235	0.517559	1.59647	14.4004	11.5489	0.537509	14.181	211.734	0	0	0	1.4975	19.178	40.1983	3.54602	3.2716	6.97681	19.0872	0.823005	0.489316	2.73299	2.92016	41.3372	10.4482	6.379	1.91336	173.018	0	0.689802	0.515937	19.57	8.08641	6.38689	3.34856	78.6681	0.46643	0.489347	0	0.537979	6.64161	17.9169	0.558749	8.57789	106.302	0.382904	1.10147	1.46783	1.96041	22.9311	11.5796
ENSSSCG00000001236	0	1.16378	4.66554	0.415743	0	1.57524	304.204	0	0	0	2.18328	4.66007	1.32445	0	0.794968	3.81442	1.20992	0	0.951193	1.32818	2.27063	0.393904	4.68705	15.8448	0	307.411	1.52321	0	0	2.92635	0	0	26.0374	159.596	0.906705	0	0	0.522896	5.0721	0	0	16.6748	167.695	0	0	0	0	1.89686	0
ENSSSCG00000001242	1.66201	57.6434	5.40097	6.95623	6.28053	4.41216	3.40098	54.4715	1.38483	1.34821	53.2546	4.33604	0.198573	5.6278	3.41313	3.97205	43.9584	1.25602	1.87469	57.792	6.52702	0.289919	5.66011	2.38874	52.0972	3.08166	3.03944	2.68666	66.5018	8.07288	0.239166	4.41212	2.28902	4.33097	51.0224	2.94057	2.08867	59.5162	6.7121	0.181036	4.60118	3.31822	3.83106	52.5988	2.75789	2.64847	62.3419	5.1889	0.0979168
ENSSSCG00000001245	3.16415	2.38522	5.1841	5.77358	2.15998	6.1648	5.39748	3.24823	4.7446	4.41005	2.76455	4.1351	1.99688	3.49137	6.08185	5.46647	3.2636	3.97152	3.32761	1.90864	5.73694	2.04614	4.19584	2.60478	3.43369	4.19041	4.2253	2.77196	1.96697	4.91188	0.70403	2.33324	2.80624	5.29508	3.74869	4.57155	3.8357	2.12491	5.75172	0.750968	3.28163	3.85457	5.00826	3.45878	4.61541	3.73066	2.09572	5.14449	0.660035
ENSSSCG00000001247	0.104302	0.57811	0.0335885	0.404062	0.0812415	0.0714458	0.171877	0.259618	0.123354	0.0898472	0.579995	0.114067	0.0457683	0.238205	0.154526	0.0549222	0.329258	0.0829284	0.147915	1.10728	0.147122	0.0510449	0.182214	0.124983	0.590439	0.155277	0.236866	0.0521299	0.922776	0.120085	0.0142118	0.175517	0.0759174	0.159601	0.364241	0.184905	0.0709222	1.04351	0.149381	0.0152997	0.147791	0.0360139	0.14721	0.390648	0.097114	0.0554637	0.691377	0.165921	0.0155159
ENSSSCG00000001248	0.0411641	8.6026	0.0424198	0.122472	0.0171003	0.0580054	0.0630197	2.45587	0.0327971	0.063039	8.92089	0.0762661	0.0252883	0.103412	0.0650517	0.027745	3.35962	0.0589119	0.124537	15.4839	0.0371608	0.0193397	0.115061	0.0112745	8.21008	0.0405729	0.074786	0.0768088	8.84716	0.0558742	0.00897423	0.0277081	0.0106531	0.0503909	5.03784	0.0467043	0.0223924	11.0308	0.105648	0.00483059	0.0799921	0.0227414	0.106238	5.8594	0.0525633	0.151767	6.35378	0.0232828	0.0117572
ENSSSCG00000001252	9.81278	5.13679	43.0303	11.4292	11.492	33.5452	73.8032	2.81822	21.417	6.76003	6.76726	38.4056	16.7351	21.9337	13.0798	2.73905	5.89039	26.0066	6.09087	4.60244	85.6342	4.21166	11.3012	7.97853	2.74741	27.1194	16.482	3.96197	0.495544	17.071	0.393758	4.941	8.41357	21.1868	0.510712	6.59886	2.69511	0.465043	19.3742	0.565846	6.65462	3.66628	33.228	0.316281	12.9597	2.11472	0.385998	15.2767	0.307626
ENSSSCG00000001256	0	0	0	0	0	0	0	0	0	0	0	0	0	0	0	0	0	0	0	0	0	0	0	0	0	0	0	0	0	0.0279821	0	0	0	0	0	0	0	0	0.052909	0	0	0	0	0	0	0	0	0	0
ENSSSCG00000001297	0	0.0140183	0	0	0	0	0	0.00709771	0	0	0	0	0	0	0	0	0	0	0	0.0079993	0	0	0.0282289	0	0.0252014	0	0	0	0.0090607	0	0	0	0	0	0	0	0	0.0094478	0.00833125	0	0	0	0	0.00672441	0	0	0.00430349	0	0
ENSSSCG00000001342	125.249	78.7594	151.471	99.5198	170.211	140.999	155.536	94.8428	127.145	144.252	67.8869	128.564	52.0836	175.331	117.232	108.722	91.01	106.716	92.97	83.8118	172.484	50.5233	169.85	143.173	102.046	184.212	156.193	57.4835	70.5114	105.377	16.7997	58.4497	59.8275	100.667	85.8231	65.5725	51.9286	73.1652	115.754	20.9537	68.1673	107.7	89.7909	95.7259	66.4554	58.2241	71.3914	117.42	15.6037
ENSSSCG00000001346	25.4936	16.0108	30.8997	20.112	25.3909	24.7563	23.701	17.2829	17.4141	27.0584	16.9083	16.6456	15.7607	19.2086	16.2155	19.194	17.8684	17.6193	16.8116	16.5074	30.6645	9.666	15.967	24.5839	15.2467	14.7911	17.8765	23.0974	19.3173	23.334	5.58355	22.7533	17.2709	26.0066	18.8638	17.9478	19.7583	16.7512	24.8695	4.22231	24.7779	19.4876	18.9851	18.3802	20.7855	23.7734	18.5037	16.1636	4.55847
ENSSSCG00000001347	18.6819	11.4501	25.3514	25.0564	20.5023	23.1685	22.1822	23.3602	14.9048	25.777	13.6474	28.8352	12.0937	19.3936	24.0755	15.7256	19.2648	15.5756	15.8501	12.0613	32.5423	7.1958	21.8038	14.2314	21.7733	18.2037	18.6354	10.4438	12.3374	27.0959	4.91237	19.3361	14.2738	21.7339	16.6545	13.9115	13.3549	12.3401	21.7326	4.36095	20.5499	17.3255	18.4983	17.0186	12.3643	12.3039	12.1893	25.1565	5.37112
ENSSSCG00000001362	145.381	297.929	350.434	416.159	422.131	453.67	444.112	337.439	244.487	158.697	219.055	365.039	120.304	488.268	179.663	474.26	168.582	261.177	185.483	390.486	522.245	94.7339	366.371	434.699	417.972	409.468	587.198	168.956	217.137	392.131	62.8775	285.559	345.646	340.745	191.315	292.986	171.486	280.272	422.367	68.0349	434.466	430.07	329.98	233.349	247.841	243.249	231.273	266.035	89.5603
ENSSSCG00000001372	16.8318	115.826	33.9124	29.8765	37.4057	31.499	31.1246	121.832	24.6362	25.3682	113.529	22.4447	10.1142	27.8922	30.8805	41.3831	103.433	22.2456	13.2261	109.205	36.183	7.78968	34.9653	23.1113	105.488	17.3634	29.5173	14.8569	202.278	43.4027	6.19654	60.983	25.228	41.6803	162.856	28.4273	11.7169	161.71	38.1838	6.12364	52.2126	35.6374	29.9438	172.693	30.9066	18.8299	172.888	42.8285	7.01881
ENSSSCG00000001376	308.727	264.794	558.506	483.194	413.796	518.73	409.392	329.497	315.48	361.933	260.91	452.777	168.05	500.192	372.022	411.792	338.781	297.114	322.296	296.21	592.035	116.754	476.534	425.332	377.966	367.917	468.344	350.451	237.45	638.835	86.3242	365.781	338.643	518.798	341.234	371.454	312.435	249.523	631.182	75.1442	497.607	453.741	387.209	324.526	368.676	334.261	232.883	509.744	81.8754
ENSSSCG00000001379	59.275	50.0095	82.3187	127.707	29.1249	105.488	116.978	63.2173	73.9098	186.268	56.7477	61.0008	33.1603	25.6932	63.5261	101.865	63.9251	67.6945	73.3945	57.2962	81.6545	15.1228	30.4972	70.4284	54.4043	79.8856	65.3909	52.5603	61.0921	103.21	10.5376	80.541	71.0792	152.023	69.8954	95.041	63.8496	68.3601	135.372	10.8597	85.7168	91.0203	106.906	71.9006	113.646	59.2481	78.7269	76.8107	10.135
ENSSSCG00000001382	196.166	1244.63	371.842	156.19	84.8866	124.54	460.516	2933.88	446.724	111.128	1170.07	227.768	24.3191	127.026	189.026	757.165	2357.15	323.35	185.462	1323.61	360.837	12.0199	152.312	1097.5	2921.1	563.935	344.68	153.044	963.45	577.918	11.5898	156.554	1381.65	575.937	1981.31	389.796	137.003	1100.76	363.637	9.9426	75.758	1148.17	663.282	2312.33	476.455	205.236	985.808	534.097	15.5635
ENSSSCG00000001384	7.48709	7.83069	11.6396	10.3686	11.3292	14.7612	14.4413	14.552	8.59249	7.69082	9.84688	10.3762	4.00382	11.7215	11.1196	14.1193	12.0346	7.28385	6.97417	10.1025	12.2268	3.49311	11.3123	9.74945	15.4037	11.8007	17.6018	7.15923	7.95876	11.1472	2.37287	8.64708	8.78361	13.1174	12.9147	9.98362	9.07294	9.48432	10.8759	2.35842	10.5058	13.3134	12.8582	14.6849	13.0174	10.017	8.63155	7.68226	2.30308
ENSSSCG00000001388	0	0.912271	0	0	0	0.463052	0	0.461897	0	0	0	0	0	2.02629	0.467372	0.996687	0.474216	0	0	0	0	0.231581	3.67409	0	0.546676	0.485835	0	0.788345	0	0	0	0	0	0	0	0	0	0	0	0	0.63857	0.816942	0.636063	0.437604	0	0	0.560116	0.557594	0
ENSSSCG00000001391	1.0061	1.93964	5.18393	5.40466	4.70195	5.51334	5.98995	3.53545	2.50499	0.770372	0.727759	8.80236	0.882965	7.46762	4.37233	2.96677	2.82314	3.19972	1.90239	4.87001	4.54126	1.18171	4.68705	2.75562	0.46493	7.43736	4.56964	0.670462	2.50736	5.36497	0	3.95043	3.90561	8.7239	1.36006	2.37814	0.912157	1.56869	4.611	0.885487	3.2585	6.25304	3.78666	2.23301	1.07059	3.5667	1.42908	2.84529	0.239466
ENSSSCG00000001392	0.0363936	0.0617433	1.06511	1.61215	0.219219	1.8177	2.92821	0.0227357	0.202974	0.122614	0.405409	1.10132	0.265098	0.182855	0.362331	0.331151	0.268434	0.179403	0.151393	0.0320297	1.07598	0.11399	0.248666	0.259166	0.0269087	1.62017	0.143258	0.18432	0.0580473	1.24909	0.0370263	0.514437	1.14906	3.55667	0.019679	0.523029	0.164978	0.0378295	2.4819	0.1388	0.573633	1.46773	2.16029	0.0269249	0.425991	0.196108	0.0379091	0.864554	0.0173245
ENSSSCG00000001393	0	0	0.0513118	0.411512	0	0.0194902	0	0	0	0	0.0180088	0.0512517	0	0.0284294	0	0.0209756	0	0.0197948	0	0	0.168564	0.0097474	0.193306	0	0	0.0817964	0.113078	0	0	0.0965524	0	0	0	0.126987	0	0	0	0.0258787	0.0228204	0	0	0.137542	0	0	0.0264924	0.0353041	0	0.046939	0.0118515
ENSSSCG00000001396	1.66539	1.23965	10.0321	12.8442	4.28723	9.10609	5.82987	1.10969	2.86894	1.12257	2.66513	8.05466	1.50954	4.08979	3.22626	2.94166	1.63418	2.16256	1.02738	1.58453	9.14973	1.55581	2.96559	3.73364	1.10537	4.00862	1.78151	2.26248	0.929439	11.8325	0.563067	4.10454	4.3266	7.94351	1.04307	4.63263	2.61753	1.40359	13.332	0.792294	5.86582	6.11003	6.90073	1.07987	6.24013	2.70807	1.13254	10.4804	0.661157
ENSSSCG00000001398	13.1721	7.06429	61.8717	39.5297	31.2833	41.0072	22.2947	11.7327	21.8059	10.4322	9.15872	44.2924	7.66187	29.8327	20.0206	12.0686	14.8173	21.5953	9.23998	6.94531	89.2161	7.64142	27.8392	21.5146	9.42371	19.7572	23.1887	6.6879	1.73042	34.7627	1.63777	13.5171	12.42	27.7374	1.57752	14.3712	6.28189	2.44117	45.527	1.90008	17.7637	13.7603	13.3959	1.96412	22.0103	10.0115	1.54707	34.4462	2.00678
ENSSSCG00000001400	1457.5	1107.25	3629.2	2615.34	2231.68	4009.1	3211.76	1606.52	2016.87	817.875	1173.11	3124.88	717.168	2805.01	1482.5	2487.14	1391	1564.56	974.818	1323.34	3338.3	511.247	2177.57	1647.53	1854.87	2084.23	2661.71	1517.71	1182.55	2229.11	239.012	1193.59	1356.82	2612.11	1489.91	1362.19	1246.63	1175.67	1782.56	198.928	1695.75	1956.06	1683.08	1483.76	1382.07	1458.15	983.004	1398.34	179.693
ENSSSCG00000001401	0.198914	9.00421	0.0819927	0.115074	0.0929617	0.11679	0.160722	9.14901	0.24763	0.426466	9.99996	0.112608	0.109106	0.0908563	0.117879	0.0837939	10.4695	0.284676	0.0282089	9.33958	0.0897848	0.0778783	0.139001	0.204304	8.90711	0.155212	0.346325	0.0795337	11.9074	0.0867847	0.0397517	0.089261	0.0900868	0.162333	12.1899	0.169264	0.162307	12.3023	0.118513	0.0466849	0.204007	0.164837	0.235292	13.5242	0.232831	0.21155	11.2028	0.0937566	0.0378757
ENSSSCG00000001402	4.08965	3.03894	2.06645	2.25326	2.85086	1.94134	2.00232	4.12733	3.44745	4.10403	2.86738	1.82937	1.01468	2.45453	3.25718	2.3833	3.49884	2.22693	3.74771	2.65338	2.08432	0.790566	3.33793	2.73978	2.79934	2.44194	4.0996	3.49737	2.93588	1.99833	0.466588	2.8029	2.42622	2.32091	3.46341	3.80514	3.55595	3.21606	1.8935	0.494114	2.52149	2.57038	2.26144	3.97221	3.88642	4.13008	2.83512	2.44736	0.566986
ENSSSCG00000001403	0.112138	0.0617683	0.165084	0.70169	0.0665487	0.790082	0.708505	0.0500388	0.0159544	0	0.0115878	0.0989341	0.00702956	0.109758	0.0379739	0.134968	0.0770601	0	0.030291	0.0563951	0.12654	0.00627198	0.14926	0.0219384	0.0592232	0.0394741	0.0727606	0.021351	0.0159695	0.108722	0	0.0539153	0.124375	0.833444	0	0.0151465	0	0	0.102787	0	0.0345892	0.19913	0.137814	0.0355553	0.0340931	0.0227165	0.0227547	0.135914	0.0152517
ENSSSCG00000001404	0.0753234	0.255579	4.16049	5.45318	0.281617	3.3847	1.76817	0.482322	0.915203	0.115351	0.544852	4.17113	0.343746	0.292441	0.476136	0.304613	0.640119	0.431197	0.156669	0.185616	1.47896	0.312599	0.538055	0.453872	0.348079	0.878528	0.661423	0.0803128	0.12014	4.74689	0.0218951	0.405609	0.487335	1.98245	0.475176	0.256383	0.0273162	0.0626363	6.46237	0.0707134	0.63428	0.395324	0.388794	0.735586	0.44885	0.085449	0.106991	3.56451	0.05737
ENSSSCG00000001407	0.018654	0.0143851	0.278734	2.01957	0	0.394288	0.523566	0.0291337	0.00928901	0.0571338	0.0269867	0.470413	0.0245566	0.0532527	0.058958	0.0235744	0.0299107	0.0519102	0.0176361	0.0902947	0.168399	0.0365168	0.0869024	0.0510919	0.0258608	0.114913	0.0564837	0	0.0278933	0.415973	0.010167	0.0837083	0.108621	0.504279	0.0336224	0.0529115	0	0.05817	0.299223	0.0082089	0.0604157	0.128819	0.100298	0.0207011	0.0496244	0.013226	0.0264966	0.175848	0.00887988
ENSSSCG00000001409	51.9015	163.673	87.8516	104.536	122.156	123.721	116.866	105.895	66.9615	51.0234	111.967	69.6923	23.7578	115.399	55.5194	111.273	66.6782	77.841	72.3659	151.335	117.954	11.6363	96.4224	64.596	122.561	104.075	194.319	68.165	108.856	93.6666	19.2712	77.8706	108.272	118.992	74.6682	90.0605	60.2711	122.624	68.1646	13.5882	95.6122	110.685	86.3815	72.011	91.2529	83.0384	106.707	61.1808	18.4437
ENSSSCG00000001410	21.7514	18.3275	22.6047	21.1456	24.4799	24.6178	23.0975	17.4678	19.0089	34.9526	18.1629	15.0856	9.37833	18.9749	16.836	19.5671	16.1012	19.5593	22.4284	17.8467	23.8484	7.17589	18.2344	17.8905	17.6604	20.4105	24.8461	22.6523	18.7461	23.809	5.89608	19.6747	18.4322	27.0402	17.1621	28.6979	25.9372	18.4097	20.4837	4.84318	22.7691	21.5739	22.1323	16.6693	30.4307	29.3543	18.1408	16.4508	6.00738
ENSSSCG00000001411	1.28655	0.338778	1.36892	1.12378	0.912491	1.37566	1.28996	1.23337	1.50008	1.34553	0.680948	1.63647	1.15205	1.37357	1.29758	0.854815	1.39205	1.30568	0.435116	0.64439	1.33376	4.27948	0.877113	0.759188	1.16007	1.20279	1.5836	0.250935	0.531778	1.06482	6.4762	0.434172	0.690274	1.50451	1.02749	0.741723	0.256046	0.65235	1.13133	8.4817	0.666242	0.548967	1.42848	1.35423	0.845902	0.56363	0.505149	0.650779	6.80654
ENSSSCG00000001413	7.62831	4.22544	6.00121	7.08092	3.48777	7.90901	6.72542	5.46293	5.14204	15.4859	4.72389	6.74106	1.93494	3.80301	8.35768	3.97374	5.60863	5.03703	6.40288	3.82348	5.83669	2.15984	5.04172	7.59296	5.46827	6.47959	5.0281	4.95952	3.6631	5.33952	0.67942	2.68216	3.73168	7.27885	4.7117	4.30991	7.06788	3.84861	6.35267	0.840595	4.17796	4.40705	6.45242	5.67115	5.70191	6.46395	3.72193	4.86714	0.867972
ENSSSCG00000001414	9.72712	7.78478	9.33944	8.84116	10.5584	8.18278	7.22161	6.98948	7.37756	13.3002	8.89122	8.00337	3.68547	6.82547	7.65361	7.30856	7.67558	6.86462	8.32691	7.70647	11.0341	2.86825	8.9964	9.52894	7.97017	8.30844	8.6937	8.34781	8.99384	7.52881	1.84144	7.38193	6.42557	10.8609	8.24133	8.9264	9.89347	8.00801	8.37279	1.66065	7.01554	8.94697	9.51511	7.72552	9.86138	11.2723	7.96294	6.37635	1.84341
ENSSSCG00000001416	0.141322	0	0.0546125	0.0145994	0	0	0	0.0275895	0	0.0270528	0	0.0909142	0.00775166	0	0	0	0	0	0.0501039	0.0155471	0	0	0.0274321	0.024192	0.0163267	0.0145097	0	0.0235443	0	0.0171272	0	0	0	0	0.0159202	0	0	0	0	0	0.0190712	0.0243983	0.0189963	0	0	0	0	0.0333056	0.00840921
ENSSSCG00000001418	22.3047	32.0315	67.3089	46.1603	29.7373	44.2061	44.0557	41.3129	22.1526	24.1832	31.7348	65.7754	22.9183	28.0659	29.0336	53.8393	41.9714	19.8348	24.0502	33.3117	50.4081	20.0635	29.0069	46.4492	39.8661	51.5795	18.8845	23.995	39.6918	120.756	15.2489	27.9178	53.6686	61.0521	37.3229	27.1308	21.3362	35.0006	90.7903	15.7371	28.8559	53.6347	51.3403	37.3217	29.1613	24.0483	36.8024	111.677	22.6394
ENSSSCG00000001419	0.0275749	0.0170116	0.562637	0.00455784	0.0859133	0.0172696	21.1359	0.0172265	0.010985	0.0337827	0.0119678	1.64052	0.0363002	0.044083	0.213526	2.31393	0.00884296	0.0175395	0.0156421	0.0242684	0.323612	0.118756	0.085641	10.6038	0.0203883	15.8634	0.0166991	0.0514524	0.00549769	2.28316	0.016031	0.06187	10.7972	18.8132	0.0298209	0	0.0100001	0.0630582	4.863	0.0226513	0.0238155	21.9674	25.4122	0.0612018	0.0176055	0	0.013056	3.43126	0.0026253
ENSSSCG00000001420	7.15705	34.5358	24.1118	28.2447	12.5128	28.9925	28.7793	33.7319	8.81498	7.5231	31.7209	16.5861	4.7759	13.7581	23.0556	29.7036	29.8612	8.95657	9.1688	33.7306	20.7403	3.86327	17.5918	21.0815	29.9033	20.1054	16.2214	10.0187	38.6705	28.1462	2.36202	15.2982	20.084	29.2907	28.6243	13.4538	8.75412	36.0747	22.1651	2.03136	16.7792	21.6416	22.5425	32.2868	13.5192	10.8996	35.15	20.1607	3.32634
ENSSSCG00000001421	1.0572	1.95383	1.80323	3.26892	1.60907	2.65412	2.72853	3.07452	1.97872	1.31195	2.17551	2.40149	0.791843	2.0606	2.8229	3.33247	3.4634	1.89851	1.44757	2.02129	1.85118	0.456731	1.95307	4.34339	2.49327	2.54516	2.51126	2.13785	2.96179	2.72155	0.311283	2.22891	2.80676	4.14655	4.33671	2.39553	1.1568	2.76623	2.07175	0.29946	1.67265	3.9273	3.37137	3.85678	3.06457	2.24872	2.20073	2.45715	0.477229
ENSSSCG00000001422	0.443879	0.216189	2.04635	0.656455	1.43149	3.3103	2.89108	0.136825	1.16334	0.751313	0.337978	1.07007	3.48036	1.25383	1.40293	0.305084	0.309043	0.873014	0.552179	0.143925	1.25222	3.35682	2.01346	0.991797	0.129551	2.75359	0.778134	0.0467053	0	1.5289	1.67226	0.144148	0.21161	2.0019	0.0631624	0.110443	0.127084	0.0364257	1.34908	1.61407	0.416151	0.35493	1.63295	0.0172838	0.149157	0.0662564	0.033184	0.880921	1.79605
ENSSSCG00000001423	4.30714	4.26324	7.95688	7.17352	7.14616	7.1446	7.21495	4.46065	3.67493	6.6161	4.54037	6.9068	3.80306	7.81236	7.10749	7.86614	4.67437	3.61247	3.36445	4.65744	7.60169	2.97677	9.3598	6.04234	4.86673	5.55468	6.38177	4.27041	4.84344	9.75235	1.82743	6.7471	7.06865	8.22501	4.29584	7.42461	4.48835	5.14591	9.17182	1.54098	7.85383	7.30903	8.48669	4.43006	5.99454	5.38146	5.06721	9.22227	1.39397
ENSSSCG00000001424	7.72189	10.7274	17.9043	14.1712	14.6239	17.024	14.6323	9.48838	6.72913	7.04305	10.5963	10.7533	4.70891	13.2265	6.68469	11.6243	8.05717	6.63613	7.51523	11.4432	17.4914	2.66758	12.7847	9.71953	9.28829	10.5397	9.4558	6.58368	9.16931	19.102	2.70261	11.9751	9.84504	15.8125	8.80116	7.62308	5.09624	9.67909	15.405	1.69905	16.1825	13.5666	12.2724	9.91349	11.117	9.42015	8.97899	11.5613	2.45958
ENSSSCG00000001425	7.57629	3.85074	5.67812	6.17603	4.18452	6.09285	5.12576	6.34658	2.98388	9.59835	4.63335	4.1827	3.09786	3.81448	4.24492	3.56875	5.16298	2.76547	3.54887	4.15224	6.37317	1.46964	4.91995	6.03663	5.41079	3.87518	3.91036	2.9834	4.53153	5.6093	0.938476	5.48604	4.09968	5.30474	4.74845	3.32117	2.99734	4.61774	4.45081	0.868869	4.61012	4.85147	5.99926	4.68793	3.92104	3.76021	4.82639	3.5061	0.950817
ENSSSCG00000001426	0.601473	1.03992	1.36598	1.07649	1.07425	1.26263	0.984033	1.3612	0.663886	0.968037	1.13341	1.26185	0.507689	0.958055	0.92024	0.848886	1.17329	0.639659	0.630225	1.05533	1.89351	1.21044	1.14819	0.839435	1.27113	0.859046	0.829419	0.490177	1.14571	1.31488	0.087697	1.01	0.689064	1.28187	1.28436	0.561443	0.521001	1.19864	1.668	0.104525	1.06293	1.04237	1.12468	1.48801	0.733791	0.613878	1.33684	1.14122	0.10395
ENSSSCG00000001427	46.2728	44.152	118.464	52.8253	134.121	196.718	257.283	31.6746	47.2171	52.5981	67.3311	32.8708	428.627	94.2269	176.959	77.9305	52.4009	34.2434	26.9968	39.1523	112.955	331.612	91.4715	128.537	33.0761	209.443	42.9409	7.39813	4.5513	51.6895	213.818	29.5456	55.1707	202.903	4.53326	4.64996	8.93948	4.48764	19.0082	199.756	30.5855	75.2489	123.093	3.85183	3.90366	7.83718	9.43941	28.1794	212.861
ENSSSCG00000001428	0.171421	0	0.3533	0.236117	0.356057	0.268393	0.242995	0.178482	0.341445	0.35002	0.123997	0.294072	0.0250736	0.260995	0.677242	0.385132	0.229053	0.136294	0.270111	0	0.515833	0.1566	0.709857	0	0.105621	0.234665	1.73019	0.533095	0	0.720197	0.020762	1.08975	0.0739384	0.0582901	0.0514955	0.594281	0.362636	0.0593947	0.0523754	0	1.41882	0.157838	0.307228	0.126822	0.425621	0.486162	0.0270544	0.0538653	0.0272005
ENSSSCG00000001430	6.03606	11.6582	18.7747	18.5352	13.8602	19.6816	14.5301	12.3568	7.59707	5.99991	11.7066	11.5851	5.69828	13.3267	12.2845	13.8334	11.6652	6.30716	4.96061	11.6602	18.1999	3.55567	14.4684	11.5271	10.62	11.03	9.66248	4.63132	13.1384	17.6103	2.54534	12.456	10.0677	14.9701	10.9419	7.31705	4.56876	14.5631	14.7201	2.27851	16.6199	15.3731	12.4607	13.1818	8.73584	6.32135	12.8606	13.0637	2.39885
ENSSSCG00000001431	3.50816	1.90965	2.12657	1.87602	2.07173	2.69251	2.86676	2.06806	1.98671	3.58161	1.36833	2.12408	1.43376	2.47428	3.94055	5.82441	2.45411	0.820376	2.01604	1.81617	2.28986	1.14459	1.65569	2.59055	1.46223	1.35599	0.833143	1.46688	2.02287	1.36719	0.312425	1.2733	1.8692	2.66652	2.10773	0.747935	1.55912	1.89479	1.95459	0.423789	1.93081	4.18024	2.7369	2.03563	1.02475	2.29226	2.41011	1.52385	0.327449
ENSSSCG00000001433	12.0447	3.70012	4.5986	6.52744	6.62363	6.07488	10.5298	5.81302	3.63803	14.9378	4.48482	4.14609	4.28891	7.4632	5.41386	5.30683	6.15802	4.94528	13.1236	3.128	5.32528	2.98405	5.79519	7.43619	5.51128	13.8504	4.09552	12.5531	5.37362	7.29386	2.41782	4.36385	8.71264	12.1864	5.48081	7.20629	11.6183	4.59749	6.62421	2.18968	5.43581	7.41781	12.3153	6.0624	7.96324	13.2719	4.58099	8.11559	2.39686
ENSSSCG00000001434	0.0842514	0.690316	0.640309	1.20981	2.20935	1.53348	0.680748	1.15958	0.136351	0.193535	1.01318	0.834678	0.0739403	1.61147	1.81407	0.95827	1.10607	0.184214	0.358442	0.991742	0.701159	0.0659718	2.53488	9.86492	0.807873	0.53631	0.350777	0.94043	1.84772	1.79707	0.0573992	2.11484	19.4736	1.76191	1.63246	1.43386	0.802041	2.57253	1.4866	0.0308965	1.4212	27.1127	2.72931	1.76086	1.09824	1.06031	2.28874	1.5686	0.0300797
ENSSSCG00000001435	24.3784	46.4278	37.0961	19.4884	521.387	24.8367	24.8037	27.5325	19.6275	20.324	37.4107	30.1346	3.79909	271.223	21.1079	32.8722	20.9147	21.5566	14.1627	43.5119	32.5229	2.65375	161.157	27.5351	31.4804	22.0353	39.8405	29.7586	39.3488	34.1836	1.51082	320.584	46.1385	17.3734	18.4795	20.303	21.844	43.5165	18.3254	1.82142	310.227	46.0997	18.3139	22.6711	20.4862	33.1963	36.4345	17.558	1.81665
ENSSSCG00000001436	9.11293	7.36467	7.09062	6.09546	12.4875	5.62076	10.3148	6.03803	4.77855	15.3653	7.44911	4.12148	6.12446	4.94027	5.94595	6.39814	7.26915	3.99785	7.41902	6.24807	6.31025	3.6895	5.68197	8.4617	5.52986	8.67586	3.67567	11.1796	8.85497	7.80902	3.36973	13.8377	8.60575	14.637	7.44533	7.5718	9.97289	8.41998	6.33859	3.02456	11.4282	11.3308	13.6105	7.75498	6.79531	10.0019	8.90187	8.29776	2.90298
ENSSSCG00000001437	1.20186	0.331007	1173.32	2.19939	1.4265	4.09952	2.55552	0.603339	0.854974	2.23494	0.310487	987.978	0.602726	1.6665	0.813987	1.22957	0.550605	0.409534	0.568137	0.151106	1263.9	0.134443	1.59973	0.940515	0.555394	1.90382	1.94957	0.343251	0.256734	1573.25	0.0623854	1.82985	0.333253	2.18937	0.541565	1.13635	0.233495	0.0892342	944.262	0.226668	0.926792	1.30424	1.66168	0.508095	0.27405	0.85214	0.121939	1484.28	0.286061
ENSSSCG00000001438	0.15515	0.222198	0.331187	0.366354	0.345281	0.286297	0.339323	0.225005	0.154518	0.220627	0.136277	0.365019	0.116711	0.29106	0.367777	0.280107	0.204351	0.0793013	0.157161	0.107287	0.250111	0.0564053	0.430233	0.18212	0.0921819	0.172948	0.167782	0.177244	0.254091	0.526486	0.0322139	0.273517	0.415864	0.28263	0.139823	0.282908	0.140664	0.184311	0.446954	0.0487683	0.358924	0.229591	0.214509	0.204972	0.365569	0.330013	0.183649	0.73129	0.0422036
ENSSSCG00000001439	0.110314	0.340279	1.63699	3.28817	0.649212	3.05713	1.72012	0.149317	0.395515	0.225249	0.335143	1.37013	0.193627	0.697026	0.377716	0.198275	0.141507	0.532103	0.173824	0.271843	1.20334	0.167002	0.31977	0.443144	0.217505	0.966492	0.85734	0.0882162	0.0586501	1.26206	0.0480996	0.239263	0.4663	1.47795	0.192206	0.354624	0.133353	0.168178	1.13249	0.0668844	0.468436	0.467238	0.419146	0.0924953	0.446066	0.125144	0.0626773	0.956725	0.0525131
ENSSSCG00000001440	147.367	70.1133	393.055	126.123	423.34	88.5365	84.7022	55.7286	139.94	155.289	110.243	250.455	32.6424	518.187	102.265	74.0535	90.0247	190.099	71.0919	68.3078	760.266	15.6278	168.737	43.0682	61.672	45.8668	158.405	106.937	55.2652	307.256	18.4591	181.155	48.7811	65.3976	50.1438	163.541	91.021	70.4088	241.145	14.6083	271.615	50.3964	33.8185	65.7734	204.007	129.785	77.7921	202.774	17.3698
ENSSSCG00000001441	0	0	0.293556	0.112108	0.0140879	0.0318581	22.3825	0.466088	0	0	0.0196246	0.237362	0	0.0929399	0.0643107	0.0914299	0.6634	0	0	0	0.857209	0.0106219	0.0842597	3.56675	0.325966	29.9271	0	0	0	0.302493	0.0739333	0	7.84615	23.3447	0.110025	0	0	0	0	0	0	9.46133	19.4738	0.230823	0	0.0192357	0	0	0
ENSSSCG00000001447	0	0.0355684	0.0237652	0	0.0479014	0	49.8013	0	0	0	0	0	0	0	0	0.252588	0	0	0	0	0	0	0.179061	0	0	96.1693	0	0	0.0229895	0	0	0	0	42.5347	0	0	0	0.0239717	0	0	0	0.0637033	43.7709	0	0	0.0327024	0	0	0
ENSSSCG00000001453	131.016	41.631	511.384	372.523	256.892	440.383	235.582	27.2506	241.379	91.7172	65.098	330.106	38.1905	249.354	165.991	51.732	63.2718	218.076	85.7797	33.3721	570.349	43.1131	165.905	128.964	25.3424	201.326	172.466	56.1831	4.97526	421.367	11.0902	106.404	79.6845	314.019	4.76665	129.514	48.7463	5.27049	374.689	8.9427	123.669	93.703	166.91	4.73686	141.044	45.2832	6.70318	353.576	9.49381
ENSSSCG00000001455	11.2896	5.61906	43.7148	39.358	18.648	48.0621	28.4755	4.57269	23.5168	16.8077	12.773	70.3095	7.87915	31.176	34.8912	4.51541	13.0363	32.6627	12.3625	4.01074	91.1371	4.87341	19.124	17.205	3.7838	36.2628	21.1117	18.0671	2.10244	111.486	3.40189	30.3132	21.4686	88.9365	1.86343	35.565	8.16589	0.954277	43.8414	1.24961	17.724	13.7991	27.42	0.532347	20.4182	13.2529	1.77394	83.6199	2.35441
ENSSSCG00000001456	154.787	46.5527	694.468	661.243	252.369	641.049	399.529	34.0056	331.395	169.439	90.8215	556.455	63.5753	312.827	330.795	82.2585	89.8735	372.238	94.8511	35.1012	760.592	62.4167	175.53	174.3	25.9447	276.226	185.111	109.203	8.60755	830.056	20.8617	218.393	180.123	706.881	9.46594	258.737	92.958	9.48039	641.458	18.2476	237.726	191.74	321.203	6.88588	249.113	89.2076	12.8842	873.275	20.3204
ENSSSCG00000001457	158.851	55.991	941.057	817.212	325.363	771.956	464.506	42.6437	345.244	137.897	119.716	778.06	76.6708	397.763	273.072	73.8868	123.053	335.704	105.213	40.9277	1258.25	60.0923	209.268	199.476	36.1095	268.984	197.764	167.69	15.3227	1018.48	25.2241	357.106	236.723	896.966	13.8021	344.935	119.341	15.2221	858.209	34.8127	306.057	217.081	362.076	11.7026	310.054	140.766	20.0071	1073.36	25.2238
ENSSSCG00000001459	0.522584	0.473079	4.82331	14.6654	2.2181	16.5065	7.01488	0.532283	1.67451	0.347952	0.624539	3.13382	0.408777	1.6605	0.664263	2.41199	0.491831	0.686474	0.19333	0.859853	3.30746	0.169018	1.05849	1.43132	0.209994	2.83667	0.92878	0.363391	1.29104	5.4852	0.264183	0.81567	5.49791	17.6386	0.552864	1.09561	0.659186	1.55875	6.81022	0.306625	1.56987	5.58583	4.5201	0.521098	1.37812	0.483288	1.97944	6.01868	0.411004
ENSSSCG00000001463	23.5901	32.6276	151.714	84.944	53.8988	100.439	115.422	11.251	64.7223	21.5203	44.5864	99.2138	69.1661	47.1554	34.4736	49.538	25.0543	43.5223	12.6623	31.1199	175.12	48.4441	27.573	58.7758	14.2069	122.049	31.7979	9.39847	3.23664	60.8433	3.15211	18.383	49.825	160.122	2.46887	25.6619	16.4201	7.01351	95.3738	4.65847	23.4959	28.2372	156.515	3.22779	33.3078	10.575	2.88241	69.9184	2.77722
ENSSSCG00000001469	9.7414	7.13737	61.745	46.7605	13.1789	30.2759	19.7579	3.98905	23.6843	12.1892	13.2726	53.002	6.49721	19.4481	22.0505	7.49755	9.49831	26.0006	7.00436	5.9595	66.8328	4.46086	10.1799	12.4087	4.38185	13.7317	15.2879	5.35455	2.17472	63.694	1.93459	9.99553	7.90969	26.2978	2.15097	13.7339	5.9336	2.78402	74.1451	2.38579	15.227	9.75511	12.4729	1.99749	19.2952	5.31412	2.6283	67.234	2.42142
ENSSSCG00000001470	7.02763	3.66339	71.6513	93.9658	15.2902	28.7372	25.6784	3.64835	17.126	6.79399	8.32092	55.201	8.73449	21.1157	7.29011	6.38396	7.45982	20.1651	4.78823	5.87397	72.0367	7.45502	11.2179	19.4094	4.68083	19.9933	23.0032	8.05825	2.42652	69.1634	2.48218	24.1805	16.8156	64.0007	1.59219	25.91	8.08001	2.44857	83.9568	4.13496	28.398	17.2434	22.587	1.42325	32.9622	14.3079	2.02618	71.1707	3.25192
ENSSSCG00000001471	107.289	76.3953	165.282	137.162	125.892	145.482	126.376	98.9539	78.5373	122.552	75.0932	122.287	57.3352	112.62	102.709	110.455	85.6418	73.6302	76.7134	81.5938	156.108	38.5728	99.9402	117.905	95.9467	99.7144	92.9203	71.3245	69.0177	128.668	20.048	77.7876	77.0681	108.548	76.4451	61.4139	69.3083	71.8315	115.272	17.3056	99.2208	92.3629	86.7808	83.2519	71.9061	79.6747	69.541	116.081	19.7944
ENSSSCG00000001472	10.6173	2.40333	63.6876	34.7494	19.0359	25.1007	19.5881	1.6912	19.2017	10.8396	5.0054	55.7837	1.92385	32.8131	25.794	5.60746	5.20893	29.6508	4.94406	1.39466	89.3507	1.77856	11.7299	13.2379	1.12286	7.02863	10.2365	5.28013	0.315942	33.9033	0.575795	16.2963	8.95402	29.5292	0.33323	11.7866	4.26225	0.549066	27.6465	0.294438	18.0203	10.7974	6.98671	0.156318	13.6587	5.84253	0.625252	31.321	0.477757
ENSSSCG00000001473	0.0505885	3.67489	0.281511	0.426449	0.126092	0.142571	1.16172	0.695276	0.0503824	0.216921	5.56948	0.572776	0.0133192	0.427477	0.607583	0.102292	3.18785	0.0563109	0.373057	1.95899	0.388184	0.0118838	17.487	0.484953	0.589115	0.0415517	0.122544	0.148333	6.31383	0.421809	0.0110289	0.227012	7.56723	1.86815	1.63215	0.114794	0.110076	3.38644	3.13461	0.00593653	0.120152	12.9399	3.98209	1.1752	0.043065	0.961266	5.25035	0.324285	0.014449
ENSSSCG00000001474	23.702	43.5392	31.1383	30.9673	20.489	33.24	33.2841	38.6051	28.0688	32.3351	45.8866	28.4387	11.394	26.7488	39.3912	37.1358	37.4863	24.0982	27.9124	38.2228	31.7513	7.56127	26.6183	27.587	34.8446	32.1431	30.1485	26.8484	50.1571	38.3896	5.62393	24.5687	31.6265	41.3351	39.9312	33.5058	28.9032	46.7289	37.0138	4.5137	34.7163	38.479	35.673	41.6678	41.3964	34.8551	46.9235	35.5405	6.00433
ENSSSCG00000001475	14.8541	21.5342	53.3558	34.6504	36.9908	37.6572	56.6707	30.2045	25.0006	11.9446	28.9991	23.7285	29.9155	23.0111	15.3128	65.8484	35.7906	16.0856	7.49994	27.3407	46.7111	20.6361	14.1376	76.4835	25.0706	27.9434	16.4435	16.5689	44.1042	54.3287	23.185	54.472	78.3304	96.5393	49.2764	30.3289	11.0537	33.5367	48.1665	13.4873	49.7756	85.4819	81.8989	46.9119	33.6521	17.3643	36.7406	37.7923	13.5211
ENSSSCG00000001476	14.1051	11.469	14.3095	13.6504	23.7949	12.1865	17.6532	7.4192	26.8944	14.9414	12.9784	14.3303	14.2069	18.3183	17.3819	33.4347	11.2498	20.6863	14.0955	10.4842	11.4221	11.5169	14.8105	13.7117	8.20681	13.8966	18.9207	23.6696	11.2925	22.1075	12.4942	31.2789	15.5566	32.3193	11.2627	41.9782	28.7899	12.7625	22.4079	12.7466	29.2324	19.5317	36.1908	14.1121	49.1497	26.997	12.163	25.0777	13.0985
ENSSSCG00000001477	47.7508	37.8304	69.5106	57.7172	49.7684	48.894	52.5411	46.4221	34.3808	71.0392	43.8225	48.2732	22.0497	47.9136	67.7891	63.6229	43.8365	32.1875	37.0393	37.128	62.9178	15.7609	62.5129	59.95	41.8236	38.4281	45.9036	45.1777	42.1109	80.0414	10.7486	58.9201	39.4536	66.899	48.9692	59.8573	39.9978	40.3689	79.0548	8.84506	60.7456	53.4821	50.3107	46.669	59.1494	57.326	43.4701	82.1063	10.8113
ENSSSCG00000001478	2.69283	2.75705	1.30126	0.0628667	1.43781	0.0952803	6.83211	5.63128	7.63648	0.675654	3.35647	2.69342	0.494016	1.23345	1.04584	0.0640888	3.37862	7.16093	4.90477	2.27621	2.31764	0.553949	15.9706	2.41682	4.83695	13.0084	8.72962	3.50789	2.4114	4.9561	0.270869	0.273081	1.5749	2.51422	4.456	9.70949	2.62071	2.78326	3.02608	0.147289	4.41819	2.87869	3.9264	5.39139	8.83916	3.94797	2.97496	5.52157	0.188297
ENSSSCG00000001479	0.251705	8.43604	0.0299288	0.040004	0.160866	0	0.0494032	11.748	0.0578491	0.118604	9.29961	0.10961	0	0.232149	0.497213	0.00815634	11.1222	0.092366	0.247122	7.94075	0.142017	0	1.02227	0.0662886	11.3184	0.119274	0.249166	0.0903194	9.90154	0.140791	0	0.380122	0.0375809	0.00987577	12.9822	0.100686	0.157987	10.0227	0.0887368	0.00284014	0.250834	0.0401124	0.145745	13.1284	0.535679	0.274559	12.1834	0.146017	0
ENSSSCG00000001481	0	0.7118	0.021375	0	0	0	0	0.105284	0	0	0.765199	0	0	0.0118428	0	0	0.157981	0	0	1.56081	0	0.00406048	0.209367	0	0.345069	0	0.0314034	0	0.578963	0	0	0	0.01342	0	0.140199	0	0	1.23974	0	0	0	0	0	0.115092	0	0	1.23744	0.0097767	0
ENSSSCG00000001483	0.0565995	0.174588	3.96617	0.701648	0.117562	4.34227	41.2071	0.0441983	0.056369	0	0.204706	4.36933	0.844434	0.129262	0.760277	5.96073	0.136131	0.135004	0.107022	0.398502	5.81208	1.57334	1.23049	42.1659	0.0523107	41.4681	0	0.0754357	0.282111	3.29253	0.143959	0.253986	11.7182	10.2197	0	0	0	0.294163	2.38647	0.282282	0	17.6669	19.9026	0	0	0	0.214387	2.8812	0.377203
ENSSSCG00000001484	0.0206706	0.0797011	0	0	0	0	17.9148	0.0161416	0.0617591	0.0316551	0.0747602	0.0212761	1.1338	0	0	0.0348305	0.0331441	0.0164348	0.0195426	0.145536	0.0233254	2.0475	0.0641979	0	0	16.5197	0.0312949	0	0.0206058	0	0.931325	0.0231894	0	3.35276	0	0.0195438	0.0562217	0.171889	0	0.588228	0	0	3.24529	0	0.0879823	0.0293116	0.0293609	0.0194858	0.167277
ENSSSCG00000001485	31.9959	11.9259	0.0159208	1.35343	1.74891	0.0604732	0.0919812	0.627353	95.5199	32.3899	11.4213	0.0159021	2.06093	1.28786	1.00101	0.117148	0.260111	96.0091	35.1285	11.4894	0.0174338	4.30067	2.15922	0.105788	0.356971	0	115.197	30.1042	13.2296	0	1.35849	4.50635	0.0399828	0	0.348082	59.7149	34.1071	12.1085	0	1.33708	5.0204	0.0426761	0.0830679	0.320039	61.4522	39.2372	12.3111	0	1.18407
ENSSSCG00000001486	3.6119	7.26905	20.4714	5.53326	3.61389	16.862	33.5298	4.60914	4.56229	2.69819	11.9163	28.563	0.753808	5.43219	25.8596	31.6554	8.68723	5.11314	2.66521	10.0791	30.4194	0.431135	5.88246	28.7734	7.04281	33.3934	8.80272	1.35025	7.02553	25.3673	0.256076	4.20027	30.3792	26.6009	5.47807	4.2896	1.47759	9.43181	32.7034	0.271371	3.66159	48.7905	29.6514	5.96352	4.92147	0.749532	5.83951	22.6715	0.20968
ENSSSCG00000001487	58.948	0.0153488	0.00683694	0.00548311	0.565004	0.0259692	0	0.0362663	111.588	20.5947	0.0191964	0.0204868	0	0.651538	0.0419384	0.0782558	0.0159572	103.364	105.478	0.0642291	0.0374334	0	0.319383	0	0.0367909	0.0326964	54.512	134.963	0.0198413	0.0385948	0	45.7819	0.27472	0.0406084	0.0239165	62.9361	124.031	0.0482742	0.00608131	0	41.3638	0.174102	0.0784789	0.0392673	64.0116	114.063	0.00314129	0.04378	0
ENSSSCG00000001488	32.9339	80.9273	95.6731	36.4235	24.5114	41.7135	59.453	50.4486	27.2831	34.7607	75.562	78.5187	75.8513	28.4633	22.312	44.842	49.6701	23.313	23.7367	78.1053	71.4741	50.6103	21.8781	97.6242	55.5903	167.942	18.4131	28.4871	64.9411	85.4598	160.772	49.0376	183.708	164.666	48.1289	17.3056	21.8892	66.4639	100.662	173.721	49.5299	198.245	171.638	55.0113	24.8582	29.1991	71.5811	120.723	130.579
ENSSSCG00000001490	0.192549	5.29147	0	0	0	0	0	0.915833	0	0.134032	4.62157	0.0180173	0	0.0199884	0.0414935	0.0442432	0.98236	0	0.463378	4.45219	0	0	0.108729	0.815037	1.35896	0	0	0.233299	4.88588	0.152741	0	0.0589123	0.113252	0	1.08849	0.0331005	0.0952203	5.04003	0.0802239	0	0	0.0725285	0.0376467	0.984218	0	0.0496438	4.25998	0.0330023	0
ENSSSCG00000001493	3.05441	6.75381	7.03388	9.16993	4.11084	11.7605	12.7506	4.33226	2.97988	4.91619	6.15477	6.19154	2.74898	4.05728	7.21571	8.45539	5.44731	4.53487	4.18426	8.33877	5.48659	3.08725	6.53391	5.33533	4.81056	8.57596	3.16152	1.41236	7.89172	5.71121	0.747433	3.77625	5.32357	11.6368	4.49415	2.26907	2.23233	6.25265	12.9415	1.10639	7.67171	7.87755	7.23941	4.79616	2.3879	3.27054	7.80643	8.57927	1.2166
ENSSSCG00000001497	11.4793	15.1256	13.9718	13.11	17.9765	15.8503	15.4523	17.6695	13.0979	10.1509	15.0597	14.1105	4.99093	19.5592	17.3551	13.4284	14.4933	12.8281	10.2974	17.2225	15.3336	4.49434	17.9664	13.2654	18.309	10.7774	16.9005	6.22424	15.0175	11.8453	1.74066	13.064	7.23206	10.0967	15.1785	8.13305	5.72274	17.4129	13.2009	2.03743	13.4012	9.571	7.0469	15.9488	8.19151	5.81054	15.2926	10.9492	1.84301
ENSSSCG00000001498	0.930328	95.4435	0.924468	0.906165	1.0352	0.28612	0.53693	58.197	1.52217	0.508826	86.5225	0.683989	0.116639	1.36587	15.7784	14.9765	57.9378	10.5406	1.13086	66.4961	0.487415	0.117077	6.70749	5.86973	59.697	1.58286	1.30789	0.885672	100.492	0.998631	0.0603637	2.64651	1.76275	1.42357	90.0705	1.82206	0.271113	77.0519	1.52277	0.0682335	2.33157	3.48764	1.67929	81.3646	2.58098	0.75385	64.7515	1.25287	0.0158166
ENSSSCG00000001499	285.54	446.934	113.811	342.759	323.418	53.1013	115.76	396.17	377.432	132.188	382.574	81.976	102.142	488.155	292.441	173.536	301.243	418.235	385.795	592.538	149.113	69.7366	442.066	150.903	490.665	135.461	621.936	308.213	438.273	207.478	77.7211	406.639	117.22	86.0337	324.287	304.934	280.297	448.659	177.619	102.428	416.945	169.222	124.721	343.824	407.404	314.612	375.247	166.495	95.6783
ENSSSCG00000001500	5.37568	1.95239	4.57469	42.3061	0.360187	0.95027	1.68137	0.893735	2.52146	5.36431	2.63414	6.03294	1.03487	0.673255	2.38414	8.32767	1.19562	1.48905	8.06614	1.43459	4.26585	0.448091	3.66226	1.89982	0.769291	3.76021	6.03838	16.9179	2.52384	51.8167	0.919924	8.63756	4.30825	7.60663	3.18807	23.1179	12.2001	1.80251	31.1222	0.518911	3.22	8.0473	5.55695	2.74546	21.4418	22.0818	2.87366	43.5484	0.858499
ENSSSCG00000001501	22.7386	42.9325	42.7806	31.225	44.1933	42.5895	45.1259	50.9259	28.317	21.6827	44.8909	28.0778	17.6934	43.1875	34.9002	41.3297	46.3	26.2467	20.3337	43.4101	45.6305	10.1378	33.9361	30.402	49.8186	32.2655	31.9793	25.3319	44.0689	39.6901	7.84271	36.257	28.1288	36.8548	50.9706	30.6298	25.7781	45.1118	38.3346	6.23069	38.7953	32.0429	39.1809	53.0865	28.3721	25.2606	47.6369	29.4146	6.06231
ENSSSCG00000001502	134.139	90.6844	142.572	201.674	134.775	191.035	177.725	88.0607	133.762	205.369	100.952	198.106	73.7767	103.181	201.374	176.08	99.3655	99.1392	171.709	69.6319	111.067	82.2255	218.71	146.959	67.3703	296.533	89.6255	128.817	71.3053	166.58	33.055	182.763	209.877	337.598	94.9271	178.703	145.241	71.7633	225.146	30.3315	167.738	316.635	312.627	93.8516	156.204	138.095	67.5893	241.551	30.6484
ENSSSCG00000001503	3.76719	2.77379	5.6806	4.74923	4.06713	2.48261	7.72962	6.84755	2.81918	3.78088	3.12528	4.68812	2.22277	3.69417	4.54066	7.9796	5.86985	1.94605	4.40674	2.84718	4.85147	1.07494	4.82543	5.30476	6.84544	6.34582	4.41454	3.09197	2.75819	6.66519	1.31468	3.55768	3.52519	6.16617	5.15969	3.86369	2.95234	3.76096	5.54049	1.73584	4.45762	5.49699	7.6901	6.39293	4.64281	5.88527	3.68826	4.6949	1.50961
ENSSSCG00000001504	0.100254	0.177815	0.371922	0.356274	0.11453	0.196208	0.289911	0.367952	0.119814	0.184235	0.319081	0.66042	0.118778	0.2862	0.411921	1.73153	0.369728	0.199275	0.0947827	0.202934	0.599588	0.078502	0.280228	0.0961055	0.185314	0.40349	0.318743	0.160341	0.349788	0.923398	0.0692119	0.393645	0.259452	0.685215	0.370434	0.492902	0.118161	0.260523	0.744338	0.0882353	0.487045	0.332315	0.560598	0.318932	0.37338	0.199028	0.341766	1.07739	0.0906751
ENSSSCG00000001505	0.0140888	0.00543232	0.0653334	0.0291091	0.0292637	0.0441175	0.0479312	0.0165028	0	0.0107878	0.00509555	0.00725076	0.0154556	0	0.0278307	0.0296749	0.0112953	0.0112017	0.00665997	0.0123994	0.0238474	0.002758	0.0109391	0.00964702	0.0065106	0.0347161	0.0319952	0.00938874	0.00702231	0.034149	0	0.00790277	0	0.0574891	0.012697	0.0066604	0	0.0292893	0.0193709	0.00619991	0	0.00972932	0.00757515	0.00521162	0.0299838	0	0.00333533	0.00664063	0.00335334
ENSSSCG00000001506	3.35833	4.23525	9.1204	8.17312	7.22608	10.6179	7.5117	5.274	5.34036	3.43813	4.24112	7.31451	1.37596	6.90705	4.92601	7.81614	4.73039	3.73232	3.91183	3.88642	10.05	1.12597	6.07948	3.07455	4.49288	6.8732	5.73055	5.26732	4.93848	13.0062	1.94163	7.11882	5.25796	9.78562	5.90265	8.61359	4.45781	5.72806	11.0886	2.10658	8.39298	8.58479	8.85884	5.66924	9.69416	5.57787	4.98988	9.16523	1.634
ENSSSCG00000001507	4.67553	7.91701	20.3967	15.3703	15.831	17.1812	16.6105	6.09944	8.97451	4.57477	8.17954	12.2259	8.03105	11.2225	6.7261	12.2101	7.49256	8.92097	3.85553	7.01413	27.574	5.50882	9.78854	14.9528	5.93728	15.8205	9.88358	3.55044	5.55699	15.3637	2.88588	7.60041	16.2777	18.044	4.6434	6.61804	3.85632	5.19616	12.9876	2.42496	9.14254	11.6206	14.1404	5.02033	8.39316	5.0289	5.61351	10.7631	3.29288
ENSSSCG00000001509	23.1324	16.2984	62.2099	20.7853	45.9738	44.531	29.7286	20.2285	32.5376	15.1688	14.6394	27.5023	13.6207	32.6987	24.2849	21.7731	16.536	20.515	15.7619	18.3497	70.5828	20.8504	46.3661	24.2546	18.3845	23.9218	40.9156	7.93181	7.98462	17.5668	2.81408	14.3818	16.3774	17.714	12.4532	9.73135	7.07707	7.60545	15.9166	2.17644	14.456	10.6966	12.361	15.0482	9.43403	8.43907	8.82962	13.3913	2.27996
ENSSSCG00000001510	0.00402228	0.00930541	0.0828995	0.129644	0.00835465	0.125953	0.129999	0.00628196	0.00400589	0.00615975	0.0203666	0.128344	0.0158851	0.0183722	0.0127128	0.0237218	0.012899	0.0159902	0.0114083	0.0106199	0.0544666	0.00314958	0.00624612	0.0110167	0	0.115632	0	0	0.012029	0.0896944	0.00292301	0.0180496	0.062457	0.217471	0	0.00380303	0.00364672	0.00836196	0.151162	0.00590016	0.0217119	0.094441	0.0735308	0	0.00428011	0.0114075	0.00571333	0.0341257	0.00191473
ENSSSCG00000001511	9.1347	8.07807	19.5174	10.01	9.38968	15.3761	9.79776	11.5398	13.5376	6.37381	8.02832	17.5371	3.08494	15.1302	18.18	5.90998	11.3727	11.043	7.19193	7.88845	18.2588	2.16048	15.7585	9.69176	11.8138	8.86012	18.597	4.54994	8.82637	13.8741	0.97421	5.91085	4.23588	7.68062	9.13138	9.3	3.91477	8.81457	9.57319	1.08842	6.36129	6.84641	6.53747	9.15686	9.72025	5.90194	8.13344	11.9028	1.2318
ENSSSCG00000001512	0	0	0	0	0	0	0	0	0	0	0	0	0	0	0	0	0	0	0	0	0	0	0	0	0	0	0	0	0	0	0	0	0	0	0	0	0	0	0	0	0	0	0	0	0	0	0	0	0
ENSSSCG00000001513	0.525418	43.7863	1.44385	1.74657	3.89245	2.28513	1.43001	5.99945	0.813987	0.929794	30.0501	2.49975	0.32278	7.78636	2.53709	3.54137	3.60394	0.826218	0.55194	44.4946	1.92363	0.228567	3.44496	0.879438	6.76609	0.939843	2.43945	0.513536	31.985	2.12821	0.118789	1.79452	0.619447	0.750387	3.51451	0.971476	0.412845	34.3345	1.91571	0.188398	3.08827	1.3546	0.652896	3.77488	0.993952	1.10931	31.5774	1.2988	0.20565
ENSSSCG00000001516	8.76293	7.49543	21.4153	17.3097	9.56121	22.7633	22.1508	8.30083	13.6196	15.3674	9.0902	16.5741	3.95789	8.82058	9.91125	13.0749	9.96285	8.85056	7.11539	7.76352	19.4213	3.62728	7.51963	10.9619	7.66756	20.0785	13.4436	6.59387	6.08343	15.2951	0.788588	7.33051	18.3146	28.02	8.89624	17.1663	6.09344	6.82848	17.1874	1.01326	9.32176	17.8723	26.9395	9.13324	16.1412	8.5709	6.46386	12.2315	0.822065
ENSSSCG00000001517	53.0785	23.0602	20.8005	22.8601	162.268	24.5803	11.4451	15.7622	38.7161	34.3457	23.2529	33.088	17.7145	140.002	66.7497	52.9075	16.782	29.7196	38.8734	26.3177	26.9953	22.5373	88.2293	17.4044	35.9287	15.9651	97.3375	31.8842	25.3382	26.0933	12.2236	140.899	18.3799	22.8789	19.5382	26.8597	56.9338	49.7332	21.2426	15.5719	92.8143	24.7806	25.7252	33.185	49.3214	59.3657	28.6709	26.0753	11.3879
ENSSSCG00000001518	27.1462	10.6268	75.1675	25.1751	52.7804	54.4667	117.733	9.87099	21.9277	24.5941	19.5238	53.0035	9.54775	32.7731	45.1097	123.041	12.3355	16.7643	11.2651	14.1796	101.544	10.5065	39.4196	154.024	12.9276	94.677	26.4319	20.6449	8.00472	75.1908	2.37179	20.5158	299.381	107.07	11.9988	26.1073	11.5543	10.8776	63.2985	2.08219	25.112	410.632	103.006	9.46682	24.5864	25.1241	11.5039	47.8597	6.90511
ENSSSCG00000001520	20.8063	9.97361	24.4762	21.231	16.9278	24.5839	18.9205	13.8351	10.5868	34.2709	9.30726	21.7122	7.64311	20.3954	22.101	16.0182	14.1419	11.5332	14.1224	10.3398	24.4782	3.94512	18.9491	8.97717	13.0074	15.3979	15.3394	11.4671	9.63649	25.1968	2.233	12.6708	12.9098	16.6953	13.5816	10.616	11.8161	9.86402	18.4826	2.29347	16.3415	14.8653	15.3605	13.7382	11.5354	12.7343	9.7988	21.1169	2.73044
ENSSSCG00000001521	0.722267	0.0397843	0.0177214	0.0710615	0.0535792	0.0134625	0.0146263	0.120861	0.0342536	1.44845	0.0621967	0.0177007	0.0377305	0.13746	0.0135881	0	0.110297	0.0136729	0.178843	0.0302696	0.0970278	0	0.0534094	0.0235504	0.190725	17.3595	0.0520715	0.0229199	0.0685718	0.0666921	0	0.115754	0.0222524	17.7885	0.139482	0	0	0.0357507	0.0157628	0.00504511	0	0	29.5326	0.114504	0.0182992	0.0487715	0.0732803	0	0
ENSSSCG00000001523	0.470782	1.32567	0.044104	0.0117902	0.0296321	0	0.0182005	44.6005	0.0497281	0.273091	0.923587	0.0220261	0.00313004	0.0162906	0.0225448	0.0480777	24.3504	0.0113428	0.485555	1.26183	0.0241477	0	0.132922	0.136759	44.8294	0.0703063	0.0539967	0.969708	1.48614	0.0138316	0	0.0160045	0.175371	0.0945959	21.9916	0.0134885	0.685508	1.18632	0.0130765	0	0	0.285702	0.138069	23.5945	0.25048	0.92046	1.13478	0.0134485	0
ENSSSCG00000001527	69.205	74.1409	56.263	37.8361	56.3969	42.5882	45.2492	54.3097	65.5331	58.0909	68.783	45.245	58.5164	53.2849	33.8137	27.8636	50.4081	58.5479	75.9975	74.8295	56.9259	44.4057	44.0365	46.6323	51.6373	51.4219	69.6277	112.342	82.2439	44.5651	25.1324	55.2889	41.0833	50.7873	60.7352	59.6095	119.836	74.5828	51.5374	24.7213	47.0986	41.2972	46.8479	64.5522	63.2178	108.31	64.3045	46.1933	26.2524
ENSSSCG00000001531	7.87562	3.07078	8.07442	6.0434	4.63683	8.41369	7.27313	4.89993	6.6578	14.1305	4.07332	8.19744	4.9985	3.88572	7.10648	5.63223	4.93387	6.09548	6.76135	2.60542	6.28182	5.11493	3.97254	4.31856	4.53534	5.51729	4.28712	7.56957	3.41624	4.7967	1.19259	3.97995	3.13326	7.41041	4.37891	6.43472	7.8915	3.36987	6.02434	1.05495	4.42055	4.48872	5.25962	4.66603	6.83962	8.88642	3.33659	5.39944	0.823333
ENSSSCG00000001532	3.86836	4.68146	5.29163	6.12051	8.22456	7.53959	4.78476	9.26732	7.53474	2.49893	4.49029	3.54711	1.40204	6.47609	2.20904	5.23963	6.15697	6.96789	4.48797	4.8808	5.96191	1.59495	4.39458	3.4067	9.94528	4.08649	11.9897	4.74511	4.60701	5.02283	0.746324	4.96702	3.46995	4.71449	8.13449	6.35477	4.34517	4.31752	4.82185	0.595894	5.827	3.90857	3.34995	8.21428	7.51625	4.0777	4.25745	3.40999	0.635547
ENSSSCG00000001533	2.90681	1.3805	1.40032	1.4868	1.57692	1.51937	1.9296	2.41063	1.98293	4.02626	1.8569	1.58416	1.06813	1.25148	2.2548	2.01845	2.42045	1.86255	2.30691	1.26873	1.54674	1.12997	1.42207	1.27433	2.08862	1.34906	1.50273	2.24026	2.00836	1.20005	0.244728	1.46812	1.02443	1.53087	2.9471	1.73727	2.09171	1.76254	1.51633	0.31026	1.37453	1.16688	1.21348	2.76466	1.90178	1.7091	1.91479	1.36175	0.244684
ENSSSCG00000001534	19.3076	26.0248	63.7862	87.4269	50.888	45.5036	57.096	64.1417	45.8506	27.5801	29.6928	57.4489	13.901	71.469	41.5052	53.8586	56.3892	54.2451	13.959	29.6654	70.855	8.49625	37.919	36.6065	61.144	46.8097	81.4304	15.1372	19.8941	52.8551	5.35003	25.3463	37.8955	37.9855	49.4957	49.1663	14.71	23.1473	50.23	5.47396	38.8859	43.5294	42.3536	56.537	55.9816	21.1669	21.1449	47.835	5.88921
ENSSSCG00000001535	0.0553071	0.374376	0.16465	0.071102	0.427602	0.129891	0.397226	0.259135	0.0612021	0.0188217	0.2756	0.12018	0.0269658	0.210518	0.199082	0.269227	0.236485	0.0586317	0.0639088	0.351544	0.180297	0.17323	0.219485	0.151482	0.40893	0.691506	0.232595	0.106475	0.508456	0.226406	0.0424248	0.413644	0.17494	0.131647	0.382133	0.203359	0.0724289	0.396037	0.157718	0.0270428	0.411327	0.127312	0.0330413	0.386444	0.150401	0.0958558	0.392797	0.225928	0.0263279
ENSSSCG00000001536	3.72354	1.51676	3.63598	4.54151	2.99386	5.46556	3.80545	5.69815	2.21306	1.6325	1.45532	5.13077	0.612719	6.68649	1.96935	3.85817	3.47877	1.83839	3.50615	3.06563	5.31999	0.423241	4.70971	3.00198	7.78475	3.85998	7.93324	1.30071	1.37698	3.85758	0.125476	2.25707	2.1371	2.25151	1.86728	1.32021	0.939254	1.60749	3.55066	0.198216	3.50118	2.21885	1.69528	2.3771	1.48583	1.06454	1.18718	2.44859	0.107209
ENSSSCG00000001537	0.0376143	0.188542	0.232571	0.497381	0.146491	0.69935	0.279929	0.389191	0.121749	0.0288015	0.190458	0.290373	0.0742746	0.193284	0.267489	0.190144	0.16586	0.127103	0.160028	0.0827601	0.201616	0.011045	0.277451	0.347702	0.269422	0.332123	0.242027	0.112798	0.131238	0.182343	0.0375849	0.168791	0.146017	0.268599	0.22034	0.124474	0.0852558	0.0879715	0.284442	0.0082763	0.162431	0.246767	0.182018	0.264367	0.120076	0.0533385	0.195904	0.221615	0.0268584
ENSSSCG00000001538	0.0371792	0.0215032	0.0766266	0.04609	0.0965307	0.0363821	0.0237163	0.0435496	0.00925693	0	0.00672338	0.0287013	0	0.042455	0.0220329	0.0783099	0.0670666	0.00739013	0.0439379	0.0245408	0.0419543	0	0.0721686	0.0509155	0.120267	0.0305377	0.225154	0.0123881	0.0185313	0.0360467	0	0.0208548	0.0120273	0.0284455	0.0418829	0.0351525	0.00842694	0.0386461	0.0170394	0.00272685	0.040138	0.0128375	0	0.0206296	0	0.0263607	0.0176034	0	0.0044246
ENSSSCG00000001539	2.77031	2.90377	4.47625	3.75103	11.5363	5.08495	5.50737	2.84068	1.22549	2.44046	2.57784	3.00374	1.19793	8.6073	1.96051	2.16974	2.7062	1.61455	1.91985	2.80503	3.42204	0.739757	6.17103	4.28189	2.92084	3.43526	2.41269	1.92679	2.88899	3.31178	0.464208	6.427	8.77912	4.48603	2.41786	1.57031	1.96299	3.04037	2.18799	0.433986	8.45696	7.63384	4.59149	2.64651	1.73869	1.95467	2.10441	2.60519	0.758604
ENSSSCG00000001543	1.48583	0.177328	1.06634	0.599364	0.220444	0.761608	0.466379	0.690645	0.607768	1.55758	0.249502	1.30178	0.0970231	0.272681	0.503158	0.216091	0.560161	0.400819	0.660568	0.389187	1.09782	0.107343	0.521895	0.278573	0.547664	0.523035	0.723063	0.259327	0.299762	0.960383	0.0385629	0.50602	0.217442	0.631556	0.565909	0.317762	0.5212	0.330955	0.470191	0.0700562	0.35328	0.427532	0.523085	0.778642	0.461148	0.727405	0.221939	0.350168	0.0463115
ENSSSCG00000001544	3.74512	0.599121	4.43416	2.66709	5.97904	1.20861	3.575	0.48224	3.60091	2.97443	0.525955	2.62457	1.14513	3.49177	4.99761	5.53858	0.31942	3.33405	3.81384	0.718818	6.41787	1.01782	3.61936	3.01454	0.533929	3.64061	6.69548	2.33644	0.784408	4.78988	0.416201	2.39127	3.53148	3.33276	0.350081	3.16427	2.65494	0.672972	2.84851	0.455852	2.62376	4.69107	4.07014	0.353711	3.34925	3.1497	0.735696	3.12672	0.426732
ENSSSCG00000001549	82.2225	4.86054	68.7027	33.8862	80.9033	62.0453	30.9797	3.78952	56.4859	31.3375	15.4191	60.3688	16.0789	66.5511	61.7629	31.3588	11.9149	58.9532	23.4954	6.6983	81.5099	5.17291	24.3883	15.0437	5.01942	12.2847	23.3182	4.47187	3.17466	7.62719	0.854084	6.74135	5.56807	9.63015	3.784	5.50233	8.99701	4.02949	22.6924	1.70174	14.6835	9.9227	7.38938	4.91551	11.7397	12.3516	4.19145	13.0628	2.44092
ENSSSCG00000001550	25.1802	0.286146	0.933008	0.233064	1.61082	1.30718	0.416587	0.202832	1.35994	20.616	0.638808	2.42909	0.755505	2.31349	3.34828	4.33297	0.565228	1.52233	4.39919	0.431069	1.25616	0.383531	1.5673	0.0914678	0.459545	0.0731465	0.92132	0.158256	0.170153	0.22305	0.0215721	0.216464	0.0576175	0.219546	0.120386	0.203484	3.93606	0.254563	0.476167	0.0587842	0.536793	0.245995	0.0957646	0.13726	0.323774	2.42042	0.354889	0.32181	0.130711
ENSSSCG00000001551	0.0944468	0	0	0	1.39998	0	0	0	0	0.197232	0	0	0	0.931425	0	0.00723389	0	0	0.00811754	0.0151131	0	0	0.679992	0	0	0	0	0	0.00855917	0	0	0.587572	0	0	0	0	0.0077844	0	0	0	2.04854	0	0	0	0	0	0	0	0
ENSSSCG00000001552	0	0	0	0	0.120998	0	0.0330305	0	0.0386774	1.07052	0	0	0.0170414	0.620851	0.030686	0.0327195	0	0	0.0367163	0.0341788	0	0	1.50768	0.106368	0	0.191389	0	0	0	0.0753053	0	0.0435679	0	0.158468	0.0699982	0.110156	0.0352095	0	0	0	0.251558	0.0536376	0.542902	0.143658	0	0	0.0183876	0.0366097	0
ENSSSCG00000001553	0.131155	0.451764	0.22526	0.231238	0.962557	0.273799	0.163607	1.33827	0.0522484	0.0535606	0.36051	0.566991	0.019184	0.71888	0.131268	0.117867	1.31788	0.0695196	0.0661323	0.446324	0.236801	0.0171165	0.461649	0.203561	1.08287	0.236998	0.185329	0	0.61014	0.135638	0.0127081	0.0392366	0.0565708	0.115955	1.32382	0.0330683	0.0237819	0.68165	0.0480874	0.00769551	0.188791	0.0724578	0.0752199	1.42314	0.00930417	0.0247977	0.538188	0.0989105	0.00416226
ENSSSCG00000001554	51.4447	56.6425	50.2938	75.0735	37.009	98.9203	111.303	75.2151	42.1483	33.4816	61.7026	62.166	27.4593	41.9372	47.3824	78.2492	74.9438	41.4047	33.5009	54.0635	50.9291	17.8611	36.5353	66.4831	64.5975	95.9868	40.8762	14.302	53.4859	26.3715	6.07794	35.5358	26.62	40.6258	63.0407	17.7688	11.7319	47.3009	36.6088	6.34678	37.0466	40.3411	48.5022	64.318	19.2957	14.1181	51.1472	28.2646	5.68183
ENSSSCG00000001555	0.229781	0.295328	0.345319	0.458929	0.169035	0.52466	0.228006	0.351393	0.21931	0.205268	0.332424	0.561718	0.352903	0.524775	0.151301	0.169394	0.260979	0.175083	0.099569	0.43816	0.237685	0.277386	0.446028	0.196673	0.247764	0.235918	0.217428	0.0893233	0.324503	0.371302	0.43485	0.0859269	0.173444	0.214871	0.207081	0.135785	0.0607618	0.318462	0.333481	0.2865	0.186051	0.145457	0.0926602	0.191247	0.183383	0.122189	0.321852	0.207585	0.332705
ENSSSCG00000001556	443.757	116.904	276.067	244.081	181.174	297.658	304.852	224.84	199.224	327.287	154.719	291.093	319.751	273.264	482.202	198.719	255.951	221.488	327.858	109.266	193.868	174.119	231.984	162.289	208.776	217.938	143.88	299.659	130.449	300.372	123.246	221.544	158.254	231.879	258.13	185.214	246.642	114.009	294.57	92.9091	249.491	205.354	196.323	257.798	204.224	249.378	137.788	348.45	128.24
ENSSSCG00000001559	0.0279181	0.0053823	0	0.0230729	0	0.0163917	0.0296812	0.0490526	0	0.0534426	0.00504864	0.014368	0.00306267	0.00796995	0.00551489	0.0117607	0.0727435	0	0	0	0.00787596	0.00273261	0.0108384	0.00955821	0.0709572	0.0114655	0	0	0	0.0135339	0	0.00783002	0	0	0.0503202	0	0	0.0217647	0.00639752	0.00204761	0	0.0192795	0	0.0671273	0.0222808	0	0	0	0
ENSSSCG00000001560	0.148759	0.822136	0.894234	2.39737	0.23174	1.97975	18.4302	0.561468	0.320999	0.227811	0.896709	2.603	1.25114	0.651164	1.29297	0.167109	0.695706	0.571668	0.234403	0.829172	0.755395	2.59177	1.30903	6.45115	0.710351	11.0986	0.487975	0.0660888	0.0494311	1.75478	0.027026	0.166886	10.7475	12.292	0.0893758	0.140651	0.0224783	0.0515429	1.77261	0.109105	0.829758	7.91015	10.3446	0.220112	0.237443	0.105473	0.0704337	3.85642	0.0590117
ENSSSCG00000001561	4.48269	3.34597	21.7811	4.77418	9.67111	12.0242	9.83371	3.56656	6.77246	1.86516	3.19361	11.0127	2.95056	7.64923	3.20117	8.57246	2.93613	3.71878	3.3025	3.82608	24.9295	4.58963	9.66672	13.1465	4.11175	10.1844	10.6667	0.180363	0.994906	2.77989	0.583908	0.635732	6.22735	3.69283	1.78363	0.487809	0.214709	1.21324	3.26385	0.568224	0.940496	3.70307	3.70174	1.72704	0.711006	0.227879	0.881012	2.14478	0.527435
ENSSSCG00000001562	7.18306	5.73639	13.1009	16.0769	12.5394	13.3744	17.2338	9.97418	6.93317	5.07602	6.9648	11.5507	4.55037	10.6251	9.80289	19.5482	10.1787	7.44548	8.52309	6.7042	15.9132	3.84647	12.5703	7.37479	10.1747	12.0098	7.94665	5.6215	6.20921	12.5654	1.61615	15.1895	6.14137	11.6477	10.4743	6.40481	4.51155	6.13792	17.3154	1.61237	13.5593	7.97905	8.62224	11.6497	6.83655	4.96605	5.34154	15.1733	1.50484
ENSSSCG00000001563	32.7371	14.0567	45.6127	75.6608	41.045	92.4662	65.6984	16.2769	27.4343	22.7824	15.846	57.9692	19.3151	49.9835	58.2255	40.804	16.711	36.1672	34.66	13.5965	40.1701	12.6411	54.3275	42.5374	19.9065	40.9212	35.8267	21.6253	8.06695	50.0864	5.3461	47.3636	37.7601	49.1557	9.68701	18.0847	20.3057	10.7481	68.7056	4.68819	45.6672	50.5207	31.3361	11.9133	20.3099	23.414	8.08872	44.7693	4.82496
ENSSSCG00000001564	328.521	260.597	582.519	527.375	494.282	558.404	586.711	439.525	400.742	176.48	309.505	588.189	172.217	436.604	401.085	473.525	454.411	308.986	150.466	310.589	612.417	199.687	417.457	395.168	390.218	451.334	293.8	192.833	290.88	392.674	62.0189	439.154	237.098	541.765	491.288	282.585	170.801	311.195	554.121	43.6632	422.498	406.783	427.476	548.675	249.454	193.544	304.674	449.802	36.9413
ENSSSCG00000001565	26.7657	1.68847	14.0876	1.57755	36.0186	7.33976	11.8062	9.67792	7.8698	37.7436	4.24377	10.2427	9.49084	30.8043	4.93513	9.80301	9.3734	16.5829	25.398	2.11228	27.4159	6.9019	22.2096	8.1113	7.62751	5.32607	7.39483	26.8064	1.35718	6.21884	3.49338	27.2087	16.2729	5.85604	6.32447	2.81333	22.7014	0.977481	5.39048	2.12882	26.5472	7.88972	4.1053	7.18561	2.79288	25.8737	1.06992	10.9553	2.57231
ENSSSCG00000001566	0	0.0188817	0.504638	0.0539615	0.152573	0.345024	0.451209	0.0127468	0.0406421	0.0124988	0.0295187	0.411638	0.114605	0.214356	0.386937	0.0962683	0.0130868	0.103827	0.00771627	0.014366	0.0644694	0.0862767	0.329526	0.26825	0	0.362	0.210062	0.0217557	0.0162722	0.585566	0.0296555	0.164811	0.337953	0.474576	0	0.354971	0	0.0509021	0.411459	0.00957767	0.114546	0.766526	0.526597	0.00603821	0.25186	0.0578676	0.011593	0.646285	0.0077704
ENSSSCG00000001567	0.137898	11.0417	0.213157	0.303908	0.405771	0.57575	0.136833	0.753787	0.457787	0.140785	8.97735	0.44947	0.0100851	0.078733	0.326881	5.26686	0.294816	0.219281	0.152102	14.6849	0.155609	0.0449912	0.428278	0.094423	0.870899	0.0377549	0.452346	0.18379	10.9743	0.267395	0.00835091	0.154701	0.148698	0.117227	0.103563	0.325953	0.0416741	13.6172	0.0842659	0	0.148872	0.0317428	0.0247147	0.085017	0.489124	0.0651814	13.4064	0.129994	0.0109406
ENSSSCG00000001570	31.5295	0.908941	22.496	6.4535	2.04018	1.42253	1.67082	1.20805	4.40202	9.73965	1.66966	15.5695	0.743491	3.22463	46.2755	10.6546	1.57495	11.1872	50.9353	0.799617	44.8341	0.615296	46.4831	38.1007	1.72482	6.07094	16.1348	31.7133	0.611969	88.4933	0.562109	38.9528	65.2333	7.9909	1.2614	19.131	17.0312	0.536016	41.9775	0.828461	26.616	307.847	8.34427	0.83568	20.3551	69.9203	0.964999	77.8014	1.28582
ENSSSCG00000001571	6.53234	24.9206	25.8528	11.3421	10.6526	8.19946	10.1041	19.3784	5.85837	5.87372	27.6841	22.7335	12.3316	8.63848	7.92262	17.6449	20.6602	5.83152	5.77054	23.4587	19.1696	6.00847	9.36365	30.6632	17.6349	7.96297	6.23263	8.45439	29.4206	25.0295	4.24289	14.1292	22.2563	18.3266	20.4654	11.7249	8.3591	30.8021	20.6081	4.15742	12.9597	18.8019	19.4972	21.5583	12.7297	10.0149	34.932	27.1001	5.54987
ENSSSCG00000001572	0.615283	2.25234	3.98001	23.1275	1.278	8.51343	4.91157	1.18671	1.77927	0.737906	2.48807	3.71592	0.871777	1.98927	1.72794	0.986804	1.34317	1.57959	1.18444	2.64881	1.84033	0.920041	1.33534	2.20296	1.93207	3.24534	2.43544	0.790408	1.94352	9.08467	0.484838	1.54684	1.76499	6.57913	1.19585	1.8784	0.772903	1.72604	9.30899	0.445833	4.08153	3.23536	2.96543	1.21204	2.73722	0.714813	1.74441	5.54162	0.352884
ENSSSCG00000001573	2.22196	1.50292	16.0282	11.3837	6.90328	13.046	10.5462	2.60268	3.53503	2.23485	3.18046	9.93321	8.87842	11.0952	7.24593	1.87204	3.91002	3.74289	1.86038	0.952906	9.61503	4.65195	5.16105	3.61022	2.26244	7.09139	2.22367	1.33013	1.52047	6.20725	0.933932	2.05966	6.15239	13.3695	2.81702	1.79818	2.24497	1.1646	8.33657	0.737493	2.98833	4.99339	12.6556	3.36435	1.67311	3.08407	1.95252	5.92882	1.16529
ENSSSCG00000001576	0	0	0	0	0	0.0982995	0	0.0326848	0.041685	0.128196	0.0605523	0.172327	0	0.0955898	0	0.0352638	0	0	0	0	0	0	0.129993	0	0.116052	0	0	0	0	0	0	0	0	0.0426977	0.0754412	0	0	0	0	0	0	0	0	0.123863	0	0	0.0594524	0	0
ENSSSCG00000001577	4.72159	10.195	11.9724	9.5307	9.00478	17.8766	15.6252	8.53613	8.06526	3.11138	8.07267	12.2823	2.68715	8.39783	5.74313	10.7527	6.03371	6.18851	3.97696	10.0738	11.98	1.92701	7.55426	7.28899	8.80697	9.89517	11.8707	2.9367	7.35972	8.98907	0.925384	4.62278	6.4429	9.13695	6.83403	4.70772	2.5425	7.73363	9.39016	0.579262	5.71522	6.99547	7.93912	6.60524	5.1765	3.36798	7.45184	7.41829	0.476768
ENSSSCG00000001578	52.7413	89.2708	100.396	102.118	91.5767	119.983	94.9437	86.8083	69.5037	46.9106	97.4125	68.8551	30.1022	88.8341	80.0412	80.2099	87.3427	55.2409	49.5214	99.0627	117.224	31.7322	90.003	69.3269	87.6549	75.566	91.2677	30.4996	96.0891	69.0645	7.2638	44.5644	47.3914	76.9889	82.2134	48.1082	31.3784	94.61	68.4193	7.86528	52.9792	57.4329	55.7709	85.644	52.0545	32.6699	104.093	56.0976	7.03277
ENSSSCG00000001582	0.0724768	3.82542	0.091285	0.166384	0.117088	0.0252171	0.0684924	1.95574	0.192484	0.147989	2.46403	0.124334	0.0459382	0.119544	0.222708	0.278175	1.15567	0.16007	0.106589	3.12552	0.0908728	0.0378346	0.275117	0.220565	1.80859	0.0661445	0.341378	0.364922	2.26382	0.507499	0.0468171	0.370405	0.25009	0.180731	1.11039	2.21568	0.357753	2.41077	0.273114	0.0070876	0.260816	0.467138	0.147216	1.28093	2.28797	0.833617	2.86728	0.37198	0.11117
ENSSSCG00000001589	0	0.0822878	0.0157089	0.57952	0	0.0954692	0.0648263	0.0476155	0	0.0233446	0.0441066	0.0784524	0.0334456	0.0348141	1.65016	0.398138	0.0122214	0.109081	0	0.06708	0.0344035	0	0.213048	0.709781	0.0281776	0.513353	0.138474	0	0.0455883	0.0295591	0	0.102608	0.749561	3.01682	0.0274759	0.100891	0.0691028	0.0633813	0.0419182	0	0.164571	0.378972	3.78666	0	0.0973262	0.129698	0.0938285	0.129332	0
ENSSSCG00000001592	0	0	0.198989	0.0797928	0.501354	0	0.328469	0	0.0480779	0	0	0.0496889	0	0.165375	0	0	0	0.0383823	0	0	0	0	0.224894	0	0	0.555115	0	0	0	0	0	0.108314	0	0.098492	0.0435056	0	0	0	0	0	0.156349	0	0.103824	0	0	0	0.091427	0	0.0229802
ENSSSCG00000001595	13.9351	68.9848	14.7844	22.8291	31.4884	6.09103	10.4166	18.1793	8.1794	8.76309	50.2806	12.3094	3.0529	32.8593	45.1493	20.1167	15.4627	8.47742	12.26	104.852	18.2334	3.52171	28.6716	10.7398	48.1495	13.1196	13.0574	19.1762	61.3521	15.8855	1.2864	23.9231	6.63206	14.2995	23.5402	12.4749	12.522	83.5075	15.6975	1.55194	20.7551	10.1207	14.5424	29.6038	11.4991	23.5549	49.0116	14.1066	1.74412
ENSSSCG00000001596	11.9433	6.10877	21.6012	6.41248	13.585	9.82683	8.81055	7.61346	7.92977	5.84785	6.11208	18.3144	28.2897	12.664	6.19505	11.9448	8.63073	6.36292	14.4025	5.82763	7.83882	18.4814	12.6798	2.55909	8.48523	10.7775	8.05693	9.5833	3.96863	5.15958	5.85997	10.7554	4.78351	8.57828	7.57834	6.64478	7.7344	4.56044	6.73971	8.35443	11.1834	4.37634	11.9695	8.65564	5.74926	9.67773	3.7699	5.5528	11.4868
ENSSSCG00000001597	2.12472	284.004	0.729843	9.95048	2.20662	9.97998	0.602373	17.6979	63.4818	0	219.778	0.728988	0.621561	11.3224	7.83462	2.9835	15.3309	21.3981	2.67836	285.478	2.39761	0.277288	21.9962	0	22.2554	0	213.38	5.66364	264.757	13.0466	0.25734	46.0834	10.0809	2.88996	4.46791	125.891	7.06322	273.86	5.84262	0.831115	57.3452	6.84726	0.761602	19.387	162.786	12.0517	331.979	2.67058	0
ENSSSCG00000001611	13.4643	12.7091	30.8583	32.586	19.9577	49.684	43.0034	19.1344	20.5323	12.524	15.745	38.1196	12.0075	34.0876	23.317	43.7774	14.4843	23.2647	11.73	16.639	30.7381	14.1345	26.2684	36.9203	21.1808	46.5096	29.3766	8.496	13.3911	27.0429	4.41774	17.3725	24.7054	28.8028	14.8244	14.3768	7.35812	14.4157	33.7184	4.18726	23.4991	28.0446	22.7046	16.4717	13.6325	8.11336	14.4579	22.9522	4.30749
ENSSSCG00000001612	0.563972	0.34537	0.341868	0.452385	0.895793	0.194781	0.253943	0.945572	0.198238	0.508042	0.251968	1.0244	0.196524	1.79942	0.602902	0.964283	0.398955	0.356086	0.674336	0.569338	0.26205	0.253276	1.39095	0.590612	1.39508	0.381481	2.23506	0.176861	0.347244	0.466382	0.0783519	0.483825	0.450739	0.406109	0.433514	0.266615	0.451159	0.534498	0.714598	0.194652	0.626763	0.481102	0.231884	0.552231	0.405966	0.258737	0.259172	0.531648	0.14213
ENSSSCG00000001613	0	0	1.29432	0.786892	0.0631174	0	0	0	0.0201757	0.155118	0.0146538	1.23025	0.0266684	0.115665	0.0480212	0.0170678	0.0487245	0.0644279	0	0	0.0914406	0.00793145	0.188752	0	0	0	0	0.0270001	0	1.08026	0.0368044	0.0227268	0.0262138	0	0.018257	1.2067	0.0918336	0	1.55979	0.0297162	0.0437409	0.0279796	0.0653539	0	0.0215568	0	0.0191835	1.16492	0.0385741
ENSSSCG00000001616	0.0395999	0.0381721	1.72413	1.89818	0.257039	7.40142	1.14514	0.00773085	0.138035	0.106126	0.114578	1.89534	0.42573	0.32784	0.203384	0.275248	0.0317481	0.141683	0.0374389	0.0435644	0.502717	0.232561	0.199855	0.447402	0.0182996	0.390312	0.119907	0.0263893	0	1.00783	0.0431661	0.199914	0.743001	0.898828	0	0.205927	0.125659	0.0102906	1.81489	0.0406615	0.277884	0.738358	0.244856	0.00732425	0.210691	0.0140385	0.00468738	0.765269	0.0141381
ENSSSCG00000001618	0	0	0.0985701	0.014373	0.0180617	0.0204222	0.0147917	0	0.034641	0	0	0.0716033	0.00381572	0.0595776	0.0137418	0.00732621	0	0.0138275	0	0	0.0490625	0	0.04051	0.0357252	0	0	0.0131651	0	0	0.0252923	0	0.0682869	0.011252	0.00887064	0	0.04933	0	0	0.0398527	0	0.0187754	0.01201	0.0187017	0	0.0185061	0.0246615	0.00823434	0.0655781	0
ENSSSCG00000001619	3.42887	10.0259	15.1645	8.97365	11.0912	14.4001	16.9208	8.98109	4.90892	2.89899	7.25996	14.9996	4.98404	8.68738	8.29732	15.3471	4.35259	6.16243	4.35611	9.14746	17.452	2.65696	14.0326	46.9571	10.0353	21.8855	15.0871	2.57062	6.4802	17.0723	1.2978	5.52962	70.6668	19.8213	4.47426	5.74098	2.46107	8.01935	10.1818	1.5613	7.05647	48.7883	22.0081	4.70359	5.92908	3.89994	5.95277	12.3233	1.73426
ENSSSCG00000001620	0.12128	0.29333	0.187469	1.00231	0.320612	1.6313	0.314142	0.314255	0.164708	0.0844222	0.279133	0.0794391	0.0870847	0.642089	0.278776	0.436586	0.362413	0.11396	0.0729664	0.160106	0.149298	0.133816	0.796135	0.218934	0.392314	0.194702	0.250385	0.286546	0.461617	0.470342	0.036055	3.35198	0.185467	0.567988	0.601142	0.448251	0.104958	0.555831	0.409294	0.0501359	2.31511	0.365465	0.480174	0.730042	0.29917	0.28142	0.287114	0.322199	0.0524844
ENSSSCG00000001621	15.7299	5.25944	11.352	11.7566	6.40604	10.927	9.61103	6.73566	10.5216	12.4925	5.45333	7.50178	2.60399	6.0319	10.1704	4.88702	5.96378	7.58903	21.4302	5.91413	9.48817	2.00267	6.64532	5.74594	7.77111	3.87189	14.046	24.5964	5.13245	13.4194	1.19655	9.13278	4.80196	12.1244	7.20098	13.7187	23.6576	6.16838	10.0974	1.39767	10.0519	6.4645	4.42202	7.66758	13.8922	36.0303	4.9071	12.2756	2.10076
ENSSSCG00000001624	0.489247	1.20046	0.220002	0.316118	0.480392	0.188021	0.0983547	1.07669	0.265775	0.994443	1.04239	0.18312	0.0390337	0.314889	0.253034	0.23233	0.663244	0.176815	0.487779	0.947281	0.250948	0.0522406	0.442033	0.182729	1.02767	0.131515	0.5387	0.569078	1.47201	0.526091	0.0678755	0.419133	0.138126	0.163339	1.01811	0.597147	0.629058	1.47942	0.35876	0.057413	0.528184	0.110573	0.258273	1.07929	0.596334	0.933437	1.29722	0.234796	0.0508138
ENSSSCG00000001625	0.0413305	0.0318723	0.667264	0.398504	0.214618	0.118637	0.0468701	0.0430331	0.0548829	0.126588	0.0597928	0.212707	0.320405	0.377564	0.391889	0.0580359	0.0552261	0.0547687	0.0521002	0	0.0932778	0.582539	0.427876	1379.07	0.0509316	0.101843	0.0208579	0.605938	0.0274673	3.20573	1.43167	0.154556	13983.6	5.03136	0	0.0521035	1.03671	0.243447	1.9826	0.602223	0.416451	812.869	8.28152	0.0305774	0.0293199	0.0195361	0.013046	2.90914	1.79695
ENSSSCG00000001629	1.09631	0.934779	1.47878	1.046	1.09229	0.886155	1.50858	2.33167	0.603621	0.586932	1.16051	2.50456	0.285512	1.1501	0.774696	1.02879	1.64354	0.503152	0.690989	1.41198	1.22706	0.244274	1.0796	0.720162	2.31479	1.09814	1.48437	0.439536	0.950712	2.52334	0.0906805	0.819933	0.853469	1.18202	1.7511	0.345517	0.323235	1.03765	1.93625	0.162122	0.692815	0.92327	0.642172	1.47709	0.417315	0.315977	0.945306	1.39477	0.16123
ENSSSCG00000001636	0.0279834	0.0107898	0.129767	0	0.014531	0	0.345108	0	0.0557389	0	0.0506045	0.0432049	0.994627	0.0958632	0.0110556	0.943057	0.280437	0.0222492	0.0132282	0	0.0631551	4.4317	0.0869099	0.0766445	0.025863	0.425216	0	0	0	0.0406966	0.0457553	0.0156967	0.796621	0.385378	0	0	0	0	0.012825	0	0.0151052	0.0579738	0.0752297	0.0103514	0	0.0198407	0.0132494	0.0263796	0.0266419
ENSSSCG00000001637	0.24403	0.0268836	0.718499	0.288112	0.0362053	0	0.296505	0	0.208317	0.0533872	0.0756511	0.968836	0.030595	0.278659	0.385642	1.14548	0.0279493	0.332613	0.0659182	0	0.708102	0.177435	1.19099	0.334191	0	0.171804	0.369458	0	0	0.168998	0	0.273767	0	0	0.0314176	0.461457	0.0316065	0.0362369	0.28759	0	0.225815	0.337041	0.149953	0.0257914	1.0016	0.0494348	0.033012	0.164317	0.0165951
ENSSSCG00000001638	25.231	24.2708	29.3133	22.026	29.6586	30.4035	26.3555	26.7082	34.6583	24.1565	28.3091	28.5095	19.1251	32.6956	38.1596	24.1863	27.4805	33.6129	17.281	26.1203	29.9057	18.4689	27.978	29.5875	26.5665	26.281	31.5781	17.885	28.4683	22.1068	5.71795	36.0214	16.0098	27.3021	32.9792	33.1152	17.2835	26.4596	31.8297	5.48305	36.1572	23.2834	20.339	30.9173	36.9115	17.1737	28.3347	25.1239	4.2171
ENSSSCG00000001639	25.5674	259.427	133.817	494.334	69.1774	400.308	292.422	67.7776	50.2564	55.6401	176.668	218.842	30.7051	119.855	96.7576	130.379	48.5479	70.0789	68.6999	213.173	110.849	22.1276	154.633	128.998	90.1673	265.818	150.76	85.1905	194.508	303.987	14.6684	169.833	168.031	326.024	31.5307	149.496	67.1005	151.065	287.392	11.646	241.882	242.54	154.11	46.293	156.794	120.216	160.876	201.062	16.3346
ENSSSCG00000001641	105.228	54.1181	88.4952	121.498	109.444	132.407	107.53	82.2926	159.709	58.6848	62.2015	117.539	37.227	146.39	87.7673	101.558	81.7112	181.035	86.7911	60.5778	101.377	25.9996	104.437	80.8787	84.3822	121.13	199.565	128.351	53.1205	66.3243	21.4871	72.1254	53.1212	52.5936	73.2659	85.96	130.355	54.0702	76.8102	22.4621	91.6715	75.4045	74.8863	72.727	100.92	108.681	51.3895	56.4717	20.2382
ENSSSCG00000001646	16.1316	18.9609	19.9082	23.2233	26.8527	20.0886	22.1018	43.9374	19.3697	18.7771	17.4561	19.2153	4.69532	33.239	16.8581	17.0162	29.8816	20.9197	16.6965	20.8665	18.4971	3.83277	30.7575	18.9293	46.1705	20.8366	31.5135	14.3912	17.9615	19.771	3.78158	19.3013	20.411	22.7932	23.9173	16.0825	17.3087	16.3624	18.9302	3.00557	23.0333	21.1121	13.8147	24.9519	18.2385	18.6322	13.1507	14.1952	4.38143
ENSSSCG00000001650	0	0.0490642	0.0983477	0.23662	0.0495576	0.236589	0.0270569	0.111789	0	0.0730761	0.0805395	0.0982324	0.125635	0.127142	0.0251364	0.0804065	0.229541	0.0505866	0	0.0279976	0.017949	0.118323	0.0741007	0.0435655	0.161709	0.0522588	0.0722445	0.0211996	0.0475687	0.107951	0.080913	0	0.0205821	0.129809	0.143347	0.0451171	0.0144209	0.0330673	0.0145797	0.121327	0.0858597	0.0659058	0.136836	0.082374	0.050777	0.0676661	0.0225933	0.119955	0.143864
ENSSSCG00000001651	19.5574	38.7055	64.3263	54.3064	38.4656	86.3981	62.7578	38.8791	28.9581	21.2038	37.0572	48.7523	65.3392	38.4069	32.0918	57.7437	39.4072	26.1915	22.6354	34.0184	48.3702	29.002	38.2541	42.9794	35.8843	36.108	22.7968	17.6081	30.0206	60.3529	30.7307	38.8976	49.1208	67.3271	33.379	24.3278	17.5221	31.3031	50.6597	27.0633	43.2243	46.5333	41.1314	37.8586	24.8014	23.1518	31.8771	52.3726	30.4289
ENSSSCG00000001653	1.95675	7.32922	5.28115	3.60223	5.15033	5.33307	6.02303	4.67299	2.36122	2.14042	6.14844	4.04947	2.67586	5.48556	3.14134	9.1501	4.5154	2.03321	2.09467	6.7609	5.29235	1.77946	4.21224	3.54457	5.17665	5.26382	3.73054	2.02841	8.09145	5.19958	1.17746	4.94788	4.80945	6.40027	4.59988	2.23185	1.44552	7.59773	4.13757	1.09648	4.72792	5.5624	5.47756	4.96338	2.46777	1.98196	8.74999	3.42568	1.29618
ENSSSCG00000001654	1.4863	4.41593	3.49553	2.59989	3.6838	2.24144	3.30382	4.29369	1.46209	1.71758	3.84536	2.88137	1.15636	2.82175	2.6154	3.33417	3.56019	1.61673	1.4052	3.44275	4.20844	0.899647	2.64789	2.92204	3.8008	2.5165	2.45732	1.03301	3.60868	2.43119	0.43403	1.83109	1.51028	2.31618	3.04874	1.79325	0.801904	2.86242	2.65787	0.444068	2.54963	2.02762	2.28468	3.77105	2.14435	1.35768	3.05668	1.88248	0.625054
ENSSSCG00000001655	13.4565	7.26396	26.3473	15.5696	11.879	18.962	5.15029	28.372	16.7521	9.27335	11.6805	20.0836	3.24766	16.1344	20.2021	17.5728	19.9586	4.81458	6.3611	10.6587	25.055	2.37081	17.7619	11.0569	25.4956	8.28956	25.4662	5.38045	12.0729	17.613	0.244473	11.3222	3.4825	10.2955	10.3081	8.26996	4.88004	9.09185	14.1846	1.18434	22.5176	6.5049	10.8528	13.9377	2.86382	7.63274	7.64558	13.3195	0.960858
ENSSSCG00000001656	14.6133	10.3847	16.9135	15.264	13.8623	16.5021	14.0099	14.1447	12.8207	23.1361	10.6278	18.5016	10.5515	14.4967	20.1717	16.6269	16.4244	10.4868	10.3759	10.7553	19.1679	9.74725	17.0426	13.4048	12.3912	12.1816	14.1308	11.9917	9.77741	14.6859	2.93152	11.092	10.3119	17.3079	13.8469	10.7692	10.8645	10.4418	21.7144	2.98768	14.8584	14.7209	17.7133	17.2484	11.5521	9.53391	9.83084	17.1685	2.99341
ENSSSCG00000001657	0.847744	2.47551	2.05006	2.40078	4.76602	1.15919	1.51896	3.15112	0.855549	0.969355	2.24028	2.22217	0.287677	4.13032	3.09023	5.41867	2.18396	1.11439	1.12208	3.00426	2.1556	0.274376	5.73971	3.0804	3.17582	1.64329	2.5156	1.26546	2.63668	4.60276	0.299816	5.757	2.99837	2.50217	2.4346	1.98781	1.15801	2.80807	2.901	0.381349	3.68525	2.85689	1.92048	2.76797	1.93648	2.21192	3.08799	3.80398	0.403552
ENSSSCG00000001658	16.863	11.0069	8.12764	9.60709	10.6667	10.4135	15.6189	13.5589	18.5235	30.2408	14.8588	10.1173	9.07839	9.9808	14.394	12.9676	15.7845	12.9161	17.0557	10.0753	7.50525	5.04667	10.7395	8.7456	12.6477	13.2947	10.7379	18.2781	14.6392	11.727	5.89194	15.6493	14.3184	21.1351	17.7432	33.084	21.3985	13.6433	12.1119	6.50987	15.7904	16.2991	21.1716	15.6109	35.8565	21.617	17.2921	12.928	4.38489
ENSSSCG00000001659	7.52456	10.9205	14.2502	7.943	7.07694	9.95666	33.1884	17.3157	8.22341	15.1603	11.8973	13.4567	3.64273	9.53013	15.6092	21.805	18.0267	8.47101	8.12123	10.8027	14.0014	2.91124	10.6507	20.7004	16.4936	34.3843	13.5764	6.68582	11.3289	21.1544	1.83077	6.74819	19.8179	32.0851	15.5828	10.9759	7.48608	10.8439	16.317	2.04471	6.32619	36.9716	38.5719	15.9945	9.87281	7.64847	13.0211	19.0619	1.78568
ENSSSCG00000001660	0.68173	5.75938	19.0835	21.7209	0.887652	4.55629	9.08683	13.1898	4.33719	1.69846	7.16141	10.2113	0.526858	0.476377	5.15354	41.2687	13.9658	2.08723	0.875403	5.00584	19.5652	0.286828	1.32726	6.39588	10.1752	6.86983	3.29665	0.976415	5.10202	32.3379	0.0850341	1.41545	7.57065	8.73981	10.1236	3.78083	0.885603	4.62194	17.3661	0.116419	1.39508	13.6317	6.77293	9.90656	3.63798	1.42843	6.43636	23.6056	0.184058
ENSSSCG00000001661	39.4956	18.5786	25.2549	30.7529	30.7006	26.773	21.6389	16.1103	35.577	28.6781	18.1781	17.1732	7.39717	25.6925	56.9995	34.4129	15.7074	28.7602	44.9982	16.9686	25.8972	3.97083	20.6948	14.1737	14.6203	13.0785	58.6951	78.6596	19.5306	36.1782	1.64764	21.5522	16.7518	27.5782	13.6635	46.0483	84.0434	22.8837	30.3958	1.43187	27.1678	23.8085	24.6788	14.3154	64.7906	82.5121	20.5521	31.4888	1.86198
ENSSSCG00000001664	0.0201747	45.8334	0.249482	0.416834	0.0209524	0.205319	0.205909	22.9383	0.341573	0.247166	30.0623	0.290721	0.619697	0.0691127	0.462291	0.407939	14.6056	0.304771	0.0953689	38.5829	0.455318	0.710888	0.125316	0.221028	22.4498	0.248562	0.73306	0.107555	33.4856	0.273842	0.542459	0	0.339374	0.28813	15.8362	0.705775	0.036582	32.3159	0.240401	0.503092	0	0.167185	0.151864	16.8811	0.407891	0.143042	32.6685	0.133129	0.595434
ENSSSCG00000001667	21.9916	10.8179	10.6024	26.6619	19.0965	29.6845	19.2482	14.9036	18.8724	11.2161	10.82	10.8493	8.26421	19.7801	13.488	16.5856	11.8525	19.6111	22.1288	12.7041	12.9219	5.38605	17.5716	16.1595	16.0632	16.7582	24.1425	12.7313	12.2265	12.6615	4.75217	14.2594	9.67779	12.8477	12.555	11.3399	11.6643	11.6814	11.9348	4.89993	12.9272	12.7917	7.9801	12.2132	14.5356	10.7979	10.9904	8.87695	5.8108
ENSSSCG00000001672	0.582297	1.01034	0.525053	5.053	0.755929	5.58417	1.45482	0.852589	0.688662	0.613068	0.710783	1.34855	2.76277	0.872718	0.517616	1.59443	0.671085	0.78127	0.275261	0.99292	0.287475	1.42487	0.282575	0.299038	1.54725	0.597849	1.92847	0.485053	0.83443	0.917411	0.806645	0.367455	1.08313	0.853897	0.721563	0.584967	0.29696	1.09706	1.23428	1.06769	0.3929	0.904767	0.195679	0.646198	0.503444	0.412859	0.465248	0.446	0.675654
ENSSSCG00000001676	0.345039	7.24674	0.460142	0.0167739	0.16863	0.111223	0.776816	2.07627	0.0606413	0.652725	5.93129	0.772969	0.267187	0.463531	0.208484	0.974701	1.62721	0.193648	0.0959442	5.89469	0.229032	0.246339	0.472769	0.277952	2.04467	1.00025	0.0921853	0.0270511	7.85034	0.86584	0.132745	0.0455393	0.393948	1.03524	2.30471	0.0191901	0.0552041	8.3967	0.409287	0.202451	0.109559	0.588679	1.37502	2.01212	0.129585	0.0287811	10.9456	0.631393	0.154588
ENSSSCG00000001679	19.9331	14.6847	20.5511	25.5786	21.4354	31.0121	25.8297	15.0441	16.2074	21.9862	15.413	14.8572	12.5063	20.6171	14.5186	24.624	15.0184	14.2167	14.1134	15.8815	19.2487	9.31647	17.0178	15.2331	16.3111	28.109	14.3783	11.3802	14.2829	18.6783	7.50303	13.6844	15.3205	28.0472	15.3291	11.7711	11.7437	15.7988	19.6552	6.11766	16.9417	21.7677	26.5985	16.3872	12.9799	11.5315	15.6029	14.9577	7.22602
ENSSSCG00000001680	7.1548	7.30003	17.9506	14.7599	13.6037	27.6179	19.5901	10.2503	6.35828	6.53201	5.65315	14.4456	3.88825	20.1739	9.30633	14.9773	7.47908	5.7543	5.90581	8.525	20.557	2.14402	13.3327	9.45907	9.76638	13.6747	14.1236	4.0711	4.85551	11.4992	1.37985	5.98912	8.26114	11.285	4.95999	3.35638	3.84216	6.14991	8.92921	1.31593	10.0415	12.3523	10.7123	5.51726	4.36309	4.56559	4.54722	6.79661	1.37546
ENSSSCG00000001682	0.0709706	2.88502	0.240303	0.100549	0.0947652	0.261922	0.146594	0.467117	0.0201947	0.170791	2.11213	0.375685	0.0311424	0.127351	0.120166	0.0683357	0.349521	0.0483665	0.105439	2.2932	0.102968	0.0158778	0.125953	0.0416535	0.515372	0.0999306	0.276296	0.0270256	2.85014	0.845365	0	0.125115	0.0393577	0.0827414	0.274112	0.038344	0.0919201	2.90868	0.381022	0.00297442	0.0328366	0.0280059	0.0545128	0.322536	0.0215771	0.0718849	3.76831	0.458763	0.00482631
ENSSSCG00000001683	64.5913	39.0486	33.9656	75.5687	29.8138	59.7211	59.4579	88.3204	115.023	64.5191	45.4724	48.1528	15.338	36.8786	129.693	47.2528	74.0538	116.448	162.09	38.8332	31.1946	16.5469	72.2345	38.5855	93.9675	45.6301	156.947	193.254	38.1564	79.7617	10.624	50.0973	67.2423	83.1096	69.5891	80.0451	193.394	36.8855	84.0568	26.8255	51.5097	62.0432	45.8766	79.1523	79.0557	303.236	41.4057	78.8053	43.1477
ENSSSCG00000001688	88.4286	61.1843	81.041	80.1587	96.7377	81.2656	109.992	94.8463	58.1321	111.334	58.0234	69.074	31.4413	96.5867	106.741	119.263	78.0409	50.8553	86.0814	82.5932	88.7426	17.1738	94.7123	54.5667	110.155	109.953	104.775	74.5344	67.4203	98.6122	8.06443	89.9895	49.2977	111.423	81.7403	60.9714	73.9928	75.7503	89.5447	11.587	112.258	70.7212	133.053	91.6681	63.4132	86.7356	54.4458	90.1148	9.56698
ENSSSCG00000001689	20.4702	13.5178	27.1558	32.2041	38.3792	23.8104	17.3774	18.0097	20.4253	17.7186	12.3159	19.1182	4.53369	28.6774	21.0055	10.8238	13.6193	15.1064	21.3653	13.3499	25.2826	5.75706	34.1914	13.3542	16.4514	14.0483	33.1592	19.3402	12.6525	22.8855	1.34979	13.8482	16.023	17.4478	14.1585	15.2567	20.3481	13.1931	21.7781	1.68015	16.5431	14.4301	13.8983	15.2589	16.1412	19.5894	12.8251	18.4215	1.36312
ENSSSCG00000001691	0.715561	1.07296	1.22898	0.328541	0.454144	0.466814	0.236678	0.962342	0.197957	0.852302	1.23649	1.8004	0.0697764	0.181578	0.471168	0.904306	1.52982	0.0948218	0.338257	0.839679	0.672888	0	0.617324	0.0544408	0.955269	0.228565	0.662046	0.211933	0.713319	3.31466	0	0.17839	0	0.162214	1.07479	0.789316	0.360417	1.57023	4.15398	0.0233252	0.214586	0.10981	0.0427487	1.05878	0.888335	0.338231	1.31755	3.89739	0.0189238
ENSSSCG00000001692	34.9233	32.2714	29.7784	31.7083	43.4224	30.4165	31.3586	26.5115	30.3076	56.2334	36.0651	31.6699	20.4	30.7321	27.0919	22.0754	30.2196	23.3921	38.2197	26.5849	28.6379	15.5783	32.0276	23.1186	23.5937	26.4712	31.0553	38.7632	27.575	29.3595	5.6307	25.6574	20.9725	32.9914	29.4493	33.0905	38.8231	29.6869	26.3843	5.62245	28.9741	26.6762	30.5912	30.2957	34.0552	41.2423	31.1388	27.6994	5.32771
ENSSSCG00000001695	130.279	29.1673	66.1044	32.2311	126.152	37.8476	25.7068	18.9816	137.684	82.4298	28.5265	47.6515	54.7921	156.559	21.199	23.0287	22.965	69.2599	40.9717	32.6958	65.5955	37.7908	212.645	85.6838	20.6945	20.8214	229.205	105.033	20.042	181.105	17.9698	88.8238	63.7334	30.6271	17.9976	60.9052	94.2174	20.0245	154.608	20.6143	69.9423	56.4644	36.6235	16.5904	86.2904	52.9667	21.1396	176.342	21.2857
ENSSSCG00000001696	51.4525	23.9363	35.1473	24.7773	22.7548	27.987	28.0148	29.9989	32.4769	108.993	27.9202	38.301	27.0965	21.9754	41.2324	28.0587	28.2812	23.9531	56.3437	21.2113	30.9054	23.5616	26.7088	30.7554	25.4475	25.6748	28.4724	67.1158	29.4497	41.4943	16.2805	25.2356	30.714	36.3578	30.6717	49.9944	74.1938	28.772	31.6979	12.0523	26.5713	49.7293	37.6585	33.7703	51.1758	70.3206	29.6348	37.4878	11.4729
ENSSSCG00000001697	156.432	487.723	373.832	139.477	217.781	143.093	273.251	327.066	147.977	193.195	440.048	296.06	347.155	261.863	153.288	211.157	272.857	168.956	145.245	492.964	415.685	181.982	154.982	767.843	383.47	298.424	241.929	145.721	515.894	506.101	299.276	183.042	792.269	283.126	361.289	175.472	126.576	505.297	269.815	137.021	184.015	804.594	399.746	354.25	169.443	173.327	521.652	385.844	144.396
ENSSSCG00000001698	0.043286	0.0166901	0.055758	0.0178868	0.0337159	0.101659	0.0368157	0.0422523	0.0215548	0.0165721	0.0234832	0.111385	0.00474855	0.135928	0.0427531	0.00911726	0.0260275	0.04302	0	0.0380956	0.0366341	0.0169472	0.100827	0.192655	0.0300045	0.0444421	0.0983014	0.0288458	0	0.0524593	0.00786403	0.0242803	0.0560112	0.0110393	0	0	0	0.0112485	0.00991911	0.0190485	0	0.0597842	0.0116369	0.0320241	0	0.0306905	0.0051237	0.112214	0.0309082
ENSSSCG00000001700	376.783	88.3593	257.57	520.16	373.042	1282.07	527.607	163.969	594.452	359.1	95.603	206.802	380.715	250.726	382.356	142.334	189.705	501.267	490.75	82.549	160.568	277.925	340.136	319.666	151.705	234.187	835.09	632.159	69.0641	411.292	741.455	616.406	319.976	521.91	273.282	1128.19	705.431	72.0146	269.159	563.948	751.976	309.144	285.397	315.422	1217.55	860.761	66.3627	262.748	493.177
ENSSSCG00000001701	124.131	68.444	79.027	62.9335	64.7809	80.169	91.4511	65.9701	80.2707	148.179	76.5762	101.311	46.5401	78.8017	88.5055	70.0771	82.0229	76.5101	59.2592	73.0892	61.3039	25.5522	59.7259	140.886	61.6852	107.86	52.6983	35.6323	84.8726	65.9589	11.8074	49.6023	36.1638	81.9966	96.4914	42.514	35.1794	79.7055	58.1964	8.29031	51.7596	60.0408	65.2586	92.2057	43.2256	35.0841	95.5348	119.996	10.6699
ENSSSCG00000001702	9.21162	0.795178	8.5717	1.07944	0.928113	5.32776	2.16331	1.55676	1.43773	4.42152	1.09396	10.8966	1.14628	9.02732	2.60725	2.14294	1.92896	1.31176	8.31899	0.665505	4.49921	0.5652	8.64679	0.941416	1.52483	2.20208	1.7693	6.41348	0.34264	17.6621	0.299737	1.85088	1.15639	2.73494	1.1771	0.779955	1.93207	0.571646	7.75036	0.363016	2.96857	1.42417	1.40454	1.32231	1.3167	1.46221	0.846254	16.9785	0.229068
ENSSSCG00000001703	1.46319	5.2684	13.4374	16.2982	4.31297	18.7232	13.7625	4.5032	2.37872	2.78446	5.56438	8.9367	2.49742	3.85764	3.42593	2.70119	5.24434	2.39515	2.19708	5.1415	12.8933	2.29567	3.44166	6.65965	3.6095	5.44353	2.78535	1.16148	4.08625	10.9735	0.50429	3.56058	7.67083	14.8934	3.91715	2.35998	1.47289	3.76876	8.10625	0.391386	5.62166	5.0522	6.80281	3.90817	3.13687	1.78499	5.92941	15.1219	0.404599
ENSSSCG00000001705	0.115942	45.8223	1.82205	3.01833	0.511748	1.02111	1.15868	24.1512	0.288675	0.266332	33.1483	2.68513	0.13991	0.529579	0.778701	1.5385	30.0937	0.253505	0.0274038	42.3464	0.98125	0.034045	1.03526	2.69923	20.1455	1.19039	0.307185	0.231791	38.1988	4.41211	0.0315959	0.812939	2.32542	1.68542	21.8119	0.931788	0.210233	37.1492	4.06498	0.0255108	0.594554	1.92159	0.935085	20.7366	0.555184	0.411025	37.6035	4.80906	0.027596
ENSSSCG00000001706	2.01593	2.1474	3.28993	3.46826	2.07734	4.23096	3.68938	2.45629	3.16392	1.80188	3.342	2.94697	1.65907	3.02753	4.12788	2.92107	3.89905	3.12459	2.33605	2.25745	3.85928	0.905974	2.43619	2.3418	2.45765	2.75111	4.01403	1.51592	2.07217	2.59336	0.381922	1.43439	1.84732	2.8887	2.45301	2.89986	1.64991	2.283	2.30079	0.467154	2.30339	2.55678	2.31966	2.46058	2.55415	2.22464	2.90061	2.04088	0.466753
ENSSSCG00000001708	45.34	42.0485	60.9372	81.7775	56.1528	82.0399	72.222	65.2579	59.1071	25.5376	50.8417	68.1031	21.6569	51.3125	69.1817	56.244	63.8665	51.1499	42.9422	45.7833	56.5746	20.0508	75.5115	127.651	57.964	73.7735	52.1662	22.7282	44.2849	40.7724	6.764	45.9688	30.9207	36.4138	65.9651	31.763	20.419	46.7929	44.5471	7.85607	45.8655	49.2263	41.34	68.3232	29.9856	22.4627	51.8124	48.8364	7.3996
ENSSSCG00000001709	8.60938	5.93747	8.65562	14.1726	14.1024	8.24672	13.0078	4.31805	13.5237	7.61055	5.21498	12.1397	3.51679	17.2643	10.5636	8.31501	3.84399	15.1929	7.7756	6.03699	8.3724	3.27481	19.0214	15.5286	6.21035	19.6333	17.8561	5.36413	4.22143	5.22544	2.22537	7.93094	5.79662	13.1739	3.50095	9.82767	6.79017	3.8561	5.93464	2.34096	7.74546	7.83053	11.6667	3.70256	9.23574	8.38708	4.25859	4.94874	2.39902
ENSSSCG00000001710	0.964955	1.60874	3.91127	8.43815	1.70843	6.92822	9.56721	0.380353	0.796278	0.900718	1.07027	6.35665	0.633128	3.0433	1.31434	2.04408	0.427337	1.44676	0.929675	1.66614	2.44741	0.485739	2.59733	3.18412	0.917317	11.1792	2.65749	0.477691	1.35587	2.15625	0.13023	1.28874	1.95025	5.59687	0.19049	0.521346	0.408267	1.37558	2.21544	0.145591	1.73625	3.13512	5.85043	0.231167	0.537853	0.690686	0.822386	1.66336	0.135617
ENSSSCG00000001715	0.0427107	16.1966	2.21168	0.167666	0.0110893	0.259129	0.290611	12.0236	0.0531709	0	17.2933	2.80258	0.0140563	0.0609644	0.0843698	7.43976	12.0789	0.0169793	0	15.327	1.85556	0.0209025	0.0663246	12.4439	12.1087	0.798095	0.0161658	0.0284624	20.9904	3.51982	0.00775951	0.143746	4.13119	0.588197	15.9835	0.141339	0.0096807	15.6273	4.20853	0.0219278	0.172912	3.3919	1.0334	14.48	0.136346	0.0605653	22.6946	4.15712	0
ENSSSCG00000001716	1.01833	14.1423	0.534068	3.08837	0.31161	0.135239	0.402125	14.9812	19.7494	0.626578	14.969	0.664463	0.015959	0.446447	3.69989	0.459621	16.3649	19.6559	1.37537	12.2671	0.615602	0.0284782	1.1013	2.01714	17.983	0.224042	17.2482	0.945215	17.1758	1.14599	0.0132148	0.816015	0.917686	0.44521	17.5271	18.1389	0.947981	13.8835	0.950084	0.00533486	0.657662	1.44414	0.361761	16.8369	18.2182	1.76636	13.7414	0.779973	0.0129846
ENSSSCG00000001718	3.73526	3.47134	6.57326	5.46162	7.87786	4.24376	5.4578	3.42543	4.42591	2.49343	4.03207	9.24699	22.3753	11.5492	16.2101	28.1456	6.86466	7.69114	3.4771	3.11879	7.08986	12.7118	11.6603	20.0415	5.25801	17.4012	5.88713	1.91475	2.90247	9.15586	5.19222	11.5828	6.27098	7.83581	4.05678	4.27421	1.63247	4.99766	10.2714	8.03046	8.35458	9.41838	16.2934	4.52071	6.03339	1.71125	3.40106	8.23414	5.46196
ENSSSCG00000001720	5.41925	26.1007	8.08868	6.63044	10.7155	6.22026	10.8095	36.9574	5.20511	2.89435	22.6552	9.15114	22.5276	15.4376	11.5508	19.823	27.4291	6.82348	4.13893	27.8868	6.83345	15.3807	18.1786	16.4012	43.3842	35.1977	11.5624	1.77356	23.5316	7.0492	9.24285	6.77196	5.91438	13.201	21.3953	3.26395	1.6261	22.7328	5.40929	11.4403	7.80766	9.88204	20.4276	19.6185	4.10437	2.9262	22.7824	4.87231	10.5117
ENSSSCG00000001723	10.6242	9.29814	32.8682	16.8462	49.4036	63.7408	40.9624	5.0631	67.1785	9.78984	10.1205	39.3395	23.1002	43.6952	8.14305	62.7721	9.53904	92.0861	13.2061	10.1111	17.6365	9.95798	30.5586	17.3534	7.88474	20.5919	91.8936	6.64029	2.8575	19.763	3.4966	38.0533	7.35947	25.8301	4.03898	41.0621	7.4665	5.50985	17.0367	3.77093	57.5695	9.61478	15.7548	5.53737	82.3561	7.80694	4.35167	19.6659	1.42951
ENSSSCG00000001724	0.0082052	0	0.084555	0	0	0.0321172	26.5331	0	0	0	0	0.152021	0	0.0281087	0.00648335	0.0967819	0	0.0130476	0	0	0.138886	0	0.089192	0	0	18.7964	0.0124225	0	0	0.119329	0	0.248536	0	0.728218	0	0	0	0	0.0601679	0	0.0797239	0	1.00587	0	0.0174623	0	0	0.0850841	0
ENSSSCG00000001725	22.2484	5.15511	67.6285	11.9237	93.4234	12.9712	5.50868	3.75098	20.7588	14.9776	6.03344	61.204	3.3519	117.394	7.10445	2.92199	4.76859	38.3015	13.5747	6.01305	112.282	3.57794	39.7597	3.62153	3.83043	5.49788	33.3161	17.3686	5.25511	44.4611	4.15856	34.8518	2.90582	3.11341	3.98509	27.3561	14.3068	6.42594	50.7762	2.83112	41.6822	4.0955	3.43113	4.15667	35.5579	20.5449	5.04533	35.6201	3.69402
ENSSSCG00000001726	0	0	0	0	0	0.0151602	0.0494121	0	0	0	0	0.0996638	0.00849768	0.0221134	0	2.44734	0	0.00769855	0	0	0	0	0.0902166	0.0265202	0	0.81121	0	0	0	0.122041	0.00703646	0.0108626	0.0626461	0.661796	0	0.0091549	0	0	0.390512	0.0056813	0	0.896005	0.333192	0	0	0	0	0.346854	0
ENSSSCG00000001727	5.00708	12.7979	13.2727	48.5315	11.6348	16.8255	16.1574	5.03506	6.34313	3.19495	11.1503	8.93807	3.16444	10.1047	11.4274	5.96299	4.85376	7.66164	4.74873	12.0976	18.212	5.01186	8.53339	17.8218	11.2636	10.98	9.98832	5.87598	13.0749	18.426	1.57046	7.43663	27.6277	22.6881	11.6926	14.7682	3.98997	11.4322	23.0127	1.33499	9.68072	14.2116	17.8716	14.3748	16.5203	5.36982	12.916	21.2182	1.42787
ENSSSCG00000001729	0.348812	2.75713	0	0.0540516	0	0.0170667	0	5.20939	0	0	2.23928	0	0.0191327	0.0248944	0.0516778	0.0367349	4.63172	0.0173334	0	3.28092	0	0.00853539	0.236978	0	5.80286	0.0358129	0	0.261504	2.58616	0.12682	0.110899	0.0489146	0	0	6.1299	0	0.0592957	2.3794	0	0.153499	0.0941431	0	0	5.4354	0	0	2.01281	0.0205513	0.062267
ENSSSCG00000001731	1.04734	0.683407	1.06084	0.732407	1.16209	1.42258	1.75112	1.05553	1.68497	0.19192	0.595714	1.34523	0.96237	0.97108	1.08926	1.14636	0.983212	1.20994	0.914019	0.622381	0.969729	1.7068	1.05646	2.07176	1.05899	1.57345	0.98934	0.143169	0.580032	0.381874	0.253702	0.743139	0.555995	0.493115	0.774462	0.66863	0.308401	0.576898	0.418464	0.207468	0.763459	0.667629	0.798966	1.03976	0.295289	0.456974	0.534034	0.616015	0.349422
ENSSSCG00000001732	50.7311	28.2285	25.7316	19.9632	121.372	20.5861	45.3449	43.1775	63.7349	21.2757	30.2492	25.2464	175.087	76.9034	53.6186	46.8785	50.3179	52.5286	38.6121	29.4922	24.7894	86.0084	57.3861	71.992	39.8539	54.5517	28.8551	37.374	32.0135	19.5389	48.5099	84.2206	36.5866	36.0839	49.0959	43.6312	32.7235	30.5269	25.3834	41.7343	65.2448	48.5326	46.6207	46.1921	50.4172	31.4153	31.0936	24.9866	38.5174
ENSSSCG00000001735	0.030793	0.0316616	0.211549	0.135727	0.682239	0.096425	0.305551	0	0.0102225	0	0.0222741	0.158476	0.00450406	1.53543	0.0486623	0.0778305	0.00822915	0	0	0.0542012	0	0.012056	0.956357	1.01208	0	1.58499	0.0621601	0	0	0.208985	0.0111887	0.230302	0.889883	0.460719	0	0.0485241	0.0186119	0.0106693	0.244619	0.00602257	0.155137	1.80042	0.982356	0.00759382	0.0109223	0.0727759	0.0291594	0.251577	0.00977227
ENSSSCG00000001736	0	0	0	0	0.183734	0	0	0	0	0	0	0.0455243	0	0.202019	0	0.149053	0	0	0	0.0389251	0	0	0.343409	0	0	0	0	0	0	0	0	0.049618	0.0572309	0	0	0	0.0400989	0	0	0	0.0954969	0.244344	0	0	0	0	0	0	0
ENSSSCG00000001738	0	0	0	0	0	0	0	0	0	0	0	0	0	0	0	0	0	0	0	0	0	0	0.121455	0	0	0	0	0	0	0.0909966	0	0	0	0	0	0	0	0	0.0860291	0	0	0	0	0	0	0	0	0.014746	0
ENSSSCG00000001739	0	1.43287	0.119672	0	0	0	0	0.362741	0	0	1.05003	0	0	0	0.0458801	0	0.418968	0	0	3.32165	0	0	0.360672	0	2.57592	0.0476925	0	0	0.289415	0	0	0	0	0	0.104657	0	0	0.844981	0	0	0	0	0.0624399	0.859158	0	0	0.439875	0	0
ENSSSCG00000001741	0	0	0	0	0	0	0	0	0	0	0	0.0269601	0	0	0	0	0	0	0	0	0	0	0	0	0	0	0	0	0	0	0	0	0	0	0	0	0	0	0	0	0	0	0	0	0	0	0	0	0
ENSSSCG00000001743	0	0	0	0	0	0	0	0	0	0	0	0	0	0	0	0	0	0	0	0	0	0	0	0	0	0	0	0	0	0	0	0	0	0	0.012182	0	0	0	0	0	0	0	0	0	0	0.0191681	0	0	0
ENSSSCG00000001744	0	0.0633135	0	0	0.0170534	0	0	0	0	0	0	0	0	0	0.0259492	0	0	0	0	0.650316	0	0	0.127495	0	0	0	0.0248602	0	0.016369	0	0	0	0	0	0	0	0.0148872	0.290161	0	0	0	0	0	0	0	0	0.567549	0	0
ENSSSCG00000001746	0.424199	0.290776	3.98282	0.116859	3.18175	0.40588	0.120264	0.772929	0.140824	0.0721802	0.102281	7.9078	4.21921	4.89777	0.0744848	54.7209	0.906907	0.112424	0.311928	0.082963	9.41407	1.95607	3.29365	1.16185	1.1326	0.0387136	0.428153	0	0.140957	18.1876	4.76101	0.793149	0.121979	0.57698	0.84954	0.133692	0.128197	0	20.1325	4.35571	0.610611	4.03606	1.72327	0.557926	0.752318	0.0668366	0.200847	24.7485	5.9682
ENSSSCG00000001748	0	0	0.00874064	0	0.0176177	0	0.0216421	0	0	0	0	0	0.00372192	0	0.00670199	0	0.00680013	0	0	0	0	0	0	0.0464626	0	0.00696675	0	0	0	0	0	0	0	0.0259577	0	0	0	0	0	0	0	0	0.0638469	0.0188254	0	0	0.00401596	0	0
ENSSSCG00000001749	0	0	0	0	0	0.0385171	0.292927	0	0	0	0	0	0	0	0	0.165811	0	0.0391191	0	0	0	0	0.152807	0.269517	0.045473	0.282886	0	0	0	0	0	0	0.0636654	0.40153	0	0	0	0	0	0	0	0	0.529084	0	0	0	0	0.231906	0
ENSSSCG00000001750	0.561205	23.5099	3.46994	3.88779	1.30281	6.87435	3.79046	32.8553	1.1014	0.429717	20.966	3.07512	0.499765	1.69635	2.60845	6.02154	22.1392	1.20738	0.983133	28.1093	2.42138	0.394206	2.17871	6.80392	38.6874	2.9013	1.7243	0.967965	11.88	3.68074	0.19192	1.53694	12.0462	3.45183	21.0041	1.20168	0.598594	14.1204	3.91857	0.17917	2.47693	8.02462	2.00572	20.9429	1.59833	0.866027	14.8098	3.22091	0.141433
ENSSSCG00000001751	0	0.0974216	0.0134675	0.00360023	0.00452419	0.0034103	0.0370511	0.0102054	0.00433853	0.0466987	0.182764	0.0269034	0	0	0.0309791	0.0110107	0.00698505	0	0.0329484	0.0728444	0.00491578	0.00170556	0.0270591	0	0.0120785	0.0143124	0	0	0.208446	0.00844716	0	0	0	0.0399954	0	0	0.00394953	0.163013	0	0	0	0.0120333	0.0140535	0.00966865	0	0.00617735	0.202133	0	0
ENSSSCG00000001752	0.0532932	0.821947	0.219676	1.80581	0.110695	0.292044	1.99439	0.541014	0.159228	0	1.07939	0.219418	0.0233855	0	3.11612	0.583703	0.726349	0	0.352695	1.5947	0.120276	0.0625957	0.248274	0.437898	0.886589	1.1381	0.16137	0.0710291	1.91254	0.310019	0.0193642	0.0597872	0.482723	1.63097	1.39282	0.8566	0	1.60648	0.0976984	0.0312697	0.230138	2.06096	1.94849	1.53768	0.0567094	0.377858	1.89247	0.150716	0.0761076
ENSSSCG00000001755	2.24474	1.87837	5.31549	12.5914	5.25776	6.9544	18.6452	1.9021	3.23449	2.12109	2.59107	7.86557	2.91312	6.3264	6.26452	12.4338	2.98668	4.06318	1.35463	2.90032	6.73684	1.90731	4.22749	7.97957	3.35475	7.92424	3.47081	0.700207	2.23771	6.52911	2.6725	5.41162	4.57329	7.01591	2.75471	3.56741	0.822722	2.33331	6.30401	3.64304	5.46552	6.99221	7.70387	2.29674	3.04932	1.5577	2.48747	4.77245	1.54601
ENSSSCG00000001756	1342.66	1260.24	999.966	1739.22	1374.23	1371.82	1654.45	2384.77	1437.71	898.714	1446.55	1362.76	889.661	1320.63	1000.06	1915.38	2365.66	1526.99	1142.88	1343.52	1095	483.236	1171.36	1484.5	2186.82	1885.72	1129.57	485.237	1322.06	618.266	681.536	1325.96	637.491	605.527	2142.47	556.986	366.681	1239.44	641.39	848.337	1111.35	782.653	775.776	2105.59	562.423	460.084	1247.01	470.06	737.37
ENSSSCG00000001757	12.3886	27.1506	23.0383	24.0663	17.0069	26.0016	23.7682	29.8565	15.3872	17.2274	28.4803	32.2085	15.1682	17.3173	16.7367	25.9439	28.2554	12.4822	13.1934	24.3126	20.1259	14.7601	19.4591	20.2808	27.9007	22.7195	12.6118	12.0515	29.3129	36.3097	5.53621	24.202	20.4528	32.9383	36.157	16.9304	12.0387	28.863	32.7286	4.73109	24.3277	20.9455	25.5338	39.7693	16.3647	11.6106	29.3114	34.5321	4.21964
ENSSSCG00000001760	0.965631	79.4855	0.658042	0.604968	0.905802	0.499898	0.609345	33.3245	0.884141	0.381619	70.66	0.561085	0.0956801	1.7607	2.39974	0.380535	32.6524	0.928738	0.471193	82.3936	0.615127	0.0792709	2.00741	0.277277	39.2827	0.741966	3.11254	0.477432	50.5057	0.362407	0.0282955	0.716374	0.463527	0.492531	40.5924	1.79654	0.324771	58.2811	0.371175	0.0411229	1.09292	0.688349	0.887654	35.2245	1.85618	0.463795	53.5884	0.0734101	0.0444842
ENSSSCG00000001762	2.17599	20.1974	2.77239	1.43868	3.24599	0.588472	1.29551	17.3939	3.97964	7.05849	21.5066	2.7895	0.876718	3.18503	9.08137	9.01652	15.1617	2.42213	5.46106	17.0093	2.63405	1.07654	4.57709	2.46522	17.8257	1.46233	9.04467	2.24103	7.49351	2.81934	0.0646896	2.35238	0.844708	1.17043	11.1422	7.48138	3.28206	8.80064	2.91928	0.15089	2.24239	1.72125	1.87196	11.9568	6.71488	4.26379	14.1991	5.0163	0.291918
ENSSSCG00000001764	0.0304619	3.80552	0.56504	0.100701	0.0316361	0	1.91723	5.39978	0.364053	0.0466496	2.57805	2.13209	0.294072	0.521768	1.54045	0.641614	3.98078	0.145318	0.201597	3.56563	1.27185	0.0715581	0.473037	8.8856	5.96857	1.75142	2.02923	0.202998	1.03246	0.797418	0.641966	0.239217	1.02484	3.35608	3.65119	0.432021	0.0276177	0.918249	1.95452	0.259165	0.0657723	0.420723	9.10647	3.56076	0.291731	0.043196	2.04805	2.78545	0.36252
ENSSSCG00000001765	2.47057	1.84273	9.59944	17.1043	16.825	4.91448	4.40924	4.20643	36.3026	3.41132	0.908193	9.67157	2.00826	24.0492	9.82465	8.18948	3.53931	36.0661	3.17816	1.49708	12.4769	1.74426	10.9435	3.71615	4.00525	6.68653	160.04	3.02288	1.4131	38.0895	2.22215	9.04186	5.45041	4.66873	2.70101	38.5616	2.0563	1.30508	11.991	1.53278	11.7182	7.66352	5.66187	2.00758	42.4941	3.27363	1.11222	18.7463	1.54239
ENSSSCG00000001769	92.3102	125.494	103.43	96.753	108.833	84.0597	80.7087	123.825	110.746	97.0119	137.02	125.57	44.9417	101.28	104.939	107.628	130.096	110.605	71.2541	123.052	110.267	47.5005	112.972	129.505	114.359	71.0402	97.42	101.711	140.735	86.6437	23.9687	123.629	52.6497	79.6589	156.994	99.0328	92.1837	131.624	115.831	20.1002	123.339	85.4002	70.5468	167.275	106.234	107.557	130.973	99.6479	22.3278
ENSSSCG00000001770	485.944	79.9132	3256.03	2731.43	3000.37	5177.03	2480.27	89.9577	524.045	717.987	120.808	3774.14	1359.99	2351.73	1270.36	814.591	262.552	759.934	660.128	72.1646	1709.79	760.235	2060.74	2003.34	75.7835	806.953	454.679	219.241	24.5721	3518.93	342.719	1144.5	888.525	1896.68	45.7886	578.362	249.931	32.4195	2619.51	308.002	3228.08	1539.64	851.998	45.0323	755.835	325.996	32.6307	3376.42	343.634
ENSSSCG00000001771	0.153476	40.832	0.180751	0	0.136621	0.240296	0.447547	55.4557	0.109179	0.167881	31.7349	0.361079	0.0577254	0.751091	0.329159	0	44.7708	0.139458	0.0829146	39.885	0.569045	0.00858406	0.306424	0.0600512	71.7134	0.180085	0.0663885	0.0584435	37.9427	0.318859	0	0.0491936	0.0283707	0.223663	61.7671	0.02073	0.019878	37.6721	0.321549	0	0.04734	0.151409	0.377233	54.4207	0.0233305	0.341996	37.2781	0.351364	0.010437
ENSSSCG00000001773	11.3378	15.0578	33.7529	24.0879	31.3997	32.6791	39.3516	16.6342	10.3792	27.8858	19.3847	32.6525	8.4929	27.7243	23.4372	73.379	20.1078	17.8014	15.9163	12.2461	34.5698	3.16108	26.2317	35.1313	16.6178	46.1864	10.75	10.532	17.2389	35.7533	0.853054	52.4194	57.0537	73.6018	15.4815	15.5383	8.66986	17.5587	28.5529	1.54552	48.8988	51.0902	82.0197	15.9712	19.6812	10.6371	19.8731	35.6267	1.00856
ENSSSCG00000001775	0	1.69266	0.0203777	0.0980554	0.0102684	0	0.0168186	0.193023	0.00984696	0	1.69501	0.0101769	0.00433859	0.0790319	0.0624994	0.0166603	0.142683	0.0157224	0.0560861	1.18343	0.0223143	0.00387103	1.67356	0.0135402	0.539144	0.0487263	0.119753	0.0527108	1.1039	0.0287582	0	0.011092	0.0255878	0.0302586	0.124747	0.0560897	0.0268922	1.39772	0.0996904	0	0.096067	0.122901	0.0318966	0.0950929	0.0315631	0.126184	1.70401	0	0.00470663
ENSSSCG00000001779	403.904	179.226	236.707	385.36	316.122	315.379	451.593	229.224	284.449	277.002	223.198	296.772	178.243	293.027	544.823	462.808	337.201	295.427	626.051	162.497	236.13	150.131	288.662	222.853	221.164	426.859	182.567	593.101	164.508	179.417	85.3571	345.459	186.813	263.479	252.697	165.103	541.911	172.187	236.362	111.028	322.082	266.247	319.023	235.382	153.181	547.604	192.029	238.562	125.83
ENSSSCG00000001780	165.363	72.7465	223.588	97.6824	973.368	132.495	193.976	35.9661	169.663	167.409	81.4828	140.507	1255.23	703.354	230.193	190.28	43.1537	136.772	92.3344	59.0928	179.713	1061.73	672.994	71.4331	47.1832	150.864	125.178	190.812	54.2106	173.776	1171.45	1707.59	92.6273	100.195	21.0038	154.25	171.053	55.373	131.737	1026.75	1710.35	130.29	99.0554	35.3061	158.839	220.326	41.2494	150.654	1149.07
ENSSSCG00000001782	0.376646	5.71664	15.0138	2.8864	1.31573	7.92092	8.02321	3.64978	3.59766	0.498144	4.92881	13.8332	5.43905	1.42713	1.50156	6.5341	3.47261	2.8313	0.145674	5.52973	18.7396	4.24293	1.51539	13.3171	3.81334	11.6012	4.30269	0.43354	6.82665	12.6317	1.21303	2.51605	8.19672	7.99887	4.64412	4.51619	0.186261	6.72679	9.32143	1.38123	1.84828	11.4208	12.0403	5.1424	5.68393	0.291326	5.90928	11.491	1.8011
ENSSSCG00000001786	1.40591	1.62626	2.84584	0.0414967	4.3803	1.37576	0.213528	6.39115	0.600077	0.0768935	2.46976	8.78594	0.110165	2.23611	0.27772	6.43012	2.41532	0.199609	0.712064	3.49102	2.54969	0	3.89858	0.137524	6.77531	0.0824832	0.228056	0.200763	4.50482	7.54563	0	12.2798	0	0	5.61108	0.0949479	0.182091	4.5929	20.0664	0	6.93849	0.138697	0.269971	3.78903	0	0.427205	4.01773	17.3239	0.0239019
ENSSSCG00000001787	2.82812	1.06214	9.19737	31.9177	2.25053	32.8073	18.4465	75.9627	6.43795	6.29965	1.11585	8.4494	1.72451	3.29235	5.28189	1.08306	57.1996	8.68774	2.74324	0.905092	6.17548	0.920319	4.84802	4.0742	62.3583	10.9509	8.67467	2.56999	0.347831	10.8611	0.660602	3.37876	8.15078	30.7612	57.1976	8.2997	2.68061	0.496314	15.0151	0.560315	6.30465	7.17799	9.59759	60.9625	7.28902	3.41142	0.59996	9.97163	0.716846
ENSSSCG00000001788	1.33611	1.47193	5.35995	9.46478	1.68496	7.77007	10.8363	1.34147	2.32867	0.876913	1.51875	6.33599	0.837564	2.23407	4.33603	7.07577	1.26247	2.31434	1.98503	2.01582	5.54624	0.709935	3.55684	9.34481	1.8082	9.21062	3.39549	1.46277	1.28435	8.32764	0.173385	2.73018	8.6445	8.37269	1.33313	2.43632	1.47093	1.63683	9.57886	0.265986	3.45156	13.8402	12.3153	1.65925	2.4373	2.43598	0.858547	7.87206	0.159007
ENSSSCG00000001789	0	0	3.0477	1.46652	0	2.31526	1.00616	1.38569	0	0.905822	0	0	0.259553	2.02629	1.40211	0	0.474216	0.940577	0	0	0.667466	0	9.18523	0	1.09335	1.94334	0	0	0.589642	1.14696	0	0	0	2.41359	1.06613	0	0	0	0	0	0	0	5.0885	0.875208	0	0	0.280058	0	0
ENSSSCG00000001792	17.9251	9.66632	21.0658	19.5211	22.2072	20.9196	22.0576	14.9507	18.8903	13.9784	11.0718	18.4502	8.51277	23.1398	18.3825	21.4001	14.4729	16.7789	11.1778	12.352	21.9488	6.33112	19.1098	29.5269	13.1595	19.6308	20.2479	11.0134	11.9887	22.6298	3.06717	20.6228	13.7852	22.0467	15.2148	16.0105	10.6499	11.4701	24.2377	3.24476	21.0535	21.983	25.0994	16.685	15.8816	13.4844	13.2663	21.7154	4.03043
ENSSSCG00000001793	16.1014	25.9785	27.5428	59.5939	16.963	6.68391	6.98545	14.8926	12.154	18.0493	29.2685	14.3761	3.84832	30.1493	195.898	53.7936	10.8628	15.3107	19.6536	20.5823	24.7146	1.74404	152.76	60.686	5.61803	10.2905	25.8526	25.4799	13.8769	31.5819	0.792429	42.7901	50.7965	10.0825	2.13271	20.313	19.436	9.35713	29.6877	1.10266	33.864	79.3405	18.3625	1.09854	25.2313	48.889	28.7149	34.4689	1.12652
ENSSSCG00000001795	0.211371	8.41931	0.0757631	0.326589	0.0381772	0.0719442	0.117245	5.39671	0.0183052	0.0703686	8.86792	0.179727	0	0.0419766	0.472	1.40918	5.73958	0.0146137	0.095574	11.1373	0.134815	0	0.599385	0.364978	6.97331	0.150968	0.0695679	0.171479	11.1034	0.115832	0	0.113409	0.095134	0.0749999	6.94047	0.0347564	0.12498	13.2591	0.0842371	0.00539224	0.06945	0.126928	0.138355	6.86703	0.0586749	0.169414	10.5387	0.112623	0.0131242
ENSSSCG00000001798	0	0.0309841	0.0276029	0.0885484	0.0139092	0.0314539	0.0569549	0.0732093	0	0	0.0484388	0.0413559	0.0235077	0.0611737	0.0211649	2.88863	0.0536871	0.127782	0.0126621	0.129657	0.0302261	0.0104871	0.103988	0.0550233	0.0990246	0.022001	0.283873	0	0.0400528	0.181789	0	0	0.0173302	0	0.0120698	0.0379886	0	0.041764	0.0736566	0.00392913	0	0	0.0288041	0	0.0142514	0.0189916	0.0253648	0.0631265	0
ENSSSCG00000001800	29.4701	63.7414	29.908	28.3707	27.4193	17.0152	11.2004	49.0214	55.0075	12.5309	61.7783	36.7161	11.8097	32.1191	42.3288	23.6441	54.634	55.7571	39.7682	59.4118	31.596	5.68144	37.2264	21.6236	49.6884	12.1291	51.4889	36.4661	64.2997	27.4568	6.5967	23.4512	4.54958	3.71714	47.0684	43.9413	28.2254	65.6514	20.0398	7.89559	21.8084	8.03455	6.11814	38.545	60.6097	31.6369	72.4605	23.5627	6.02533
ENSSSCG00000001801	124.05	79.6263	23.7239	28.9198	30.2643	25.4873	28.8275	65.8789	176.293	38.4399	87.5825	32.0433	14.3254	29.0022	22.392	18.6202	66.5405	197.708	150.42	79.6851	22.9616	9.88565	37.1799	36.1242	64.3807	24.4478	138.113	79.6181	93.101	21.1396	7.28562	38.2239	13.6071	12.7273	73.4591	95.212	81.4687	84.6349	23.8248	8.12217	34.9236	23.0164	19.1661	67.0292	103.648	63.8168	91.5473	19.938	6.26431
ENSSSCG00000001804	11.0678	8.94324	0.458987	0.340318	0.64585	0.460521	0.378822	8.2884	18.639	10.167	7.37974	0.596848	1.08785	0.758107	2.07176	5.52263	6.38041	34.1368	14.1662	9.60011	0.331909	0.319152	1.21366	6.13411	7.39416	0.427959	32.8258	6.3395	8.64551	0.643675	0.601545	1.29161	5.44803	2.79476	7.07372	12.9991	6.07243	9.06728	0.908953	1.41517	0.852822	5.62931	6.05476	7.62866	19.6913	8.9138	8.74179	0.720911	2.24825
ENSSSCG00000001805	4.35476	1.21359	3.25799	2.05379	3.91765	3.17007	2.53714	1.42334	2.62467	4.85601	1.47137	3.71836	1.37082	3.48144	2.86929	1.77313	1.50273	2.31573	3.28215	1.43463	4.45818	1.1532	3.02741	1.83993	1.6021	2.59679	3.46365	3.74412	1.03025	2.58701	0.493298	2.48223	1.96951	2.29068	1.18964	1.66117	3.52225	1.09868	2.27785	0.421723	2.36334	2.08271	2.28334	1.21642	1.72959	4.17675	0.8719	2.12122	0.585896
ENSSSCG00000001806	20.609	0.378665	0.669725	0.465494	0.314977	0.836649	0.491337	0.620283	52.9452	9.90838	0.271616	1.18923	0.0950603	0.742123	0.330935	0.462375	0.382096	52.0973	52.9643	0.55926	0.749668	0.0848157	0.807374	0.395562	0.867611	0.545668	51.449	88.9091	0.287939	0.504083	0.0314856	0.210627	0.224255	0.30939	0.273325	47.4783	66.3198	0.570457	0.383899	0.0805024	0.140324	0.398936	0.372729	0.331226	55.1096	60.0256	0.307711	0.176988	0.0549995
ENSSSCG00000001807	0.0814137	25.8844	0.203751	0.0672842	0.289893	0.200309	1.17715	20.4895	0.243246	0.302789	21.5371	0.287311	0.0765535	0.597643	0.468684	0.44095	13.8095	0.249676	0.18693	24.904	0.275611	0.0500891	0.650191	0.302624	20.3698	0.210165	0.475428	0.155012	24.4983	0.383393	0.0845196	0.495815	0.361193	0.474583	14.9886	0.197938	0.179258	23.7799	0.596999	0.0682419	0.577583	0.401587	0.23763	15.9443	0.28465	0.247388	27.264	0.350846	0.0276825
ENSSSCG00000001808	0.299823	8.01934	0.74803	0.143456	3.04825	0.0123535	0.281849	7.44289	0.125727	0.241659	9.10883	0.519759	0.00692445	5.11752	1.02244	0.42544	7.23656	0.150559	0.253624	8.6661	0.46298	0.0123564	5.48906	0.367376	9.18819	0.233303	0.119454	0.399604	8.32155	1.02507	0.00573375	2.3014	0.204192	0.41854	7.85014	0.32824	0.329056	10.2353	0.853393	0	2.45319	1.00256	0.220599	7.63517	0.302251	0.290899	11.2072	0.83304	0.0375592
ENSSSCG00000001810	16.7469	16.0841	26.7427	27.6989	44.4801	23.7388	28.0223	4.52423	25.7583	13.0575	15.9093	22.6383	26.3151	42.2161	26.3615	15.0305	6.45026	22.5454	10.2728	17.5095	29.5802	19.1479	30.5213	23.1738	8.78966	30.4197	21.9452	6.0317	18.2418	17.7417	8.07098	28.1568	13.2397	16.1918	4.6696	13.2088	3.90482	19.0666	18.6369	10.737	32.5717	18.7817	21.5117	5.24058	14.8193	6.01442	11.9973	18.1365	10.8236
ENSSSCG00000001814	2184.79	921.698	12081.4	14365.6	5607.29	10513.4	8003.34	841.73	3755.92	1809.23	1236.94	9912.18	1242.44	5870.63	5332.71	6175.06	1374.83	4053.03	2042.73	941.364	10306.2	896.45	6252.85	8388.15	836.14	6362.41	4969.96	1280.27	541.39	12821.2	291.111	6504.56	4429.02	5703.53	497.525	3222.51	1045.45	662.79	13837.3	289.707	7751.7	6781.3	5017.9	503.901	3818.43	1358.24	631.577	13079.5	259.842
ENSSSCG00000001816	1.67818	5.95943	3.4801	6.52371	1.18343	7.63928	10.8019	6.00235	3.83791	1.77678	6.53414	5.94975	1.40007	2.15291	1.96447	5.27155	5.56446	2.47092	1.88042	7.96825	2.89903	1.02206	2.34863	2.89404	6.60619	9.2404	4.61097	1.15976	4.58505	2.49081	0.368874	1.55728	2.43963	5.43175	5.76951	1.93931	0.88284	5.44854	3.39932	0.553117	2.68406	3.37657	4.58955	6.03921	2.20464	0.763861	4.23774	1.95308	0.286014
ENSSSCG00000001817	24.9206	26.1208	66.9247	76.6069	57.0106	41.0074	67.7618	35.7638	30.3696	22.9512	24.6686	43.2168	138.32	49.8903	27.1065	54.7889	32.5736	32.1661	24.3524	21.9832	58.7843	67.2238	38.2055	38.9524	35.2823	80.7846	40.3962	21.899	25.1591	82.9273	72.7963	30.7757	67.6322	90.995	33.7271	39.2885	21.3109	24.9133	44.5733	69.7641	51.9372	83.4749	114.739	32.1738	37.7644	25.8792	25.4169	60.4864	86.0236
ENSSSCG00000001818	4.80315	6.93221	44.2292	72.1439	15.0564	29.3567	22.4685	3.66474	9.61106	5.70227	6.6459	33.065	5.10479	17.7625	18.7672	22.0713	4.62802	8.26845	6.54077	6.90315	34.3601	3.20896	16.594	13.0951	5.17227	10.2248	12.6758	6.51909	3.31653	50.9903	1.20886	11.7161	9.40831	21.1725	1.68778	11.5825	5.29353	5.22168	44.1676	0.982505	17.0785	23.6141	17.9592	2.15166	14.2781	6.65482	3.98501	34.9974	1.23762
ENSSSCG00000001819	52.3405	76.8414	32.4295	38.7648	51.0277	16.7359	14.5616	73.7658	28.7431	27.6061	68.0676	26.2563	7.52861	41.914	26.24	45.2424	53.2485	21.5926	61.3201	70.5077	29.3168	5.59653	24.3076	12.8768	75.0649	10.2975	44.2431	77.1965	74.156	51.6245	6.39201	45.0602	18.7546	21.1986	64.4933	40.1861	76.1983	75.5351	32.8807	5.44798	53.7091	26.9742	18.1185	65.7444	43.1646	68.4917	75.5551	34.1747	6.03703
ENSSSCG00000001820	1.92734	2.69428	2.85665	2.89424	2.8108	3.25519	4.86194	3.19584	2.04201	1.69557	3.44086	2.60005	1.82102	2.17274	3.32444	4.22191	3.53751	1.34329	1.51976	2.28811	2.10084	1.92982	2.94199	3.91982	2.59236	3.5164	1.55211	1.63963	2.99233	2.25031	0.786724	2.84306	2.79109	4.91113	3.22258	2.36509	1.62098	2.51489	2.93936	0.736264	2.83333	4.08919	4.31269	3.16731	2.0858	1.7096	2.62503	2.59775	0.776924
ENSSSCG00000001821	2.30227	3.7152	3.58071	4.24585	6.61956	4.00517	3.33607	4.36141	2.05935	1.95873	3.19191	3.33516	1.15992	6.13426	7.42815	6.37584	4.10173	2.15252	2.0154	3.56462	4.35399	1.07665	4.89928	1.43047	4.45265	2.90654	3.32422	2.32975	4.22885	4.65029	0.85977	8.0354	2.62049	4.00131	3.97675	2.92252	1.97134	3.58965	4.12287	0.769234	8.69922	2.91478	3.53021	4.33705	2.54058	2.78104	4.96584	4.09948	0.994472
ENSSSCG00000001822	0.767894	3.4081	1.288	1.91738	1.15382	1.64356	1.48687	1.84359	0.764766	0.725592	2.26319	1.63964	1.11483	1.66977	1.22642	2.11295	1.57184	1.04571	1.18939	3.55882	1.29056	1.00108	1.20514	1.08516	2.73313	1.45603	1.84281	0.860132	2.44305	1.73454	0.872667	1.2922	0.972499	1.70836	1.88469	1.40573	0.725822	2.19078	1.62487	0.850792	1.49927	1.86165	1.28255	1.77685	1.89502	0.706628	2.38646	1.50937	0.661085
ENSSSCG00000001823	0.0671882	0.408024	0.0259642	0	0.0261668	0.0131495	0	0.137726	0.00836431	0	0.388804	0.0864458	10.7612	0.0479515	0.0132722	0.169821	0.363598	0.133551	0.0635217	0.465662	0.113726	10.5254	0.169545	0	0.791737	0.00689826	0.0127152	0.0111935	0.41861	0.105855	30.0524	0.0376877	0	0.0342701	0.378442	0.0238222	0.152287	0.296816	0.0230946	33.5091	0.00906691	0.0579979	0	0.273392	0.0714951	0.0119094	0.274377	0.0712544	27.0382
ENSSSCG00000001824	6.40076	3.63946	6.48168	6.41841	7.86176	6.77464	5.56013	5.90469	4.64077	5.01872	3.23482	5.37604	1.94362	6.18833	5.88027	6.52161	4.72795	3.50811	7.19722	3.87568	6.30796	1.35325	6.10956	4.09062	5.99462	5.4957	6.20201	6.5745	3.66678	8.05925	1.11325	5.1414	4.89217	5.81566	4.37632	4.94639	7.14171	4.2936	6.50847	1.34201	6.3942	7.93277	6.60771	5.69517	6.26618	7.12808	3.90745	7.15218	1.85661
ENSSSCG00000001825	38.6043	21.9592	13.4197	14.2542	7.39335	22.9265	13.0449	57.1282	7.08994	13.2065	22.2726	11.6168	3.96195	7.66651	12.0733	15.5553	52.0628	4.55573	29.5484	21.0881	15.9359	2.99113	8.26869	5.07272	52.1011	5.22925	11.8295	62.4827	31.329	20.089	1.87166	15.0638	10.7096	18.0669	70.9896	11.4918	52.1587	27.5538	17.1886	2.41113	14.6212	12.6301	8.5889	63.1157	12.3791	51.0491	29.6506	13.4218	1.8184
ENSSSCG00000001826	0	4.56209	1.69096	0.231969	0.381194	0.0507072	0.0734542	1.02848	0.0860118	0.0330645	3.99815	7.48931	0.322125	0.591714	0.784764	4.0747	1.67906	0.0514997	0.0816507	6.7647	3.38659	0.321222	0.670563	0.177408	2.01544	0.0709362	0.294194	0.0575527	6.60764	5.84037	0.0078451	0.217997	0	0.132152	0.836693	0.040828	0	6.62062	7.36206	0.00633421	0.256401	0.208741	0.0696531	0.990358	0.0229749	0.0612333	4.86602	4.84411	0.0205559
ENSSSCG00000001830	0	0.0321023	0	0	0	0	0	0	0	0	0	0	0	0	0	0	0	0	0	0.0366372	0	0	0	0	0	0	0	0	0	0	0	0	0	0	0	0	0	0	0	0	0	0	0	0	0	0	0	0	0
ENSSSCG00000001832	0.0889955	0.792358	0.0583611	0.0601774	0.0168047	0.06967	0.0275246	0.189535	0.0483453	0.0123899	0.655453	0.0999304	0.0497024	0.0461929	0.0511418	0.0204491	0.149186	0.0257305	0.022947	0.861566	0.0182592	0.0253406	0.716125	0	0.44117	0	0.11024	0.0970471	1.15332	0.172569	0.0264573	0.408437	0.0209379	0	0.328106	0.45897	0.0513457	0.967117	3.74501	0.0593386	0.0786094	0.0111742	0.0174002	0.197524	0.103309	0.0114726	0.969153	0.21355	0.0654726
ENSSSCG00000001834	9.87911	11.8652	19.8327	15.2337	22.9308	13.4841	16.1819	3.07667	11.706	9.19625	8.95772	4.41717	2.05665	11.2894	4.68128	5.06554	4.52673	12.0761	5.64277	11.8978	19.1226	1.14114	12.771	3.88121	3.74291	3.77748	10.2114	12.6984	11.3082	18.6736	1.65776	8.62644	5.87524	25.9829	4.47468	16.6247	7.98733	11.6467	17.5199	1.30412	13.1558	10.2359	5.23692	4.08514	20.3858	13.282	10.6969	20.2274	1.9313
ENSSSCG00000001835	24.3413	5.10241	6.09676	4.66332	3.10979	5.60198	6.53809	4.53829	5.72384	16.2715	4.83268	4.63971	4.74364	3.90643	3.09743	3.31625	5.04653	8.91509	3.30279	5.57525	5.45901	2.14615	2.44995	12.4894	5.59445	3.82805	6.14205	0.740245	4.34909	6.93011	8.979	1.35453	8.07219	9.41841	4.43231	2.60283	0.693291	4.59346	5.43032	10.0859	2.38105	5.33633	6.40534	4.1805	3.47753	1.15284	4.59627	5.45578	10.5181
ENSSSCG00000001836	116.559	48.2921	26.2893	20.4323	14.4844	19.2826	28.3224	29.7105	35.0991	71.9331	37.5299	21.9009	20.7644	16.1352	15.1037	24.1647	33.3093	52.4863	11.8515	54.5978	21.3839	10.3109	12.7499	68.0658	31.9454	19.5239	25.8321	3.24867	40.065	33.5295	46.2809	7.62781	57.2235	39.4666	27.8962	12.4761	3.15699	43.5483	28.1378	55.6912	9.49701	28.7799	30.3303	25.4904	18.3901	4.10614	52.8535	30.2339	57.3003
ENSSSCG00000001837	2.06535	2.54833	4.91158	9.05971	3.39894	8.83051	12.4315	9.9995	2.40503	1.84907	2.52825	8.69966	1.31063	4.53544	3.84133	7.04065	8.22824	3.58741	2.67362	2.90831	5.23492	1.92825	6.11843	3.6987	10.7776	6.94222	4.61819	1.05873	2.0272	6.65425	0.346361	4.34887	4.48161	14.1001	8.10388	1.8326	1.52681	2.24592	8.99961	0.689815	3.77337	6.93388	5.43282	9.28552	2.26536	1.08138	1.65489	4.85245	0.45377
ENSSSCG00000001838	18.9546	10.5093	14.7284	13.0062	14.7229	13.567	19.1088	27.6429	9.09731	15.9755	9.73568	10.2055	8.53961	14.9355	11.8349	10.4509	25.4034	8.92323	21.9092	11.1676	14.5927	3.43591	11.2201	7.2514	25.9412	13.0302	12.3284	18.7397	9.81039	17.2012	3.31521	13.4189	13.6761	22.478	32.9475	12.3665	17.7873	10.6023	15.4307	3.48749	17.3999	18.3997	17.5245	37.6291	13.5475	20.0877	11.3368	14.5472	4.14746
ENSSSCG00000001840	301.229	184.312	556.716	283.231	668.76	192.132	192.361	163.889	343.773	198.134	129.665	344.109	99.4611	713.324	854.518	570.818	171.427	278.765	321.673	156.458	581.204	60.3215	1243.82	544.393	173.432	146.423	879.962	325.789	86.6396	958.509	50.0609	546.79	528.445	183.367	136.18	502.384	274.894	128.325	825.614	54.0377	520.856	553.812	216.658	141.752	516.014	403.345	113.632	797.892	50.0704
ENSSSCG00000001841	2.76339	0.463262	0.0825418	0	0.249558	0.219467	0.0340627	0.0625485	0	0.858644	0.927026	0.0412225	0	0.137197	0.12658	0.303678	0.0321084	0	2.76405	1.05741	0	0	0.0621917	0	0.185072	0	0	3.04252	1.59695	0.0388293	0.218279	0.404364	0	0.0817102	1.0106	0	2.75955	1.74843	0	0.18799	0.518838	0	0.1292	1.39258	0	4.03217	1.19462	0.0755076	0.0762586
ENSSSCG00000001844	58.8016	0.4853	6.24193	1.28399	1296.53	1.66272	1.40502	0.783217	11.0465	11.6853	0.526342	1.61938	0.457371	1046.76	4.05573	0.0994138	0.725272	0.500358	3.36532	0.432699	2.13043	0.562073	910.494	0.215456	0.981499	0.452286	7.05647	83.1936	0.254858	8.19884	0.528783	1272.06	13.5636	2.18674	0.42536	11.5098	44.9135	0.572377	2.86616	0.582722	1263.45	12.2499	4.48335	0.698376	0.251121	90.1315	0.297965	2.87354	0.383828
ENSSSCG00000001846	0.502187	0.335629	0.414005	0.0138344	2.80765	0.0196568	0.0569496	0.248366	0.083357	0.0256351	0.181629	0.80981	0.0330546	3.41203	0.132268	0.867355	0.214728	0.0332734	0.0395653	0.375675	0.45335	0.0851999	3.04137	0.16047	0.286216	0.0962453	0.190076	0.089242	0.150184	1.79338	0.00912354	0.938969	0.0758125	0.0256147	0.196117	0.0158271	0.0455298	0.374101	1.28887	0.0319212	0.876482	0.104039	0.0360017	0.14242	0.00890631	0.166161	0.293253	1.98041	0.00398428
ENSSSCG00000001847	1.77321	5.57762	2.09177	0.597754	3.56196	0.60275	2.99646	9.00048	2.13777	3.07281	5.50188	2.92986	2.17048	4.2628	1.73294	2.75201	7.40739	2.15187	1.30145	3.81932	2.10626	1.74474	3.11589	0.990507	7.0729	2.89374	2.89655	0.901796	5.39598	1.49298	0.373015	0.99464	0.483051	1.30906	6.01365	2.27217	0.634596	5.28698	1.41148	0.869302	1.71282	1.09563	2.08244	6.45575	2.53238	0.562447	5.67812	1.5836	0.477583
ENSSSCG00000001848	0.379057	5.57342	0.96353	0.334156	0.62987	0.455008	1.46153	4.12433	0.453016	0.270896	5.20963	0.884369	0.853844	0.605986	0.299513	1.1497	3.58601	0.421935	0.16724	3.26933	0.513291	0.791507	0.667115	0.207642	3.3165	1.26614	0.306073	0.168402	6.70089	0.882026	0.44074	0.652046	0.163498	0.953823	4.55481	0.692897	0.045822	5.85766	1.01918	0.867403	1.0367	1.15177	2.03809	4.28133	0.564698	0.0358344	6.68839	0.857596	0.842066
ENSSSCG00000001849	3.97499	0.498373	2.7734	3.50462	28.4194	1.18512	177.564	0.33875	0.793523	0.976142	0.480285	1.65845	24.1981	15.7805	0.468678	5.94463	0.582007	1.09806	0.778398	0.451903	2.13787	12.3046	17.9407	0.56982	0.212736	429.232	0.482517	0.814148	0.123553	2.31749	13.134	6.60462	0.538413	29.604	0.127655	0.41015	0.882902	0.156439	1.7041	12.6719	6.51824	1.38168	47.0004	0.104795	0.292035	0.928984	0.17605	1.51055	20.5952
ENSSSCG00000001850	12.2314	22.6436	24.0375	21.2865	37.4166	12.3068	23.8405	27.2156	12.7673	13.3881	20.219	17.8759	8.17128	25.2482	25.091	41.0554	26.7785	10.2237	10.6744	18.5623	23.4906	9.33206	27.2734	21.1529	25.689	23.3774	17.1531	14.421	25.9885	37.591	5.24201	33.2932	24.0452	26.9547	31.4088	23.5742	9.80984	21.8828	33.9938	5.88863	36.1017	46.0236	40.5973	36.4285	24.9046	15.0098	23.7962	33.4085	5.93451
ENSSSCG00000001852	71.3361	27.2411	37.5156	46.1752	16.2319	28.5693	40.301	15.152	107.948	65.1499	28.2362	33.8095	23.3517	11.5354	38.5548	49.0641	22.8502	71.6908	130.958	25.2292	35.9475	17.7606	11.7604	45.592	17.9565	33.3565	83.0309	119.82	16.7838	49.1066	9.81585	11.8176	77.3121	61.5331	15.9291	188.142	166.873	18.9802	47.4625	7.62346	14.404	43.2607	53.3042	16.3105	192.788	140.528	22.9885	42.7993	9.01277
ENSSSCG00000001858	17.7205	17.6282	44.0092	56.2738	39.1997	36.3459	72.3442	23.3515	16.1924	22.117	21.5024	51.8919	48.6772	29.2398	15.6121	33.816	33.706	13.9132	21.8633	17.4282	41.3928	43.015	34.7414	29.4245	27.6784	75.8682	16.0972	25.5664	13.4254	60.6051	33.6105	39.1633	34.8537	136.482	32.7783	26.556	31.0877	14.5516	69.2758	33.7658	42.4704	54.8844	127.435	35.0696	27.6718	35.1169	12.1239	67.4877	30.2202
ENSSSCG00000001862	52.9109	28.4651	32.205	40.4786	34.4981	35.7428	43.5605	34.3831	129.224	46.1461	28.3187	37.3308	59.2268	32.5126	50.5656	40.2089	35.2186	110.548	60.2142	23.6859	29.643	68.092	41.2138	45.8153	32.1416	70.938	60.7597	74.1337	28.383	31.5157	51.2839	56.3924	33.2022	53.5262	41.3913	121.43	67.9149	24.8392	42.4093	58.2424	51.2303	46.3465	76.1429	41.0257	113.471	70.6076	24.394	33.0392	56.7963
ENSSSCG00000001863	21.1839	9.95682	0.345596	0.461937	4.23756	0.218784	0.142618	65.3404	7.45932	15.5786	7.31802	0.345191	0.0735804	2.61686	1.32495	0.894741	53.9533	5.46619	39.5274	7.28041	0.126146	0.284486	2.43032	0.918541	53.2603	0.137729	12.1011	23.3917	12.0353	1.24641	0.507732	16.9304	1.08489	0.228076	62.9656	16.1713	28.3275	10.9808	0.4611	1.18065	14.4219	1.62116	0.300528	65.9978	15.2261	27.5032	10.3211	0.421525	0.957865
ENSSSCG00000001865	8.87896	26.347	13.0712	15.4707	16.0628	17.169	13.6071	49.062	18.1542	5.04416	26.8595	17.3727	5.43127	22.7074	22.5505	12.0311	44.023	19.1778	9.90311	29.0965	16.1371	4.45347	20.9997	17.8189	44.0561	13.9808	26.9162	5.88967	24.6771	7.81509	2.29699	12.8069	5.79755	5.11318	42.2769	9.22673	5.32334	29.623	7.76351	2.36478	14.6655	10.5113	7.39197	45.407	7.83715	7.97796	25.7856	8.83292	2.67818
ENSSSCG00000001866	10.9956	16.5061	10.5024	10.7934	11.3179	12.0952	9.5368	17.5631	10.6694	11.2314	21.5739	12.5703	7.59499	10.5584	19.3938	24.6244	18.319	12.3361	11.279	16.2369	10.3725	5.47904	12.3674	17.2155	17.8946	14.618	9.32698	6.44409	20.4384	8.06922	1.29096	10.4095	4.31622	4.46678	17.8015	8.30053	3.98954	20.216	9.15247	1.73085	10.4748	6.72287	6.1457	19.2197	7.44571	5.66986	23.3606	8.46026	1.9499
ENSSSCG00000001867	3.73178	1.26817	17.9896	26.7377	4.72957	21.8859	13.5835	0.716185	5.60636	3.24489	2.05885	23.9255	4.02444	6.06698	8.12134	2.13157	1.64805	4.07344	2.33216	1.28032	8.88608	1.48582	12.474	5.71686	1.19838	10.3904	5.21893	2.40255	1.60783	12.2034	0.563063	3.65433	5.93375	12.582	0.598521	6.18958	2.03574	1.2163	17.016	0.909245	9.11594	9.82778	9.52226	0.65512	4.91326	2.15259	0.928371	9.56985	0.903274
ENSSSCG00000001868	316.597	271.498	137.555	184.928	244.167	165.112	240.166	327.762	168.917	278.012	308.635	124.573	185.157	173.837	223.222	237.738	352.693	166.754	218.431	256.651	136.719	115.996	212.273	215.662	310.422	199.461	130.427	453.592	344.689	188.787	95.9311	293.026	228.038	227.195	423.934	208.031	341.543	357.711	193.685	103.018	268.325	301.623	272.136	412.965	219.339	314.606	378.244	206.055	165.004
ENSSSCG00000001869	4.96954	5.11097	8.20688	14.8564	16.1164	5.99404	6.97261	8.24505	5.25043	3.30108	5.36209	8.79462	1.56863	21.1174	7.82641	4.51561	6.60774	8.31729	4.06668	6.99183	13.0262	1.82155	12.4807	3.96715	9.25356	6.08066	8.55749	4.65393	4.43378	9.93894	1.00828	15.0402	3.19947	4.04469	5.33565	5.12748	2.31246	5.86011	9.43661	0.742559	15.0948	4.06835	3.60286	4.99714	5.90046	3.769	4.72668	6.63859	0.963441
ENSSSCG00000001871	17.1454	40.6589	26.9631	33.8529	28.2311	29.6754	24.9582	42.487	23.9058	13.8444	42.0469	22.5677	10.3141	34.1969	25.0423	22.5696	38.4884	27.8093	12.2998	46.4025	29.1268	13.7672	24.3657	21.63	39.1257	20.3644	24.888	11.5503	46.2407	19.5045	3.76809	20.0507	10.8912	19.6741	38.0016	16.5448	11.079	44.8895	24.8022	4.48128	25.151	15.2128	13.2078	43.1123	20.2347	13.0552	45.5094	16.5545	4.33314
ENSSSCG00000001872	2.24238	38.1121	0.341996	0.333578	0.987419	0.0842614	0.25175	7.55761	1.26848	0.892841	29.0602	0.221575	0.074782	1.3315	1.60173	0.846378	7.27018	0.506338	3.83299	31.5839	0.58705	0.0280938	1.365	0.221102	8.89502	0.32416	1.45303	9.30066	36.8923	0.382638	0.0488864	0.966001	0.371405	0.805202	7.12151	2.16255	7.86369	33.9372	0.189096	0.01842	1.17169	0.322094	0.95489	8.23514	1.3935	8.19111	38.4424	0.262119	0.0384279
ENSSSCG00000001873	5.91114	2.61247	7.99568	2.15115	22.3067	0.505528	3.43057	1.6059	5.57045	1.97783	3.07572	1.63612	0.558005	9.44993	14.9776	11.3833	1.46554	4.73144	2.12272	3.14763	5.13449	0.272272	32.7986	2.59859	2.10265	3.70465	7.33998	5.01831	2.67396	21.99	0.429565	13.5527	2.98243	1.75329	1.67426	13.3195	3.41369	3.30453	13.0675	0.387639	12.4521	5.46106	3.73913	1.42589	12.5695	7.60738	3.59842	13.3455	0.766133
ENSSSCG00000001875	33.9494	16.9835	68.5772	48.2956	78.7733	28.1955	46.2537	11.7344	53.7652	32.7528	17.771	44.5189	22.2936	73.3576	60.2467	56.3349	15.4257	41.1527	26.7599	20.922	76.6196	15.8132	82.5979	53.352	18.5175	35.5255	57.0563	36.0286	13.236	60.5888	17.8534	73.14	50.9258	40.9589	12.5392	43.901	22.7783	14.2147	47.5886	16.1644	77.0792	70.9376	33.7715	11.0584	47.7163	56.259	14.719	49.317	18.0155
ENSSSCG00000001877	9.87104	7.04425	7.02837	9.25915	5.82681	5.54516	5.65171	6.32543	8.34661	7.70598	7.20363	6.53287	2.8851	5.46571	7.34245	7.00181	6.213	5.29726	8.42069	7.45297	5.67824	2.56044	6.99723	6.2668	6.36833	5.09794	7.14049	11.9176	8.23214	6.47657	1.31872	6.47124	3.49384	5.63401	7.94785	10.5431	13.6228	6.46977	6.28372	0.936155	6.98454	5.47271	4.48725	7.93845	11.4553	12.8538	8.21008	6.09885	1.16847
ENSSSCG00000001878	6.5124	7.41386	11.1644	22.9416	11.1267	11.508	8.94415	6.60177	8.39399	5.73653	7.71866	9.27659	1.66636	12.0182	14.1747	11.5961	5.93061	9.45411	4.97923	7.1606	11.0814	1.64151	10.9135	6.94184	6.82092	7.47317	10.7052	4.47727	5.88391	15.202	0.849119	9.40716	5.32519	8.12464	4.3592	8.64313	3.63764	7.26946	13.5295	0.708272	12.0672	7.45197	6.23626	4.24598	9.0143	5.33621	7.95678	15.7609	0.817969
ENSSSCG00000001879	0	0	0.0211066	0	0	0	0	0	0.0203984	0	0	0	0	0	0.0485512	0.0345124	0	0	0	0	0	0	0.0954174	0	0	0.016823	0	0	0	0	0	0	0.026503	0.0208939	0	0.0193653	0	0.0212899	0.0187738	0	0	0.0282883	0.022025	0	0.0653841	0	0	0.0386157	0
ENSSSCG00000001880	616.693	651.681	1280.52	1539.16	1458.22	1557.29	1382.57	1183.52	1010.87	561.7	667.459	1101.73	363.063	1312.7	1003.12	1350.11	962.327	871.21	621.571	821.564	1489.85	373.911	1387.52	1304.72	1203.18	1432.44	1315.51	604.661	574.135	1291.99	290.015	945.458	948.235	1327.24	895.332	816.455	561.205	665.004	1359.61	316.049	1077.52	1278.68	1071.64	940.367	905.787	674.952	649.51	1187.34	303.814
ENSSSCG00000001881	10.8148	6.70054	23.3527	14.4472	32.0873	14.7837	12.8845	18.0992	9.98962	5.05704	8.31551	14.7855	4.46485	21.8	13.4866	13.4761	16.1495	5.74336	6.65379	9.42715	30.2067	3.03018	22.1463	11.0795	19.7998	15.5281	22.9664	6.40923	9.27896	22.5915	4.23703	12.8967	10.549	20.6962	12.2388	7.64942	5.16446	10.0186	19.2962	3.74798	15.1291	15.0508	20.1743	16.2922	8.78474	6.23379	9.33222	16.1484	3.84147
ENSSSCG00000001882	2.44456	1.39029	3.24338	4.82347	2.25317	6.27939	10.1749	1.53909	1.70422	2.99489	1.63565	4.12024	3.76112	3.00081	2.76456	4.67266	1.50664	1.67638	2.62894	1.72115	2.31027	2.77555	2.75218	3.01296	2.14636	7.12797	3.35405	1.66978	1.0966	3.28851	6.10662	2.00541	2.80735	11.5336	1.14284	1.37234	2.00853	1.68342	2.14268	5.37429	2.14427	3.54511	5.06034	1.45814	1.62579	2.72985	1.36722	3.0678	6.10207
ENSSSCG00000001884	1.17514	1.42668	1.91467	2.3033	1.28641	2.72257	2.67429	1.97793	1.06755	1.04572	1.78048	1.98598	1.07661	1.26029	1.54965	1.77945	1.84608	1.04166	1.68153	1.48146	1.65759	0.945045	1.44262	1.18523	1.62914	1.84566	0.709252	1.61914	1.86008	1.90147	0.47315	1.82607	1.685	3.55586	2.00361	1.41888	1.67011	2.15414	2.23435	0.440262	1.88585	2.21523	2.27121	2.21462	1.81656	1.70017	2.02258	2.26797	0.370415
ENSSSCG00000001885	2.9734	2.51343	7.12993	21.2971	4.33509	9.29596	10.0347	0.87816	4.11923	1.45945	1.99915	4.7281	2.5175	3.93946	4.36754	9.65117	0.977987	4.19779	4.07255	1.76135	6.34494	1.76113	4.46935	5.37707	1.26835	11.0214	5.2231	3.98834	2.79308	5.65477	1.73832	2.48041	5.37666	9.43024	1.06499	3.96468	2.78218	1.96141	5.0316	1.52656	5.4941	5.26499	8.09607	1.18451	3.50879	4.27044	1.9854	4.59976	2.28646
ENSSSCG00000001887	0.994613	62.2926	4.2204	12.5395	2.89632	4.71759	4.69414	49.2665	2.99111	1.70235	61.9012	3.63332	2.54164	2.60555	2.81998	4.27203	51.8938	2.74454	2.00974	60.8282	6.49207	3.20689	3.24046	8.59984	50.5586	4.56526	3.6317	1.71551	84.1022	5.69136	2.37387	2.95362	7.57065	6.3265	54.5196	3.79847	1.30842	76.9108	8.20507	2.05972	4.21086	6.30288	10.5697	55.39	4.31649	1.79756	80.2602	4.81673	2.62727
ENSSSCG00000001888	23.4773	67.1198	15.9323	20.8225	6.5416	49.3101	50.6506	202.114	4.56229	144.691	100.651	12.3773	5.02539	7.19263	10.4065	70.4361	221.277	1.82112	4.33096	52.9154	16.1541	2.91447	4.44604	14.1152	139.716	18.8132	2.6008	7.63185	83.9111	4.99658	0.208062	2.56958	22.9697	58.4141	198.163	20.5734	1.55746	98.805	11.5471	2.0159	3.09095	34.7982	40.0246	216.903	24.373	6.49595	95.9765	8.63678	0.817751
ENSSSCG00000001892	737.418	467.858	1210	1373.3	970.281	1147.95	1723.3	429.934	572.062	708.896	487.801	546.116	792.259	754.254	741.859	1571.03	434.002	500.105	764.786	477.779	1160.99	475.366	829.886	1619.58	463.362	1592.23	670.561	766.587	298.182	1702.77	411.273	1249.97	2287.5	2063.8	410.938	763.381	572.359	382.857	1586.56	395.682	1292.53	3273.16	2311.96	370.913	754.413	721.839	315.289	1594.72	359.086
ENSSSCG00000001895	0.17585	0.678039	0.214162	0.0264238	0.0332052	0.0625746	0.122371	0.187256	0.159213	0.342743	0.647569	0.427823	0.0982092	0.0730196	0.15158	0.296312	0.0640832	0.127105	0.015114	0.450223	0.126277	0.0688484	0.14895	0.0437855	0.2364	0.105045	0.242031	0.0213066	0.972113	0.480482	0.00580868	0.107606	0.0413721	0.0652323	0.0432213	0.12092	0.0144937	0.930559	0.0439599	0.01407	0.0172586	0.088318	0.0515727	0.0709628	0	0	0.968849	0.0753506	0.00761
ENSSSCG00000001898	7.03552	4.29396	8.86559	7.73193	7.25462	12.6452	10.6771	7.61915	5.3457	3.89871	4.30899	5.98952	4.43	8.30598	6.88698	12.1932	6.81691	4.12806	4.90866	4.96676	8.71749	3.8642	8.33519	5.90802	8.12511	7.60198	7.78464	3.02536	4.3381	6.45644	1.31236	5.23375	5.6473	8.37968	5.26679	3.78252	2.25128	5.13612	5.94305	1.57102	5.53749	7.70784	7.57911	6.78235	3.58979	3.09435	4.69684	4.07867	1.30741
ENSSSCG00000001899	2.41915	10.7269	13.7112	4.49843	2.5124	10.8895	9.25894	16.0574	0.602324	6.48324	36.7477	29.8803	2.38847	10.3591	9.55748	13.7576	16.4857	5.28943	0.571785	9.58083	7.50712	0.94714	8.45248	3.31294	12.8561	6.45778	10.9877	0.806061	3.01446	28.1456	0.219751	2.71394	0.782584	9.25437	1.63513	1.14364	2.7416	1.2573	3.88049	0.177429	0	2.5059	0.650357	3.5795	0	0	1.14541	8.55187	0.287898
ENSSSCG00000001900	3.66524	8.29001	21.8056	63.5024	8.33903	60.7883	47.2908	7.42099	5.70126	5.98911	9.19738	18.8437	7.36186	10.7654	7.13574	10.0599	7.46745	6.59444	5.28715	8.76272	17.013	5.01512	8.62554	12.9366	7.64809	28.2894	10.8694	6.57212	7.23217	24.7836	3.39808	8.49927	24.0316	56.1042	5.56769	8.35995	5.07017	6.99128	25.8551	2.87112	12.1156	24.3718	25.0706	6.73717	8.26277	6.85848	7.201	15.8688	3.85827
ENSSSCG00000001901	0	0	0	1.42159	0	0.499298	0.805471	0	0	0	0	0.0994669	0.46645	0.110349	0.0458142	0	0.0309901	0.0153667	0	0	0.0872379	6.15947	0.0900384	0.105871	0.0357253	0.206371	0	0.0515184	0	0.0187384	144.159	0.0216823	0.200072	1.00552	0	0	0.578245	0.120538	0.0531465	148.199	0.0834612	0.106774	0.374101	0	0.308491	0.0274066	0.00915091	0.0728777	175.809
ENSSSCG00000001903	9.07716	5.56327	8.45293	7.67461	3.81031	9.8294	8.97337	13.1746	6.38019	12.3143	6.49721	9.36266	2.59007	4.86244	10.567	8.03202	13.7394	5.54696	7.84495	5.62975	12.2702	3.07382	5.7859	6.01366	10.0145	7.84602	6.48999	6.89144	6.50939	8.19245	1.11897	4.71309	5.49771	9.02711	12.3006	7.35118	6.7819	5.71058	7.71908	1.03174	4.987	5.82866	6.27572	12.8966	5.8561	7.58826	6.18343	8.3777	1.1945
ENSSSCG00000001904	5.98709	4.46123	10.4068	8.45336	7.77609	10.7292	7.34988	10.3645	5.17247	7.821	4.77949	9.41452	2.49424	11.1529	8.46968	7.19559	9.62311	4.31289	6.26051	4.63434	10.3864	2.15201	8.66997	6.99393	9.92016	5.52193	8.01595	6.749	4.42951	10.4205	1.26332	6.23111	5.02167	9.27174	8.503	5.04692	5.88587	4.40881	8.39706	1.24857	7.50709	6.29643	6.59334	8.99757	4.46729	6.13728	3.97546	9.3023	1.20182
ENSSSCG00000001905	3.7189	1.74658	7.43416	8.3885	6.06925	7.50817	6.37357	22.8395	1.67086	3.25437	1.67876	9.67036	1.23925	6.83291	2.29777	4.31112	12.8452	1.44507	2.82863	1.91948	9.43433	0.73348	4.64606	4.28875	31.3215	5.53498	5.46101	2.75777	3.20551	5.77441	0.314957	2.85457	4.99309	5.13437	11.2893	2.03568	2.56044	2.41238	5.86926	0.336332	3.35075	4.67291	4.78088	10.7778	1.84475	2.02218	1.86671	5.61447	0.745393
ENSSSCG00000001906	0.2865	0.0184113	0.590479	0.13812	0.148772	0.037381	0.0913779	0	0.0356666	0.0365623	0.00863498	0.44234	0.0523826	0.0545259	0	0	0.0191411	0	0.0677163	0.0315182	24.1799	0.467373	0.129763	0.0163479	0	0.99031	0.0180732	1.67058	0.0119001	20.0922	94.4146	3.72301	1.51379	30.6878	0	1.06096	1.30957	0	24.6415	64.45	1.98468	1.00573	23.3247	0.00883166	2.22297	1.40501	0.0113042	32.6345	64.7533
ENSSSCG00000001907	16.9548	19.2979	11.116	12.7323	35.0192	11.0183	11.7397	27.5408	12.096	18.9742	18.2981	8.13846	7.4399	22.4014	10.1335	10.4388	25.9009	9.80793	11.9965	15.7827	9.84217	4.99986	23.3753	7.4792	24.9114	10.9802	11.0658	20.2797	26.7339	13.0664	5.57808	32.6768	12.9385	19.6243	33.6451	21.3742	18.5003	21.2954	11.2822	4.98207	29.5096	14.5231	15.4858	29.9117	17.926	19.9969	23.4269	10.6041	5.05732
ENSSSCG00000001908	0.0307648	0.0142347	0.171198	0.0864468	0.0127803	0.0674357	0.0366326	0.00960965	0.0428953	0	0.0311552	0.671322	0.175498	0.0140522	0.0534795	0.233278	0.0295978	0.00978424	0.029086	0.0270758	0.118035	0.216809	0.162432	0	0.0398071	0.0252692	0.0558929	0	0.0184011	0.542864	0	0	0.00796182	0.0125536	0	0.0116351	0	0.121519	0.981339	0	0.0132853	0.0339925	0.0132331	0.00455212	0	0.0174502	0	0.725038	0.002929
ENSSSCG00000001909	0.0272078	1.18196	0.0654215	0.052467	0.00941886	0.255595	0.285404	0.467423	0.0180647	0.0277775	2.74219	0.0933498	0	0.0103562	0.0859932	2.10891	1.14155	0.043265	0.0428718	0.846069	0.0614046	0.0142031	0.183086	0.0248401	0.536451	0.0893903	0.0137307	0.024175	0.253144	0.0879302	0	0.0406976	0.0117355	0.323812	0.179813	0.00857491	0.0328899	0.433647	0.016626	0.00532137	0.0685373	0.012526	0.0585157	0.0939356	0.0193013	0.0385816	0.768638	0.00854946	0
ENSSSCG00000001910	6.0437	13.5143	8.8886	18.1042	3.73756	6.90556	10.1808	8.62952	10.9668	6.91907	17.2322	3.98612	2.30014	3.68518	12.0391	39.005	8.71854	7.169	12.9071	4.06241	8.87254	1.31712	32.4684	4.39277	3.86844	8.08071	19.9584	24.3215	2.63218	14.1655	1.18683	71.7073	3.69509	9.89644	0.951843	22.4132	20.7295	1.19951	11.6352	1.35992	66.3449	13.3718	6.05739	0.463046	19.0644	30.5365	6.02868	9.31113	1.01486
ENSSSCG00000001912	636.854	639.064	2917.29	1267.15	2865.89	3421.08	1957.68	267.178	1204.83	452.956	454.5	1817.88	412.519	2000.94	680.493	878.698	238.413	880.078	656.012	741.065	3160.25	720.476	2166.61	1235.6	422.115	2076.6	2810.26	121.46	173.723	877.354	114.249	220.017	1080.61	918.779	73.0032	246.902	95.1849	179.483	639.436	74.4218	317.015	766.235	727.82	76.4897	226.838	114.113	130.707	461.694	107.312
ENSSSCG00000001913	24.8356	63.2092	64.5181	35.8998	78.0652	53.8919	28.8336	26.5469	30.3772	25.0182	63.5257	43.9337	15.9948	49.0636	29.4731	36.2794	28.4663	20.8726	24.5516	59.1733	73.9529	50.4664	57.9234	16.5531	27.1429	25.5183	44.749	10.5721	63.9183	40.6506	6.31341	35.5954	17.5958	25.4317	26.0415	21.339	11.0443	52.4162	33.4977	5.0698	32.0114	22.1721	21.1218	22.9151	19.1926	13.3908	63.3555	37.3882	3.37143
ENSSSCG00000001914	72.5157	78.9811	475.331	56.2234	76.8638	113.538	121.445	103.914	134.762	120.21	78.9517	201.606	31.1644	66.5863	225.65	273.985	300.877	184.856	91.8826	65.7943	442.891	27.5131	149.758	85.9984	100.186	49.1233	138.083	227.175	74.5243	1217.69	15.4833	502.37	189.603	255.481	55.246	527.299	191.813	101.021	757.881	13.3786	610.96	683.531	181.684	55.3083	780.392	382.697	127.426	931.663	16.726
ENSSSCG00000001915	0.099678	0	1.6435	0.247136	0.10352	0.156066	0.0847784	0	0.099272	0.305296	0	1.53897	0	0.455291	0.157522	0.25194	0	0.0792523	0.282716	0.175451	2.02465	0	0.928729	0	0.18425	0.163744	0.150911	0.132851	0	1.64291	0	0.335473	0.128981	0.101684	0	0	0.271113	0.207222	0.45683	0	0.430443	0	0	0	0.106068	0.141347	0.047195	0.56379	0
ENSSSCG00000001916	9.82078	45.2554	2.82101	0.1414	4.76206	1.23225	0.261935	17.6361	23.4466	2.67255	37.4005	2.1485	0.0300309	4.84524	7.92214	1.70096	14.4851	18.3374	13.1347	39.4816	3.24355	0	2.33806	0.562336	17.9002	0.337274	26.4214	23.4419	43.5604	5.30823	0.0373004	6.75637	0.619898	0.593425	19.8599	40.636	20.4447	54.6694	3.29336	0	6.72345	0.708916	1.17751	17.0123	38.3057	16.7891	47.957	4.77411	0.0162892
ENSSSCG00000001917	11.589	9.77765	12.5667	14.0495	24.2391	8.09246	10.784	8.16688	23.8476	8.03891	7.94475	8.93598	4.53604	22.8704	28.3964	26.2298	8.19045	13.9016	10.4221	9.41752	12.7585	2.30817	33.4217	11.7786	7.76255	7.1308	41.9992	10.2792	7.52734	22.9026	1.42319	25.1416	11.3906	14.8292	7.7876	21.3037	8.42017	8.85628	15.2121	1.71772	33.6104	36.9199	16.3702	7.02038	25.9957	16.3191	7.49454	12.8661	1.44165
ENSSSCG00000001918	15.5095	51.3919	14.4238	21.4729	11.6101	15.896	15.1494	44.2654	17.4413	10.081	51.5547	13.9705	4.63925	11.712	33.3364	24.9645	45.246	15.7677	15.2604	46.6257	14.2844	4.41588	14.3784	12.9077	45.1691	23.1159	21.2286	12.1523	68.1655	19.4692	2.10799	13.4458	9.32467	19.9169	59.1528	17.4617	10.0675	53.7295	24.166	2.47499	15.1466	18.0459	24.0429	54.2725	19.9	11.9866	67.8099	19.118	2.77753
ENSSSCG00000001920	0.0155612	2.77202	0.0801794	0.077163	0	0.255823	0.264703	1.88351	0.0154978	0.0714916	2.0036	0.0640683	0	0.0533081	0.233618	0	1.24758	0.0494897	0.176544	2.67057	0.0175598	0	0.144988	0.0426209	2.09978	0.281191	0.0471187	0.1037	2.04764	0.573313	0.0169626	0.366605	0.140951	0.174618	2.6365	0.117704	0.126974	3.00858	0.19969	0.00456524	0.0671984	0.19343	0.368141	1.10521	0.0662347	0.154464	2.49032	0.190701	0
ENSSSCG00000001921	94.7778	281.475	165.416	189.936	126.453	64.5468	187.431	224.174	117.308	90.4001	277.004	158.033	53.7895	132.156	226.831	249.825	195.454	138.189	165.745	309.303	176.345	37.7506	166.108	364.438	242.535	300.59	174.181	289.331	287.675	312.588	29.1626	119.695	305.893	211.114	189.838	153.971	228.604	304.948	217.939	27.5642	116.22	345.036	258.627	180.465	143.41	245.296	310.428	248.928	32.5991
ENSSSCG00000001924	38.2215	37.7999	42.358	35.1272	42.7029	41.7254	38.7789	43.6343	42.5791	24.2153	40.5992	44.6477	16.48	44.215	52.0137	36.4756	43.8981	40.4052	31.7466	38.5171	39.0646	14.8993	44.5474	40.8609	41.5245	33.6818	40.0955	24.4734	39.4418	32.6367	8.02657	36.2248	22.9716	22.1814	39.5663	25.9833	22.8422	37.0646	36.4951	8.03382	41.428	27.9068	25.4686	38.8069	28.7857	23.4052	39.6321	34.5416	8.39143
ENSSSCG00000001925	8.93403	7.60273	19.3281	16.8154	14.0809	20.7068	15.7793	8.53652	9.08185	10.6224	8.9243	15.7451	11.1279	16.9396	13.3146	15.1476	11.0924	8.95633	8.48147	9.23019	18.514	6.14111	14.9363	11.9562	10.2572	11.5313	9.99745	6.45901	7.09901	18.2922	2.93704	11.7243	9.3106	12.8122	7.83474	7.71251	4.88004	8.80585	16.9037	3.25591	12.7003	11.1129	10.0846	7.85492	8.85719	6.45242	7.1639	17.6112	2.89688
ENSSSCG00000001926	0.0263681	0.00677798	0.117747	0.0508477	0.0912818	0.082569	0.119609	0.0549087	0.061275	0.0269202	0.0508623	0.0995157	0.0115705	0.080293	0.0416696	0.0370258	0.0352332	0.0139766	0	0.0386772	0.0297548	0.0206472	0.0272977	0.0361102	0.0324935	0.0288772	0.0266139	0	0.0262855	0.00852164	0	0.0197208	0.0227466	0.0268987	0.0237633	0	0	0.0822254	0.0483387	0	0.0379555	0.0364182	0.0189032	0.0195078	0	0	0.00832308	0	0.00418401
ENSSSCG00000001927	787.88	1085.96	2496.76	1801.07	1375.16	2012.6	1528.49	1165.88	943.481	1026.25	1261.01	1840.77	1125.46	1562.73	1430.1	1705.7	1276.81	886.417	698.449	1128.64	1879.12	592.176	1553.65	851.384	1117.45	1573.91	698.793	592.747	1290.46	2909.4	443.474	1591.15	899.355	1686.4	1158.15	1213.14	580.725	1355.38	3035.5	519.727	1712.06	1322.35	1725.6	1128.45	1217.13	638.288	1435.78	2999.43	437.831
ENSSSCG00000001928	0	156.694	2.08005	6.67267	2.09629	4.21377	10.3006	181.791	4.02052	1.03037	162.554	6.23285	0.295241	3.07321	14.8858	3.96806	121.37	4.27963	1.27222	180.605	3.03697	2.10739	10.4482	17.5068	143.024	11.0527	6.11189	2.69023	162.314	1.957	0	1.50963	3.4825	4.80456	104.294	0.636151	0	232.891	0	0.592169	3.63187	14.8683	3.61761	132.906	2.14787	0	210.254	3.80558	0
ENSSSCG00000001930	503.517	511.886	198.316	173.39	88.3323	207.375	196.775	392.61	338.505	821.555	457.329	173.147	33.1928	96.5283	157.953	187.186	379.298	377.063	1397.73	481.113	153.153	16.4843	107.352	196.523	424.795	227.982	305.015	3400.74	582.279	183.553	7.11086	157.301	167.362	355.665	460.642	496.852	2889.26	559.025	172.1	7.89081	207.164	183.493	328.697	440.884	494.144	2896.47	560.491	149.246	7.59541
ENSSSCG00000001931	44.0395	15.0939	569.809	9.24353	144.471	31.7401	39.2403	22.9269	26.4553	23.5514	13.1469	382.785	6.74838	145.279	34.2456	20.0243	14.5714	16.6739	144.075	19.0718	492.226	9.03166	57.533	23.9328	25.1968	49.9527	52.9168	174.224	9.05905	684.525	1.26999	609.341	19.9	43.4996	15.1196	15.2015	89.3618	10.1727	730.454	1.43556	610.531	23.1714	51.1163	17.0666	20.8278	83.2662	7.61249	826.355	1.33106
ENSSSCG00000001934	9.9202	13.0135	6.79501	8.91356	9.15108	8.54854	17.9606	15.1916	7.88878	10.7539	14.2665	7.16747	13.1329	9.48629	13.6858	12.2856	16.7483	9.79078	10.9116	11.9391	7.35546	10.5567	9.496	6.94797	14.4398	28.9151	6.8037	7.92626	16.3535	8.0381	5.16415	13.5037	4.71724	14.0786	17.7593	10.2451	7.57746	14.2057	8.785	5.6038	13.2035	7.91215	19.7997	16.5987	7.62435	7.46836	14.6755	7.22949	4.38244
ENSSSCG00000001938	21.8853	920.481	90.8214	1.46652	1.84289	26.857	113.696	17.5521	21.7962	17.2106	638.365	287.365	3.11463	24.991	40.6613	30.399	22.2882	23.9847	13.4212	636.657	280.336	3.7053	17.4519	972.038	39.3606	128.746	26.8654	2.36503	924.559	57.9213	0	6.63573	783.754	107.405	17.058	2.79627	4.29014	689.228	50.422	0.173529	9.57855	673.977	141.842	10.5025	5.03529	5.87134	831.772	84.7543	0.56314
ENSSSCG00000001939	0.143536	0.221378	3.25413	0	0.149069	0.224734	0.488324	0.112087	0	0	0.415308	9.6032	4.09401	0.327809	0.226831	0.120931	0.230153	0.114123	0.271407	0.25265	2.10563	3.59661	1.78316	9.23868	0.26532	0.707376	0	0.191305	0.286173	8.07152	3.0771	0.644108	11.8869	1.61067	0.258713	0	0.130134	0.1492	10.5254	3.83199	0.464879	43.0191	3.70443	0	0.305475	0.407079	0.611647	10.1482	4.64628
ENSSSCG00000001942	0.738079	0.382899	0.082974	0.0776344	0.306612	0.126066	0.353825	0.429653	0.347489	0.246611	0.378576	0.400571	0.335652	0.137915	0.201467	0.146981	0.376559	0.213394	0.570929	0.531472	0.151432	0.162875	0.312587	0.220532	0.520916	0.253516	0.34539	0.268285	0.361195	0.403337	0.502233	0.496811	0.243106	0.301173	0.447475	0.241074	0.1825	0.488219	0.442821	0.377949	0.231802	0.203879	0.331907	0.843896	0.114239	1.04662	0.482892	0.455417	0.357737
ENSSSCG00000001944	0	0.110284	0.0552654	0.007387	0	0	0.0228065	0.0488589	0	0	0.0581893	0.110401	0	0	0	0	0.042996	0	0	0.149463	0.0100862	0	0.0555202	0	0.264351	0	0	0	0.0712819	0.103992	0	0	0	0	0.378597	0.00845103	0.0405184	0.1022	0.090122	0	0	0.012345	0	0.211608	0	0.0126748	0.0338562	0.0926855	0
ENSSSCG00000001945	0.0134431	0.0933004	16.8732	0	0	0	0	0	0	0	0.0680684	16.3968	0	0	0	0.022652	0	0	0	0.0354934	15.822	0	0.0208755	0	0	0	0	0	0.0268019	19.9805	0	0	0	0	0	0	0	0.167682	15.8709	0	0	0	0	0	0	0	0.0827444	18.6921	0
ENSSSCG00000001946	5.68556	12.7693	22.0461	13.8907	10.3656	14.9123	12.8128	18.4723	8.41095	2.38328	12.8183	32.7207	4.65284	12.1791	13.8709	17.9194	16.5029	7.78714	6.31696	13.3861	24.6798	8.34343	10.1824	11.7645	19.5039	12.1861	9.58173	5.83539	10.7563	17.8247	2.42777	10.8246	5.45063	7.36639	15.4465	5.37565	4.81608	12.4237	19.077	2.38024	10.6856	7.7093	6.64948	17.5161	5.87338	7.12075	12.33	20.4999	2.05457
ENSSSCG00000001947	3.68049	4.80316	2.30749	1.88602	2.87791	2.27009	2.12338	4.0264	4.38322	1.94447	6.08167	2.41075	0.990099	2.15527	4.29104	2.91293	3.94119	3.69027	2.96054	5.66288	2.51709	1.22265	3.27735	2.72576	4.55133	1.96603	3.481	2.1954	6.3544	1.53881	0.327315	2.70453	1.03243	0.831428	4.04368	2.74172	2.40346	6.09973	1.50199	0.35992	2.70451	1.4219	1.15321	5.05232	2.00842	2.76161	6.75518	1.90057	0.363474
ENSSSCG00000001949	0	0.0345112	0.0345883	0.00924641	0.0348582	0	0	0	0	0.0171336	0.0809293	0.0115159	0.00981888	0	0.0176807	0.00942616	0	0	0	0.0590795	0.0126251	0	0.0173739	0	0.0413614	0.0183791	0.0338773	0	0.0334592	0.0542367	0	0	0	0.0228266	0.0100829	0	0	0.081407	0	0	0	0	0	0	0	0	0.0211892	0	0
ENSSSCG00000001950	49.2287	20.1464	62.1459	35.4983	43.6234	63.2066	49.4423	21.438	44.842	65.8902	27.8711	63.7105	36.0694	34.132	39.394	30.778	27.3806	36.8897	38.76	22.5427	59.4054	37.9135	32.9991	34.0582	20.4898	39.272	24.6155	32.2322	19.1759	31.0601	6.49099	22.4152	20.4342	39.2762	22.5971	26.895	38.2146	19.6765	43.7992	6.43979	26.7702	25.7817	37.1648	22.4053	29.1042	34.9351	22.6037	36.336	5.35663
ENSSSCG00000001952	17.7216	3.9138	29.9685	15.0152	29.1135	30.8851	15.6198	3.8609	15.573	8.39259	5.98074	20.8589	7.87833	20.5153	13.1038	6.68997	6.29444	9.66184	7.95208	3.47058	32.2451	9.04199	23.2645	8.14953	3.26475	7.67674	11.8955	5.78774	1.76364	25.071	2.53672	8.22643	8.83343	16.7171	2.7164	8.16661	7.98218	2.32196	28.7039	2.64584	14.3217	10.4486	10.0121	2.62219	9.52073	7.98244	2.58068	42.9132	2.82714
ENSSSCG00000001955	547.024	451.765	655.297	747.96	657.161	768.278	1152.49	579.17	628.946	521.416	532.415	798.191	665.186	663.242	692.362	882.201	695.978	720.072	446.757	462.151	669.546	516.555	689.096	1000.27	642.668	1035.36	450.1	321.159	538.446	405.963	227.872	688.811	457.584	632.095	679.122	334.349	287.128	504.199	519.767	195.003	652.722	671.669	709.388	720.5	331.005	317.735	616.684	484.99	207.664
ENSSSCG00000001958	39.4373	9.95657	114.924	106.966	73.5481	132.637	157.837	8.9285	40.1176	15.7317	14.378	119.75	41.3415	77.6137	40.4738	48.3429	14.1025	38.8803	21.2868	9.47438	96.5875	28.6908	74.2983	73.2311	10.6323	109.95	31.8511	7.08016	4.10322	34.7569	6.58319	48.6238	27.7689	39.6208	4.94599	9.38011	7.43169	4.68077	31.1505	6.25455	53.3623	38.5314	41.7656	5.28357	8.79737	8.03183	4.76391	40.4602	7.06723
ENSSSCG00000001959	93.4394	17.1447	12.4259	10.5786	28.6767	4.44613	4.66056	30.3321	148.044	31.5777	17.496	11.7651	4.69005	20.336	69.3775	23.2758	29.9284	206.119	46.7335	17.7959	15.8612	6.2797	14.315	7.79731	35.4906	8.28663	62.0047	24.4393	17.8669	8.74388	1.74735	30.6728	2.56664	2.83863	34.2339	46.0619	26.0821	15.3521	6.98471	2.03041	24.4641	5.41993	5.99994	36.412	50.5952	38.8922	14.2291	8.08467	2.26883
ENSSSCG00000001960	3.66487	3.455	4.3307	4.82835	3.61072	4.65781	5.24336	4.96107	4.53343	3.0189	4.1612	5.60764	2.6934	3.82681	7.95107	5.22419	5.977	4.13928	2.8634	3.0677	4.31758	2.561	4.61968	4.99436	4.24845	4.6073	3.63573	2.71098	3.94816	3.99631	0.872565	3.95061	2.2262	3.83003	5.72543	4.24454	3.38768	3.39034	4.93623	1.00157	4.47892	4.07165	4.61551	5.40948	4.10957	2.26174	3.99653	5.3216	0.89149
ENSSSCG00000001963	7.67684	16.5693	11.3209	21.1848	0.916409	41.1361	43.5664	6.33935	148.43	17.8373	20.042	10.8081	12.5066	1.96484	156.144	8.73531	9.23205	195.004	11.3874	18.1722	5.52629	5.61394	3.35713	71.1752	10.8058	59.866	63.8575	45.4546	18.956	13.0894	1.92372	4.70212	42.0754	24.0791	6.48108	72.9175	43.7604	13.6664	23.4556	0.763672	6.47782	43.5082	36.01	6.46291	66.4783	24.0244	16.2939	11.3544	0.672076
ENSSSCG00000001964	0.491719	8.35105	0.28282	2.49499	1.14011	0.304373	0.457123	5.69722	0.398606	0.210146	7.65964	0.258948	0.0100358	1.33192	2.66552	0.529894	4.77651	0.30913	0.389207	10.1446	0.41293	0.0179085	1.70474	0.642071	6.85917	0.291171	0.605952	0.259097	8.45843	0.521089	0.0124652	0.474665	0.162768	0.139985	4.1944	0.410856	0.290293	7.48851	0.440234	0.00335483	0.493816	0.315877	0.15986	5.03379	0.292041	0.632413	6.12361	0.226378	0.00544357
ENSSSCG00000001966	60.0766	166.552	71.8682	149.109	111.927	52.3569	148.975	247.84	123.925	14.9471	186.155	99.7701	63.6318	105.469	191.322	200.578	238.665	116.404	44.3431	186.42	82.4417	59.1556	102.811	272.135	240.828	165.865	109.918	15.7641	134.228	37.7589	14.806	128.861	73.2896	23.0771	197.783	44.8232	12.8158	185.442	21.066	15.5443	83.7259	61.4589	46.688	208.643	30.1859	18.3745	125.878	26.8776	22.6246
ENSSSCG00000001968	1.65193	4.17088	2.42819	3.36111	3.82311	3.30196	3.40197	2.73713	2.75592	1.52814	4.81002	3.32298	1.82876	3.58119	4.45914	3.80795	2.52777	2.8802	1.71241	4.45011	2.12905	2.76761	3.90648	2.87089	3.06901	3.94655	2.69143	1.37466	4.73129	2.93493	1.26445	5.41857	2.01821	3.01963	3.17396	2.60843	1.44447	5.60457	4.05062	1.34074	4.14618	3.42813	3.67904	3.43689	2.68581	1.15341	5.47503	3.34374	1.00192
ENSSSCG00000001971	236.348	100.202	90.6062	110.144	88.3033	108.757	116.978	177.241	195.095	95.2232	114.815	89.3719	59.4651	106.825	118.239	149.776	182.085	190.511	198.904	109.405	96.7433	34.0233	91.4525	92.558	180.442	115.889	134.591	98.2602	120.207	60.9709	24.788	102.819	58.6825	46.6356	196.12	106.183	90.2918	119.748	68.9165	25.7089	94.606	84.097	61.6008	187.343	98.4326	105.339	118.512	52.486	26.1446
ENSSSCG00000001972	11.33	15.1607	14.1853	14.9059	23.1302	13.4426	11.2575	18.0534	16.0996	4.24311	15.8932	17.6927	3.14408	18.3587	17.096	11.092	19.3979	14.1157	6.70731	18.1566	13.522	4.19405	15.7305	11.6491	19.9316	10.0308	21.2146	4.02211	12.35	8.52095	1.85318	13.9975	4.95542	4.77081	13.487	7.10821	4.43204	11.4468	7.53815	1.39273	12.4603	6.67857	4.47872	15.3412	6.55393	4.40446	12.0407	5.67302	1.49537
ENSSSCG00000001973	4.18729	5.25659	6.02096	8.85934	6.07637	7.45176	7.75084	7.28743	7.19284	2.43574	6.633	8.31923	5.32708	6.7367	9.21405	13.3935	8.28201	9.34898	3.67492	5.44923	6.33675	3.23431	7.13244	12.2799	8.1375	10.5645	7.34692	1.89272	5.65454	3.56407	1.6512	6.83691	3.88519	3.32783	7.46682	4.26594	1.6848	6.24195	2.85627	1.38795	7.21007	4.2814	5.32306	8.00282	2.84958	1.99075	7.20796	4.04674	1.44474
ENSSSCG00000001974	7.46761	10.3526	11.7686	18.9581	10.6289	17.8254	18.4058	16.414	12.4281	4.12906	11.8449	17.5378	3.69807	10.7196	46.0555	17.8281	18.1986	12.0768	5.68546	10.8584	10.7047	2.45945	14.3365	12.8751	18.3569	15.6414	9.93803	1.78737	6.79689	5.09137	0.723224	8.18754	4.00035	4.68018	11.0808	3.72381	1.95816	7.11662	4.54171	0.861412	7.25421	6.39499	4.37187	11.3106	2.95921	2.262	5.75474	3.91237	1.0147
ENSSSCG00000001975	5.52809	7.87536	11.0037	4.76104	6.70811	8.24532	4.50379	8.22476	8.75096	6.10426	9.63907	11.6496	1.34056	11.0636	30.4153	25.2975	8.18753	17.0491	6.13417	12.0094	11.9509	1.46948	18.0726	5.93688	10.81	4.92295	13.4351	5.00237	9.3393	10.0142	1.04661	8.74768	3.50132	4.95668	11.6421	8.96801	3.85127	14.5772	10.4009	1.14379	10.1143	5.7866	3.28518	11.5807	12.446	6.14745	11.4615	11.1356	0.734061
ENSSSCG00000001977	0.820405	17.3872	12.8564	0.568915	0.499465	2.42875	15.1505	2.67306	3.47487	0.909789	18.9219	9.78387	0.211035	1.0445	5.99813	19.1789	3.62134	2.75162	1.23923	16.4407	18.8454	0.417195	2.10868	2.18246	5.13337	20.3085	4.797	2.73987	14.486	7.60673	0.335786	6.07236	0.817545	6.96467	4.6911	6.18765	1.59875	16.6732	9.62033	0.459239	4.43866	2.37039	12.6959	3.80918	4.84663	2.83486	20.2703	8.73835	0.0852899
ENSSSCG00000001978	0.737916	0.450944	15.8542	11.38	2.48706	39.391	32.8846	0.489257	3.06444	1.2793	12.7904	73.417	12.9338	2.79817	4.34549	2.88565	9.11964	3.83019	0.171121	0.28183	16.7795	1.35187	1.05941	8.61827	0.295963	34.4448	0.864244	0.241234	0.152673	6.92491	0.323772	1.04651	2.77447	15.6376	0.188213	1.5007	0.997215	0.231557	24.8603	1.33159	3.41204	4.01899	13.7143	0.473826	4.14832	0.276405	0.270278	9.29247	0.404293
ENSSSCG00000001979	0	0.0129048	0	0.179791	0	0.0196507	0	0	0.00833311	0	0	0.051674	0.0220295	0	0.00661135	0	0	0	0	0	0.0188837	0.0098277	0.051973	0.103127	0	0	0	0	0	0.0892355	0.00304024	0.0281603	0	0.0170711	0.00754061	0.0237333	0	0	0.0766947	0.00490943	0	0	0.0359905	0	0	0	0.00792329	0.276067	0.00796607
ENSSSCG00000001983	140.947	238.78	205.289	121.988	195.941	128.151	118.934	240.496	243.718	118.121	337.973	199.908	85.2243	236.352	331.039	214.123	253.138	216.187	122.238	247.604	207.892	70.6083	224.906	187.702	214.376	136.279	225.993	99.8435	215.183	159.25	27.2197	180.533	300.859	121.706	202.036	170.515	172.562	276.288	136.314	34.1871	206.679	160.946	126.504	243.448	318.859	158.95	274.295	135.484	31.1701
ENSSSCG00000001984	8.0127	5.12131	29.5148	14.2368	20.659	23.1315	19.2322	8.42347	14.131	5.6488	6.3341	17.3962	6.19896	20.609	12.3625	11.3993	8.21945	12.0946	5.88306	6.51994	32.8094	8.60127	20.397	22.9225	8.20769	19.2858	15.2519	3.10878	3.15178	15.5448	2.81288	7.52858	35.7776	16.4744	5.48918	6.10324	2.70489	3.82611	15.6977	2.72583	9.9973	16.889	13.008	6.91983	7.98209	3.79109	3.65438	12.5282	2.6191
ENSSSCG00000001985	0.150914	0.620685	0.907188	0.623614	1.35834	0.76793	0.385068	240.922	0.275549	0.26963	0.654983	0.466007	0.0993336	0.344659	0.476981	0.381442	213.006	0.199983	0.0951193	0.951865	0.908253	0.49238	1.83576	1.8256	179.161	0.392527	0.533124	0.167615	0.576692	0.292635	0.182783	0.366825	3.15703	0.230927	189.501	0.0951254	0.11402	0.679764	0.207495	0.140202	0.162925	1.63274	0.135238	237.331	0.0802941	0.107001	0.619268	0.189686	0.131706
ENSSSCG00000001986	12.1109	4.32975	17.9793	15.6079	44.1425	10.825	7.4985	3.36986	14.8805	10.1616	4.59837	9.5045	0.671929	48.4826	38.3877	19.3516	3.19932	13.3185	6.62432	3.96127	33.3543	1.05369	47.7735	5.59201	2.95912	6.44108	21.3565	7.66869	3.88554	13.1816	0.354064	27.7459	3.54254	6.57965	2.50907	10.7488	6.77316	2.74926	10.5055	0.775946	31.1589	6.60103	5.78817	1.37317	13.0353	10.4621	4.04249	8.61723	0.574306
ENSSSCG00000001987	8.55697	7.45021	54.6147	43.572	31.8205	44.9469	36.859	3.87993	14.0203	8.87705	9.38436	48.016	71.3424	34.3569	27.0452	13.7211	6.41772	23.2636	6.52421	4.12986	69.7724	47.5513	24.4327	19.6568	2.55115	173.896	14.2088	6.6221	2.20133	50.3132	17.1507	30.0377	31.789	111.79	0.497525	13.3102	6.75698	4.59076	51.1088	13.4427	35.4619	37.7427	115.763	2.24637	21.442	5.87134	2.0911	39.8122	11.1689
ENSSSCG00000001988	3.05558	1.04819	7.6983	20.2741	14.5342	5.04801	2.5711	0.534961	3.77956	3.21393	1.04614	7.56616	0.920915	17.6322	2.88694	1.61242	0.706151	5.19607	1.70657	1.47379	10.7736	0.536426	8.73006	0.908381	0.5628	1.67912	5.95961	2.46378	0.563674	10.8906	0.410912	7.74637	1.54778	3.64953	0.352791	4.24615	1.89286	0.712089	10.6848	0.341345	8.46408	2.2678	6.2676	0.353973	5.11438	2.51341	0.684756	7.30877	0.362344
ENSSSCG00000001989	0.268147	0.289497	1.34479	7.06197	0.222787	2.16916	8.97057	0.167516	0.783362	0.328515	0.116379	1.26962	17.2654	0.347025	0.536755	0.662693	0.100324	0.781732	0.236614	0.125864	0.48414	31.5793	0.249841	0.660992	0.198263	15.8431	0.324777	0	0.124743	2.09717	10.8149	0.220603	0.277582	11.197	0.0805525	0.354943	0.129659	0.111491	3.71958	9.83868	0.366685	0.716011	12.8797	0.0925785	0.323381	0.152097	0.0846406	2.02223	10.501
ENSSSCG00000001990	5.66939	3.16416	7.63823	6.61798	5.17771	6.94236	9.83151	4.53057	3.77885	7.8038	3.82968	6.31232	6.91155	4.43349	5.0026	6.11472	4.95206	3.70082	4.88032	2.97045	8.21475	3.71384	4.21354	5.73994	3.91456	8.15366	2.73866	5.14524	3.47454	7.2719	2.2764	5.32082	4.85266	13.3223	4.6123	3.58748	4.02003	3.53126	7.33999	1.59853	4.906	6.91622	13.1183	5.01039	4.71827	5.44302	3.91679	6.509	1.98472
ENSSSCG00000001991	5.04781	7.62641	15.34	18.6452	14.8178	9.51627	28.4758	11.1819	5.59153	6.23153	7.82428	11.6108	16.4996	12.0576	8.70966	9.76419	8.83721	4.54582	5.60021	7.20778	14.0078	9.5387	13.1177	25.0412	7.85486	56.48	6.94045	10.2975	12.4259	22.9221	15.8147	22.9406	16.8626	135.303	13.9724	12.9543	13.4493	8.83419	25.1646	12.6783	17.7388	29.1676	133.876	14.3283	14.6891	14.9733	11.5842	21.8988	12.6275
ENSSSCG00000001992	0	0.0213447	0	0.0228751	0.00958192	0.0216683	0	0.0288191	0	0.0141292	0.0266953	0.0664761	0.00404856	0.0105355	0.0218705	0.00777327	0.0443815	0	0.0785052	0.0324799	0.0312338	0.00361225	0.0143273	0.0126351	0.102326	0.0151563	0.0279369	0.0122968	0.0275921	0.0447262	0.00335239	0	0	0	0.0415742	0.00872336	0.0418241	0.00959031	0.0169138	0.00812025	0	0.0127428	0.0198429	0.0409551	0.0098177	0.065416	0.0131052	0	0
ENSSSCG00000001993	0.0594399	0.0865818	0.877961	0.0982479	0.130321	0.935819	0.0730238	0.0722033	0.0723528	0.161825	0.0621051	1.06048	0.278215	0.143291	0.10437	0.0945935	0.0953087	0.0577618	0.206053	0.0523125	0.171412	0.0698153	0.123071	0.00904453	0.0427279	0.0379726	0.079992	0.202455	0.0329187	0.172888	0	0.0666829	0.034184	0.0673733	0.0535679	0.087422	0.0658656	0.0411901	0.16345	0.00968784	0.0641704	0.0638518	0.0142041	0.0684058	0.168667	0.15921	0.0594135	0.155647	0
ENSSSCG00000001994	24.7543	29.9659	46.7178	49.1232	44.8403	51.7145	42.1897	39.8224	26.3734	18.9544	35.4997	42.5152	13.1569	46.783	42.1517	35.7297	36.1537	27.3484	24.3559	32.7634	54.1349	9.84199	52.7439	32.5204	42.7864	41.2557	37.187	21.6113	35.3891	52.2796	5.87432	36.4356	25.141	38.5148	32.9012	25.2193	18.4415	27.9749	44.8964	6.02373	41.433	33.6592	33.2227	34.1078	28.0257	24.422	31.5727	41.5606	5.84622
ENSSSCG00000002000	8.79794	4.64303	14.5314	12.3289	10.87	16.634	14.4546	5.55818	7.87892	11.0699	4.88693	10.3228	7.39096	9.68665	9.73608	19.2781	7.02077	7.78831	7.87106	4.62115	14.8787	4.47928	9.81175	9.04433	5.78033	12.5646	6.83662	8.1257	4.40263	16.5791	3.60376	10.5507	12.3431	16.2597	5.0738	9.75257	7.34704	4.89394	15.3746	2.84125	10.6822	15.7853	16.958	5.65001	10.4607	8.33926	4.64072	13.392	2.76892
ENSSSCG00000002001	1.26576	1.10411	3.78483	2.38371	5.58147	4.12605	3.6356	6.54633	1.15728	1.68419	1.84619	6.12979	1.04712	6.18434	4.08256	4.03843	4.82443	1.30336	0.667009	2.1184	4.96405	0.698671	4.60784	2.27334	6.78898	3.40871	3.29863	0.414838	0.661927	3.64139	0.165872	1.51312	2.89984	1.86277	3.21646	0.70629	0.301005	0.970603	2.07317	0.127839	0.739254	1.83418	1.80741	4.32914	0.706572	0.617916	0.451936	1.78005	0.108655
ENSSSCG00000002002	4.88474	2.31809	19.651	8.92795	17.5605	14.9284	11.2653	2.56744	6.26817	3.02099	3.12568	17.5008	4.57547	18.9863	12.8409	12.9004	2.33467	5.30285	3.10839	4.79506	16.8544	5.47994	18.6718	9.391	5.03552	14.4284	12.5153	1.252	0.93643	9.01652	0.511985	3.58306	6.32077	5.36635	0.169315	2.39806	0.510999	0.878793	5.59677	0.44094	3.75229	3.63275	3.63655	0.208492	0.99959	0.133207	0.444769	4.07345	0.402454
ENSSSCG00000002004	0.793905	0.671319	2.20482	1.39837	1.20652	2.50043	2.05959	0.361442	1.99652	1.05619	0.97116	2.04449	2.03239	1.16908	1.38782	1.49787	0.661067	1.4038	0.573803	0.620474	3.07156	2.00178	1.22332	0.394591	0.297465	2.43462	0.997765	0.47799	0.216952	1.4176	0.26285	0.522696	0.868642	2.94246	0.215472	0.854964	0.486337	0.274014	2.05105	0.262587	0.641988	0.774746	3.09845	0.217706	1.22642	0.460746	0.274301	1.48814	0.240762
ENSSSCG00000002005	0.562724	0.120541	0.169135	0.0516736	0.064935	0.177435	0.0997103	0.140373	0.591567	0.287254	0.107415	0.249382	0.0480137	0.0535481	0.160564	0.0724324	0.187979	0.335559	0.443347	0.130691	0.141111	0.0214196	0.218461	0.0963287	0.158915	0.102712	0.473308	0.635415	0.109076	0.113663	0.0283982	0.149056	0.0606795	0.0877018	0.0915658	0.376869	1.00619	0.146232	0.100294	0.0412721	0.135002	0.0323835	0.0588315	0.161901	0.224548	0.942039	0.107314	0.147353	0.0595275
ENSSSCG00000002006	0.279881	0.215831	0.576837	0.178737	0.211396	0.617475	0.281326	0.258295	0.266071	0.311717	0.184047	0.680917	0.150726	0.406759	0.261357	0.407297	0.285583	0.242758	0.108249	0.167946	0.674723	0.0996165	0.256822	0.209065	0.376251	0.250783	0.558559	0.135645	0.164866	0.259021	0.00462251	0.0856324	0.148156	0.36338	0.252232	0.37288	0.23068	0.211581	0.151593	0.0335903	0.219749	0.210849	0.246247	0.282359	0.284284	0.2706	0.114446	0.155905	0.018168
ENSSSCG00000002007	11.6137	0.163033	0.116194	0.0465928	0.0585503	0.231708	0.383601	0.341192	10.9488	20.4186	0.0917559	0.174087	0.160802	0.096566	0.746155	0.15437	0.158196	8.32616	16.0302	0.0744256	0.0318091	0.0496635	0.0656604	0.0579049	0.130263	0.173649	13.2939	19.1418	0.0140501	0.0683249	0.0409695	0.0474353	0.109427	0.115023	0.101616	9.40817	17.6852	0.0293008	0.090433	0.041349	0.0912959	0.0778651	0.060625	0.198119	7.3789	16.6885	0.140139	0.0930054	0.0335466
ENSSSCG00000002008	34.8264	29.3035	41.0101	28.0556	43.2954	31.3639	41.1958	20.3894	50.047	19.8756	31.4689	30.5543	81.5604	39.572	32.4267	34.8816	20.3355	35.775	30.649	27.8074	37.5954	51.2403	33.0068	38.4009	20.9872	36.7535	37.5337	42.901	32.2783	33.3949	49.2002	44.5597	32.2774	37.6721	24.0649	43.2655	42.2151	30.0611	33.6568	55.7514	39.0632	37.9892	37.4094	25.9352	49.9135	46.8101	33.4947	33.6232	51.9828
ENSSSCG00000002009	0.525988	1.79631	12.0796	5.48552	17.3764	6.84321	17.8733	3.05123	1.29714	0.575359	2.71767	11.1889	53.0528	5.31985	1.91972	5.69767	2.63059	2.11094	0.805128	1.38875	5.82239	44.8249	8.51803	8.06074	1.78248	18.9887	1.32723	0.36721	1.17352	27.2953	169.568	2.78182	7.06547	38.6843	1.12863	1.25513	0.681253	1.22366	17.2877	177.48	5.67849	11.6926	75.2813	1.74186	2.0789	0.248623	1.38752	24.2962	199.963
ENSSSCG00000002010	0	0.0135959	0	0.058283	0.0366203	0.0552083	0.104966	0.0137676	0	0	0	0.0181471	0.10831	0.0805297	0.0139308	0.044562	0.0424045	0	0	0	0.019895	0.020708	0.164269	0.0724332	0	0.0868869	0	0	0.0175753	0.0170935	0.0384366	0	0	0.0359707	0.0158889	0.0500086	0	0.0183262	0	0.0310341	0.0190337	0	0.0947949	0.0130436	0.0938036	0	0.00834762	0.0332401	0.0419634
ENSSSCG00000002011	0	18.1519	0	0	0	0	0.010851	0.288918	0	0.0390755	22.4714	0.0131318	0	0.0145684	0.0302423	0.0107488	0.153426	0	0.0241236	20.7048	0	0	0.0198117	0	0.483443	0	0	0	21.2646	0.0123694	0	0	0	0.0130148	0.14947	0.156814	0.0115668	30.4349	0.0116942	0	0.0137734	0	0	0.0943872	0.0950309	0	35.0053	0.0360804	0
ENSSSCG00000002012	0.130822	3.92328	0.314564	0.15617	0.54346	0.330001	0.296713	6.35654	0.159243	0.111301	3.90087	0.403965	0.108433	1.44407	0.482391	0.881757	4.53329	0.254258	0.247367	3.63317	0.18043	0.0626013	1.78322	0.0995313	6.60971	0.15521	0.880279	0.11624	3.75298	0.338233	0.0264081	0.701204	0.0940453	0.237253	4.83384	0.329843	0.105429	4.13996	0.413035	0.0255866	1.08279	0.200761	0.265728	5.49528	0.479495	0.412246	3.59258	0.274054	0.0207585
ENSSSCG00000002013	11.7484	5.53126	9.096	8.31689	108.045	8.10806	11.9118	4.24913	250.853	21.2111	6.74264	11.0265	173.4	52.5853	22.7922	35.2036	5.61419	443.572	11.0634	5.15622	7.2043	24.9836	35.0474	19.5185	5.25763	23.172	127.504	14.7723	3.7138	16.9509	17.2268	137.193	9.28133	17.8983	5.2103	69.6733	14.015	6.2345	9.45096	17.5825	136.146	13.0023	29.9549	4.42593	79.4995	12.7797	4.23779	11.1916	10.5082
ENSSSCG00000002014	0.225577	63.5337	0.607967	1.86428	0.144167	0.163009	0.26565	29.9188	0.12097	0.292304	46.2276	0.714418	0.068528	0.634061	0.685538	89.9968	17.5147	0.234538	0.328103	53.1903	0.391614	0.0475555	1.8862	0.570313	30.2462	0.456077	0.315249	0.531917	44.4378	2.03565	0.0378295	0.700794	0.426612	0.407129	25.8651	0.524999	0.613545	49.2222	1.20879	0.0458158	1.23638	0.790869	0.317211	24.1088	0.424681	0.836599	53.0327	1.32496	0.0165202
ENSSSCG00000002015	0.0181968	0.0280651	0.187519	0.496277	0.151186	0.541323	0.727409	0.198937	0.054368	0.0557335	0.0394879	0.262219	0.071864	0.561033	0.186917	0.613242	0.0583552	0.0434039	0.0344076	0.096089	0.410679	0.00712436	0.45212	0.299038	0.168179	0.373656	0.192847	0	0.0544193	0.21171	0	0.163313	0.235463	0.259882	0.131193	0.0688196	0.0494933	0.0945738	0.28355	0.0160154	0.3929	0.452384	0.234814	0.0673123	0.0580897	0.0774111	0.0861571	0.154385	0
ENSSSCG00000002016	22.2802	27.054	22.7412	22.213	44.5151	21.5949	22.6796	31.4278	13.0319	41.3774	28.856	21.2585	16.3876	37.3147	25.5967	21.8105	26.3118	20.8639	16.584	29.0083	30.25	15.3692	39.7608	25.1844	28.6326	19.2878	23.0233	13.4806	27.287	23.3159	5.62834	39.04	18.2133	25.6147	27.1547	18.9926	17.7631	30.3644	23.5343	5.6649	41.158	22.8593	22.742	31.5541	20.3215	21.3636	33.9915	20.6698	4.84848
ENSSSCG00000002020	6.16119	3.25022	7.75479	5.94055	4.53638	9.09464	7.78214	5.44557	5.7087	8.16787	4.22388	6.32592	3.6653	6.42295	8.22278	5.47497	6.11917	5.30079	4.11516	3.69587	9.11437	2.37021	5.6168	4.21876	5.02857	5.91662	4.40873	2.75764	3.98764	5.48315	0.668263	3.31843	2.85581	4.31519	6.8647	3.43435	2.34831	4.18987	5.88624	0.674452	4.30198	4.80512	4.40046	6.32707	3.32699	2.65146	3.94035	5.56245	0.53989
ENSSSCG00000002023	51.8186	126.654	109.094	103.097	113.952	86.8292	91.0004	146.649	64.4157	22.0485	120.299	87.7216	39.2141	90.2264	78.3945	93.7377	123.275	53.8195	38.2259	128.257	107.71	31.3652	76.8637	101.42	131.645	77.2919	75.5082	36.0369	164.6	101.21	16.3096	133.79	73.0188	110.715	145.668	52.0191	32.0217	150.667	105.748	18.3218	124.313	95.7864	88.9476	162.792	69.3259	56.0446	133.293	91.8425	19.471
ENSSSCG00000002025	8.45436	1033.87	25.556	49.2202	14.7313	49.0503	32.198	601.881	8.60704	10.3577	1010.07	15.6637	4.90523	20.1663	57.5242	58.6454	712.374	13.5932	13.0552	766.052	28.0906	3.08936	35.7391	12.7357	595.233	18.9806	20.1952	25.2903	1251.35	42.8968	3.61803	42.3644	17.8683	31.6231	750.827	39.8788	19.0773	1247.4	34.1833	3.49997	49.0841	40.09	23.5366	778.787	43.5821	40.3616	1255.81	23.998	4.24812
ENSSSCG00000002026	0.807498	0.647287	1.41243	0.895661	1.73242	0.399252	0.487986	0.406553	1.08991	0.585762	0.545676	0.328088	0.0233116	1.00701	0.931883	6.27513	0.511097	0.371701	0.572575	0.850936	0.995138	0.0124796	2.5739	0.349212	0.579373	0.392715	1.12602	1.07623	0.624909	1.09194	0.019303	2.83688	0.522444	0.455229	0.248959	1.35618	0.732102	0.751005	0.701207	0.00623418	1.50264	1.51149	0.377043	0.196516	0.949709	1.29573	0.598647	0.961536	0.0101156
ENSSSCG00000002028	0.0325824	2.01009	0.0335763	0.0538553	0.0112794	0	0.0277121	0.72938	0.0648994	0.0332646	1.58694	0.044716	0.0095316	0.012402	0.145889	0.164707	0.62693	0.0259057	0.0616088	2.28448	0.0245115	0.00425219	0.101193	0.0148735	1.30492	0.0089207	0.21376	0.0723763	1.45079	0.0526499	0	0.0365527	0	0.0443174	1.57585	0.585321	0.0984673	2.25786	0.0497757	0	0.0351755	0.0150003	0.0583956	1.66327	0.716534	0.169411	1.31129	0.0307149	0
ENSSSCG00000002029	2591.49	3.45379	0.54545	0.403793	1.94512	0.462176	0.484814	2.79794	13889	1085.21	2.95989	1.27821	0.0803986	1.16233	1.84986	2.04106	7.83425	15613.4	1170.65	6.57545	0.505396	0.0637636	2.65552	0.557586	3.3303	0.200655	16972.6	2198.74	4.11969	0.789509	0.0221912	0.525286	0.263427	0.706095	1.02742	15595.5	3040.63	4.80356	1.3622	0.0836144	0.681318	0.646694	0.591077	1.64168	18332.1	3423.7	3.8652	0.978742	0.0193819
ENSSSCG00000002032	27.5085	8.0624	0.900639	8.59534	0.669404	1.14602	2.23931	17.7191	0.206724	12.5309	6.79606	1.49556	0.196548	0.4491	0.414345	4.91506	12.3234	0.19978	11.4027	8.37445	0.554754	0.106931	0.271437	6.50804	20.0727	5.06089	0.148859	29.3248	8.99555	1.15452	0.440617	0.171583	5.20219	4.07891	13.2422	0.113621	24.8707	11.1173	0.801099	0.426269	0.200501	3.87778	6.42608	13.3279	0.244125	22.6953	8.72613	1.10195	0.639662
ENSSSCG00000002033	0.573228	0.0442048	1.00421	1.70548	0	0.762876	1.36512	0	0.0570893	0.877847	0.0829289	0.649024	0.427613	0.261829	0.0452937	0.144886	0.229785	0.0455764	0.0541947	0	0.12937	0.201986	0.356062	0.0785015	0.0529792	4.7083	0.173572	0	0	1.16711	0.12497	0.192924	0.0741746	8.36212	0.15498	0.216793	0.623647	0.0595845	0.998313	0.0504511	0.247539	0.554198	3.14374	0.0424089	0	0.0812858	0.0542817	1.08075	0.0545748
ENSSSCG00000002034	15.4594	12.3175	34.2209	34.5457	27.5397	31.2936	28.9885	20.7666	19.2854	10.2844	11.8765	29.356	8.66706	37.2668	17.6746	21.6891	18.7971	19.1098	10.7729	15.8573	33.8169	5.3113	25.3266	31.8431	21.2103	21.3244	28.5272	13.4259	14.9748	27.0969	3.61435	23.4139	17.162	29.3347	19.4763	16.7094	13.2683	13.8213	31.3104	3.8836	27.1288	25.8499	20.6514	21.978	20.31	17.8407	14.0854	23.3158	3.60547
ENSSSCG00000002035	51.8177	39.753	78.0969	72.3703	64.8006	99.7888	96.9131	35.9682	55.4738	58.0289	52.882	91.6494	45.946	67.8859	103.576	91.3754	48.7357	53.3356	32.2802	36.7662	82.0435	35.857	79.4271	67.2951	34.65	83.5829	33.4481	13.0273	36.1721	61.4036	9.24375	53.1749	46.4333	76.4905	36.0799	27.5982	16.9952	38.8309	92.7843	10.1346	66.783	69.3486	71.9922	42.2985	36.7595	14.43	44.8845	88.9862	11.2817
[truncated: 17,224 more rows]
[truncated: 5 more columns]
