# Supplementary material for: Exploring Multi-Tissue Alternative Splicing and Skeletal Muscle Metabolism Regulation in Obese- and Lean-Type Pigs
Source: Genes (Basel). 2024 Jan 31;15(2):196. doi: 10.3390/genes15020196 (PMC10888101; doi:10.3390/genes15020196)
Supplement: Supplementary file 1 [file genes-15-00196-s001.zip › Table S5.xlsx]

## Sheet: Sheet1
Transcript	gene_id	DR1..skeletal muscle	DR1.cerebrum	DR1.lung	DR1.liver	DR1.subcutaneous adipose	DR1.stomach	DR1.small intestine	DR1.cerebellum	DR1.heart	DR2.skeletal muscle	DR2.cerebrum	DR2.lung	DR2.liver	DR2.subcutaneous adipose	DR2.stomach	DR2.small intestine	DR2.cerebellum	DR2.heart	DR3.skeletal muscle	DR3.cerebrum	DR3.lung	DR3.liver	DR3.subcutaneous adipose	DR3.stomach	DR3.small intestine	DR3.cerebellum	DR3.heart	LC1.skeletal muscle	LC1.cerebrum	LC1.lung	LC1.liver	LC1.subcutaneous adipose	LC1.stomach	LC1.small intestine	LC1.cerebellum	LC1.heart	LC2.skeletal muscle	LC2.cerebrum	LC2.lung	LC2.liver	LC2.subcutaneous adipose	LC2.stomach	LC2.small intestine	LC2.cerebellum	LC2.heart	LC3.skeletal muscle	LC3.cerebrum	LC3.lung
ENSSSCT00000091644	ENSSSCG00000051798	0	0.103323	0	0	0	0	0	3.43451	0	0	0.340316	0.0201718	0	0	0	0.253535	3.59453	0	0	0.714944	0	0	0.0262906	0	2.76716	0	0.0228944	0	0.819536	0	0	0	0	0.020875	3.54596	0	0	1.34592	0	0	0	0	0	8.73127	0	0	0.614394	0
ENSSSCT00000091643	ENSSSCG00000039148	0	0	0	0	0	0	0	0	0	0	0	0	0	0	0	0	0	0	0	0	0	0	0	0	0	0	0	0	0	0	0	0	0	0	0	0	0	0	0	0	0	0	0	0	0	0	0	0
ENSSSCT00000091642	ENSSSCG00000044146	0	0.249713	0.026183	0	0.142932	0	0	0	0.0658874	0.0323454	0.347531	0.0169893	0	0.195859	0.118428	0	1.0612	0.0863662	0	0.168947	0.0279323	0	0	0.00828274	0.541546	0.0114219	0.0707017	0	0.0746201	0.0229743	0	0	0	0	0.134959	0.214035	0	0.137249	0.0679319	0	0	0	0	0.074451	0.0197658	0.00841466	0.0118683	0.00451082
ENSSSCT00000091641	ENSSSCG00000043548	0	0.0110509	0.0101966	0.0200221	0.0139158	0.0131391	0.01204	0.0194762	0.00400922	0	0.00697639	0.0165407	0.0133243	0.0115568	0	0.0173247	0	0	0	0.021088	0	0.0033862	0.021558	0	0.0188302	0.00741351	0.0250308	0	0.00454061	0.0134206	0	0	0.00605219	0	0	0.0109676	0	0.0247453	0.0132276	0	0	0.0151159	0	0	0.0115463	0.00819247	0.00462198	0.00878343
ENSSSCT00000091640	ENSSSCG00000046108	0	0	0	0	0	0	0	0	0.0256581	0	0	0.0117618	0	0	0	0	0	0	0	0	0	0	0	0	0	0	0.113469	0.012542	0	0	0	0	0	0	0	0.00779886	0	0	0	0	0	0	0	0	0.0287364	0	0	0
ENSSSCT00000091639	ENSSSCG00000001823	0	0	0	0	0	0	0	0	0	0	0	0	96.6167	0	0	0	0	0	0	0	0	27.8278	0	0	0	0	0	0	0	0	1238.83	0	0	0	0	0	0	0	0	464.295	0	0	0	0	0	0	2.12792	0
ENSSSCT00000091638	ENSSSCG00000015435	9.99539	0.884418	8.69566	3.36873	9.1152	5.5408	3.10199	1.22299	4.63525	2.43111	1.13706	8.23286	2.89148	6.16308	7.08247	4.25555	0.619249	4.41581	1.9144	1.10609	11.371	4.73108	7.31932	2.93398	2.38223	3.21416	9.0262	2.50827	0.322859	1.41694	0.954914	1.84327	0.676249	0.213391	0.289639	0.428747	1.40808	0.397604	1.32328	2.94185	1.79466	1.50288	1.11745	0.310338	0.273666	1.05157	0.230479	1.0017
ENSSSCT00000091637	ENSSSCG00000006694	5.38044	4.43561	17.3133	19.3733	21.4921	18.3435	7.89841	9.33451	6.56412	3.88193	4.70664	15.4169	3.47205	14.3698	5.92469	10.5647	4.27718	7.32544	2.93385	5.99194	18.1334	5.04446	8.73846	6.38074	10.3513	13.5315	14.3258	1.24054	5.71607	10.5606	1.74136	5.21214	3.29099	5.69263	5.25512	3.32338	2.30269	10.5055	9.9681	5.55464	9.40759	14.7964	17.8094	8.48361	5.74271	2.26152	7.45187	8.06824
ENSSSCT00000091636	ENSSSCG00000051667	0.123489	0.236603	0.196482	0.411533	0.367461	0.384459	0.266374	0.241855	0.120174	0.0539391	0.126962	0.40136	0.0427916	0.779419	0.109717	0.213283	0.116864	0.273959	0.0663579	0.297991	0.279479	0.0724997	0.584647	0.103592	0.201581	0.111108	0.576113	0.0335672	0.18471	0.105358	0.0375256	0.127891	0.0518318	0.0732972	0.0453744	0.0391365	0.0349166	0.158942	0.0472013	0.0590545	0.0982913	0.0539394	0.0764825	0.0705422	0.049442	0.0350807	0.192969	0.047014
ENSSSCT00000091635	ENSSSCG00000004088	0.916285	0.701283	2.05347	2.02517	1.40573	3.20757	1.79839	1.41756	1.5525	0.497565	0.889953	2.98475	0.444346	2.01307	1.57621	3.59553	1.02248	1.21919	0.613239	1.84895	2.45128	1.03277	1.24707	0.851157	1.97838	1.10653	1.23185	0.370557	1.04673	1.39916	0.136193	0.751038	0.376231	0.692762	1.52054	0.587098	0.174246	1.03834	1.853	0.377309	1.2915	1.02124	1.00334	1.74308	0.598141	0.49867	0.974203	0.955528
ENSSSCT00000091634	ENSSSCG00000043029	0	0	0	0.0268299	0	0	0	0	0	0	0	0	0	0	0	0	0.00870735	0	1.43822	0	0	0	0	0	0.0210273	0	0	0	0	0	0	0	0	0	0	0	0.0182111	0	0	0	0	0	0	0	0	0	0	0
ENSSSCT00000091633	ENSSSCG00000051081	0	0.0219429	0	0	0	0	0	0	0	0	0	0	0	0	0	0	0	0	0	0	0	0	0.0963135	0	0	0	0.0559146	0	0	0	0	0	0	0	0.0441848	0	0	0	0	0	0	0	0	0	0	0	0	0
ENSSSCT00000091632	ENSSSCG00000045463	0	0.0298934	0.0551652	0	0	0	0	0.147516	0	0	0	0.0447437	0	0	0	0	0.0949182	0	0	0	0	0	0.174947	0	0.203748	0	0	0	0	0	0	0	0	0	0.0458623	0	0	0.0267751	0	0	0	0	0	0.0713007	0	0	0	0
ENSSSCT00000091631	ENSSSCG00000044185	0	0.208939	0	0	0	0	0	0.0702058	0.0170024	0	0.186759	0	0	0	0	0	0.175674	0	0	0	0	0	0.0266652	0	0.15472	0	0.0132689	0	0.19978	0	0	0	0	0	0.0561716	0	0.00576337	0.417138	0	0	0	0	0	0.0681161	0	0	0.161708	0
ENSSSCT00000091630	ENSSSCG00000006824	145.678	0	526.27	492.966	0	632.147	583.895	286.433	242.82	0	0	517.228	0	556.909	552.137	610.46	306.2	246.45	81.3873	235.449	501.635	0	507.6	0	266.675	541.729	31.9266	0	0	0	0	0	0	275.799	0	16.847	0	0	374.734	0	557.769	0	0	39.0422	0	0	0	0
ENSSSCT00000091629	ENSSSCG00000043425	0.0375141	0.0159726	0.105007	0.00868179	0.0351985	0.0379815	0.0174023	0.0168902	0.0217305	0.0955845	0.0378129	0.197236	0.0216658	0.137806	0.124989	0.0422559	0	0.0118893	0.0223984	0.00914397	0.0353757	0	0.132427	0	0	0.00803643	0	0.029742	0	0.223073	0	0.102525	0.0229626	0.0139167	0.00918939	0	0	0.0375544	0.0286782	0.00747497	0	0.02731	0	0	0	0.0399638	0.0100207	0.0809324
ENSSSCT00000091628	ENSSSCG00000006808	0.472416	4.04933	1.00001	1.29038	0.459919	1.60955	1.82094	3.86215	0.406159	0.36654	6.33443	1.88958	0.466696	1.66897	0.589097	1.19496	4.74384	0.677688	0.152166	4.63631	0.762017	0.284652	0.751217	1.06462	4.92124	2.16921	1.54439	0.181638	2.87739	1.32584	0.325837	0.472091	0.808801	0.451968	2.10584	0.2364	0.0761619	5.25905	0.917119	0.41988	0.401309	1.06433	0.510107	3.22063	0.265466	0.105951	2.8642	0.492237
ENSSSCT00000091627	ENSSSCG00000044780	0	0	0	0.0628094	0	0	0	0	0	0	0	0	0	0	0.207034	0.0617586	0	0	0	0.0180418	0.0232663	0	0.071726	0	0	0.021142	0	0	0	0	0	0	0	0	0	0.0156388	0	0.0211708	0.0251486	0	0	0	0	0	0	0	0.0329527	0
ENSSSCT00000091626	ENSSSCG00000046697	0	0.0331668	0.0229522	0.00600919	0.0696085	0	0	0	0	0.0189028	0.0261726	0.0744647	0.0799797	0.164754	0.0384501	0	0.0585066	0.0493756	0	0.0443037	0	0	0.0647014	0	0.0141287	0	0	0.00588177	0.0408829	0.0134263	0.0526029	0.0149397	0.00908216	0.0192651	0.00636053	0.0987501	0.0244729	0.170815	0.0264665	0.0465649	0.0382732	0.0302447	0.0536061	0.108774	0.132839	0.0184409	0.128315	0.0197711
ENSSSCT00000091625	ENSSSCG00000000721	0.219429	0.552949	1.50532	1.74866	0.460363	3.06984	2.26041	1.48353	0.382979	0.117202	0.822201	2.3256	0.545484	1.33335	0.550969	0.972541	0.899633	0.430865	0.205065	0.669729	1.10658	0.352871	1.17675	0.490199	0.922733	1.21861	0.652107	0.063212	0.484436	0.482829	0.152204	0.407571	0.206476	1.44931	0.557374	0.240375	0.114646	0.515734	1.17604	0.106931	0.607497	0.587577	0.764454	0.326994	0.296031	0.233758	0.372705	0.670136
ENSSSCT00000091624	ENSSSCG00000051706	0.0490476	0.182729	0.115614	0.130536	0.177506	0.11794	0.113763	0.143539	0.0795521	0.00892654	0.0889889	0.242246	0.0472114	0.401297	0.114997	0.178019	0.0718348	0.0880858	0.0390463	0.221172	0.138755	0.105584	0.346281	0.125721	0.206833	0.0998183	0.461192	0.0333308	0.122273	0.0634034	0.0124204	0.0282201	0.0557557	0.0545858	0.0300366	0.0621775	0.0269661	0.126258	0.0562427	0.043979	0.101214	0.0856953	0.0759438	0.0560364	0.0381841	0.0174168	0.0556814	0.0622439
ENSSSCT00000091623	ENSSSCG00000049974	0	0	0	0.266664	0.0343217	0.16203	0.0890862	0	0.163157	0.0466018	0	0.326366	0.0862649	0.277909	0.086893	0.200294	0	0.22993	0	0	0.0402436	0.106484	0.132926	0.119334	0.0348319	0.0822806	1.1807	0	0.0335967	0	0.0729472	0.0736628	0	0	0	0.0473379	0	0.0732378	0.0570928	0.153064	0	0	0.0330393	0	0.106791	0	0.0170994	0
ENSSSCT00000091622	ENSSSCG00000012744	3.83146	0.19524	0	0	4.48072	0	0	0	0	0	0	0	0	4.26478	0.282927	0	0	6.2152	0	0	0	0	3.49451	0	0	0	0	0	0.282778	0	1.42828	0	0	0	0	0	0	0	4.47532	0	0	0	0	0	0	0	0	0
ENSSSCT00000091621	ENSSSCG00000047235	0.224463	0.170235	0.148809	0	0	0.0426112	0.0488087	0	0	0.367665	0	0	0	0.126494	0.041548	0.126418	0	0.0711385	0.326672	0.0820684	0	0	0.594273	0	0.0572514	0	0	0.238338	0.0662653	0.380837	0	0.0484302	0	0	0	0	0.204946	0.144452	0.128695	0	0	0	0	0.0240418	0	0.318827	0.0168632	0.213641
ENSSSCT00000091620	ENSSSCG00000041628	0	0	0	0.0807456	0.187066	0	0	0	0.0404213	0	0	0	0	0.718517	0	0	0	0	0	0	0	0	0.169049	0	0	0	0.0841208	0	0	0	0	0	0	0	0	0	0	0.066529	0	0	0.188569	0	0	0	0	0	0	0
ENSSSCT00000091619	ENSSSCG00000046418	0.0166712	0.0177455	0.115435	0.111887	0.256978	0.16668	0.0870025	0.0919481	0.0135198	0.0273071	0.016804	0.236393	0.0160471	0.194858	0.0884608	0.25038	0.0244166	0.0193731	0.00829487	0.0345404	0.0707441	0.0473068	0.103853	0.0563291	0.0748379	0.0964273	0.117569	0	0.0262487	0.163786	0.0379952	0.0743379	0.0787208	0.076276	0.0102094	0.0281787	0	0.0309941	0.0785914	0.0531499	0.125323	0.0582554	0.103253	0.0206339	0.0426444	0.0295998	0.0122463	0.0401976
ENSSSCT00000091618	ENSSSCG00000018019	0	0.0161298	0.0297659	0	0	0	0	0.0189516	0.0292592	0	0.015274	0.0295077	0	0	0.066486	0	0.0208657	0.0213445	0.031834	0.0205199	0.00793864	0	0	0	0.0251941	0	0.063936	0.057209	0.0198823	0.0348242	0	0.0896083	0	0	0.022684	0.0533606	0	0.019263	0.00429044	0	0	0	0	0.0176331	0.0262156	0	0.0123681	0.0320506
ENSSSCT00000091617	ENSSSCG00000047931	0	0	0	0	0	0	0	0.0152048	0	0	0	0	0	0	0	0	0	0	0	0	0	0	0.0480856	0	0.0105003	0	0	0	0	0.017462	0.00977352	0	0	0.00954511	0	0	0	0	0	0	0	0.0084291	0.00746994	0	0	0	0	0
ENSSSCT00000091616	ENSSSCG00000037337	0.00448059	0.834868	0	0	0	0.0178622	0	0.369926	0	0	0.485726	0	0	0	0	0	0.274857	0	0	1.02961	0	0	0	0	0.296218	0	0	0	0.410052	0	0	0	0	0	0.444511	0	0	0.743936	0	0	0	0	0.0104064	0.353213	0	0	0.704195	0
ENSSSCT00000091615	ENSSSCG00000043592	0	0.0274722	0.0475285	0	0	0	0	0.00726259	0	0	0	0	0	0	0.0477725	0.0888291	0	0	0	0	0.13183	0.025254	0.0803887	0.0150352	0.0263314	0	0	0	0.0338635	0.141793	0	0	0.0225684	0	0	0	0	0.0645919	0	0	0	0.0187888	0	0	0	0	0.00861759	0.065506
ENSSSCT00000091614	ENSSSCG00000015095	0.906888	0.643838	24.6557	51.9154	2.54947	69.8402	38.8132	0	1.21153	1.15388	2.93454	28.2428	16.1828	3.51664	6.41184	3.65284	2.10591	2.74843	0.69618	0.253124	10.3081	3.30867	0.86255	7.81997	0.242876	38.2601	1.01468	0.16095	0.133864	11.3941	1.27796	6.7454	1.70463	10.8679	0.0937194	0.99312	0.41211	0.286602	21.2628	3.45597	3.88849	4.06382	9.46423	0.114481	1.11442	0	0.0948978	9.43316
ENSSSCT00000091613	ENSSSCG00000017957	0.0225663	0.00810689	0.149605	0.182133	0.09528	0.427319	0.156042	0.0885836	0.0705878	0.147852	0.0307071	0.137521	0.0488733	0.0551072	0.144107	0.104852	0.0371817	0.0429113	0.0303156	0.0464103	0.18354	0.0720391	0.0474446	0.00887362	0.0966965	0.163156	0.0367251	0.0546315	0.0299788	0.0820441	0.0128576	0.0803371	0.0133196	0.169522	0.0497502	0.0375469	0.0119637	0.0689817	0.142322	0.0126464	0.145939	0.0258743	0.06879	0.0604259	0.0790565	0.0120199	0.0271254	0.106318
ENSSSCT00000091612	ENSSSCG00000049879	0	0	0	0	0	0	0	0	0	0	0.00589229	0	0	0.0268425	0	0.0713334	0	0.00463168	0	0	0	0	0.0121386	0	0	0.00313074	0	0	0	0.00377836	0	0	0	0	0	0	0	0	0	0	0	0	0	0	0	0	0.00292781	0
ENSSSCT00000091611	ENSSSCG00000017359	0	30.5044	0	0.319824	0	0.174898	0.27176	24.5637	0.0348053	0	28.8194	0.0957296	0	0.0953115	0.0481945	0	27.9301	0.0444331	0.0328855	25.4725	0.174703	0.0264569	0.0374302	0.0945083	17.5813	0.1255	0	0.0442344	27.8254	0.155344	0.0494506	0.0388922	0.00788113	0.16346	29.5951	0.0222163	0.0495519	26.2941	0.202872	0.0598624	0	0.0612386	0.100787	24.3897	0.0167061	0	30.3985	0.114377
ENSSSCT00000091610	ENSSSCG00000041480	0.00977805	0	0	0	0	0	0	0	0.015293	0.0160162	0	0	0	0	0	0	0	0.0170441	0.00437861	0	0	0	0	0	0	0	0.0344784	0	0	0	0	0	0	0	0	0	0	0	0	0	0	0	0	0	0	0	0	0
ENSSSCT00000091609	ENSSSCG00000041218	0.136096	0	0	0	0	0	0	0	0.0444773	0	0	0	0	0	0	0	0	0	0	0	0	0	0	0	0	0	0	0	0	0	0	0	0	0	0	0.00965646	0.0344609	0	0	0	0	0	0	0	0.0772617	0.0281311	0	0
ENSSSCT00000091608	ENSSSCG00000015328	0	0	0	0	0	0	0	0	0	0	0	0	0	0	0	0	0	0	0	0.00990953	0	0	0	0	0	0	0	0	0	0	0	0	0	0	0.07967	0	0	0	0	0	0	0	0	0	0	0	0	0
ENSSSCT00000091607	ENSSSCG00000040479	0.567654	0.18127	2.00709	1.99871	0.65218	0.184734	0.677126	0	0	0	0.711132	1.86048	0.117086	1.58425	1.68116	1.70508	0.246674	1.02803	0	0.118598	1.98824	0	0.505171	0	0	0	0.307939	0	0	1.47808	0	0.454916	0.19146	0.391083	0	0.282705	0.286616	0	1.39484	0	0.573747	0.28337	0.376688	0	0	0.403148	0.389907	1.17319
ENSSSCT00000091606	ENSSSCG00000041410	2.55389	0.722449	7.07496	2.67948	7.43847	9.65071	5.19232	1.54074	2.425	0.871935	1.34524	4.15272	0.828983	4.99026	1.52023	4.13303	1.53572	1.0243	0.720801	1.71691	6.22097	1.3952	3.73063	0.824002	2.21118	2.93849	3.18683	0.387586	1.05516	3.20718	0.80881	1.17316	0.658327	2.38383	1.14563	0.626624	0.376289	1.43556	2.83407	0.562548	1.85792	1.59441	1.24371	1.34124	0.627974	0.344302	1.35973	2.40302
ENSSSCT00000091605	ENSSSCG00000049212	0.121398	0.297207	0.572312	0.168568	0.309169	0.199729	0.154866	0.286952	0	0.0662822	0.293675	0.367486	0	0	0.344551	0.334259	0.150445	0.0256495	0	0.192338	0.343433	0.0950295	0.604997	0.0565767	0.214681	0.156038	0.109759	0.0412486	0	0.125544	0	0.0523857	0.0530773	0.105082	0.22303	0.0512985	0.0762786	0.138889	0.464021	0	0.393665	0.247455	0.516914	0.11558	0	0.0862168	0.170245	0.07703
ENSSSCT00000091604	ENSSSCG00000043923	0	0	0	0	0	0	0	0	0	0	0	0	0	0	0	0	0	0	0	0	0	0	0.044914	0	0	0	0	0	0	0	0	0	0	0	0	0	0	0	0	0	0	0	0	0	0	0	0	0
ENSSSCT00000091603	ENSSSCG00000050501	0	0.758545	0.0556957	0.0284346	0.0202694	0.102867	0.0679568	0.368082	0	0.0275216	0.529675	0.584249	0.0491261	0.088375	0.26358	0.130116	0.212957	0.00599073	0	0.840858	0.163396	0.0314431	0.317933	0.0352376	0.750831	0.0384691	0.0273445	0.0171272	0.505951	0.0879664	0.0287203	0.0244705	0.0231406	0.0233743	0.136595	0.00798754	0.0311775	0.80557	0.0698431	0.0056497	0.00835862	0.0357784	0.0414631	0.187164	0.0126135	0.0223743	0.533953	0.0455776
ENSSSCT00000091602	ENSSSCG00000045629	0	0	0	0	0	0.0389199	0	0	0	0	0	0	0	0.0770242	0	0	0	0	0	0	0	0	0.042572	0	0	0	0	0	0	0.0265025	0	0	0.0179275	0	0	0	0	0	0	0	0	0.0597008	0	0	0	0	0	0
ENSSSCT00000091601	ENSSSCG00000050393	0.0462907	0.108402	0.262559	0.316031	0.269907	0.117169	0.169105	0.049499	0.126028	0.0252743	0.0629902	0.387195	0.120306	0.486952	0.248483	0.353406	0.0286833	0.205391	0.0368515	0.177711	0.247361	0.203828	0.187439	0.0647205	0.129088	0.34956	0.489677	0.0602932	0.124511	0.152591	0.0674031	0.159803	0.0283348	0.06869	0.0283482	0.0513472	0.0218146	0.172121	0.14155	0.0714842	0.0989363	0.161757	0.137377	0.072719	0.0463343	0.0246568	0.0989206	0.067557
ENSSSCT00000091600	ENSSSCG00000022559	27.8591	0.617797	4.27531	2.82071	3.42301	53.4742	0.403857	35.0162	22.1893	1.26757	0.351012	15.3501	2.68161	92.0663	1.28918	7.40927	50.4796	0.490517	3.69638	2.12205	17.8789	3.40748	5.54389	1.75819	3.78971	45.3823	3.14852	0.525887	4.56915	44.5663	4.99715	0.333938	2.13158	4.73683	1.99042	2.32993	2.37045	90.1411	43.334	2.08167	0.342199	24.3375	10.1849	2.98394	0	1.92359	31.8596	1.62042
ENSSSCT00000091599	ENSSSCG00000012113	0	0	0	0	0.0416763	0.472202	0.324528	0	0	0	0	0.693527	0	0.0519171	0.268578	0.155657	0	0	0	0	0.635274	0	0	0	0	0	0	0	0	0	0	0	0	0	0	0	0	0	0	0	0.183321	0	0	0	0	0	0	0
ENSSSCT00000091598	ENSSSCG00000044382	0	0	0	0	0	0	0	0	0	0	0	0	0	0	0	0	0	0	0	0	0	0	0	0	0	0	0	0	0	0	0	0	0	0	0	0	0	0	0	0	0	0	0	0	0	0	0	0
ENSSSCT00000091597	ENSSSCG00000046458	0	0.11869	0.0168485	0.370537	0	0.376314	0.0331574	0.0933268	0.0132493	0	0.0576374	0.118435	0.0853138	0	0.0599781	0.400772	0.0483163	0.0241634	0	0.24043	0.067403	0.109107	0.0890536	0.0133247	0.105011	0.0459366	0.0620399	0	0.228833	0.181101	0.0579212	0	0	0	0.0455234	0	0	0.286217	0.0764987	0.0598182	0.0337142	0.0166512	0	0.0136104	0.00953931	0	0.0610973	0.156019
ENSSSCT00000091596	ENSSSCG00000038745	0	0	0	0	0	0	3.6939	0	0	0	0	0	81.8327	0	0	0	0	0	0	0	0	22.7742	0	0	0	1.66381	0	0	0	0	23.9101	0	0	1.72664	0	0	0	0	0	20.7692	0	0	1.97895	0	0	0	0	0
ENSSSCT00000091595	ENSSSCG00000032916	0.0217552	0	0	0	0.074359	0	0	0	0	0	0	0	0	0.0217955	0.0563763	0	0	0.0379215	0.0487099	0	0	0	0.0271047	0	0	0	0	0	0	0.00421841	0	0	0	0.0161411	0	0	0	0	0.0291043	0	0	0	0	0	0	0	0	0.0289888
ENSSSCT00000091594	ENSSSCG00000048020	0	0	0	0	0	0	0	0	0	0	0	0	0	0	0	0	0	0	0	0	0	0	0	0	0	0	0	0	0	0	0	0	0	0	0	0	0	0	0	0	0	0	0	0	0	0	0	0
ENSSSCT00000091593	ENSSSCG00000001955	1.04651	1.24894	1.12888	1.13604	1.90439	2.05064	3.17505	1.89569	1.54428	1.1912	1.96309	4.36191	2.57382	5.86422	2.16692	0	0.611488	1.77921	0.961087	1.03115	1.73119	4.41277	1.69058	1.30197	2.05214	2.41098	1.15466	0.533377	1.71755	0.773858	1.65744	1.84847	0.425758	1.19429	1.98456	0.649277	0.451377	1.6095	1.46445	1.13717	1.76478	1.13891	1.55516	2.07462	0.64803	0.472395	2.06281	1.19527
ENSSSCT00000091592	ENSSSCG00000008681	8.01224	10.4328	15.8356	13.6127	17.4259	22.4383	14.046	18.0618	6.1898	9.61705	10.7981	10.8992	9.03466	17.5184	13.8153	11.1711	15.9786	8.04218	6.76714	11.1037	14.3616	5.45311	10.9913	5.59408	16.6168	12.0692	10.5098	6.35284	11.3087	18.4916	5.06795	13.3971	4.74299	15.3563	14.7403	10.1587	5.87633	12.6744	14.2644	5.4264	15.531	12.2665	12.699	16.3945	10.3635	7.01317	13.5153	11.9515
ENSSSCT00000091591	ENSSSCG00000046486	0	0	0	0	0	0	0	0	0	0	0	0	0	0	0	0	0	0	0	0	0	0	0	0	0.0116711	0	0	0	0.00900579	0	0	0	0	0	0	0	0	0.00736193	0	0	0	0	0	0	0	0	0	0
ENSSSCT00000091590	ENSSSCG00000047374	0	0	0	0.389715	0.0142558	0	0	0	0	0	0	0	0	0	0	0	0	0	0	0	0	0	0	0	0	0	0	0	0	0	0	0	0	0	0	0	0	0	0	0	0	0	0.164678	0	0	0	0	0
ENSSSCT00000091589	ENSSSCG00000042053	0	0	0.0783495	0	0	0	0.0224276	0.0653028	0	0	0.0194929	0.446762	0	0.0322912	0	0.0726111	0.41396	0	0	0.100168	0.0379927	0	0.070275	0	0.0723443	0.0258929	0	0	0.0507482	0.206244	0	0	0	0	0.0177646	0	0	0.103712	0.203278	0	0	0	0	0.00920603	0	0	0.0678007	0.196336
ENSSSCT00000091588	ENSSSCG00000015543	0.0772189	0.630065	0.455439	2.42639	0.22164	0.27296	0.200102	0	0.149923	0.157013	0.524171	0.454351	0.0668952	0.984363	0.836891	0	0.623668	0.293674	0.18124	0.192762	0.433137	0.0656574	0.562313	0.0307134	0.244495	0.93948	0.333672	0.0515702	0	1.04708	0.0364114	0.248188	0.0754394	0.616382	1.4617	0.187341	0.0376444	2.4847	1.39537	0.069239	0.356766	0.0976976	0.779223	4.35785	0.159914	0.0340392	0.352074	0.818087
ENSSSCT00000091587	ENSSSCG00000050343	0.00615572	0.00589715	0.0306073	0.0689151	0.0129954	0.0297988	0.0787063	0	0.0304874	0	0.0167528	0.0573736	0.00533274	0.0231267	0	0	0	0.00585276	0.0137827	0.00675199	0.0152377	0.0284602	0.0287603	0.0145235	0.00942045	0.0489569	0.015027	0	0	0.00716171	0.0227978	0	0	0.0445301	0	0.00877904	0	0	0.033529	0.00689948	0.0265399	0.0241992	0.0375296	0	0.0277269	0	0.0175735	0.0158192
ENSSSCT00000091586	ENSSSCG00000050298	0.0169813	0.020335	0.0337736	0.0132635	0.0204854	0.038684	0.0265862	0.0129019	0	0.0347687	0.0154049	0.0365243	0.0183888	0.0637978	0.00942971	0.00956387	0.0129136	0.0242183	0	0.0419089	0.02402	0.0224317	0.0714048	0.0133549	0.0415799	0.0163701	0.0276359	0	0.030079	0.0592693	0	0.0164875	0.0100231	0.0283481	0.0233984	0	0.00600186	0.0546414	0.0146043	0.0190331	0.0619499	0.0166891	0.00986	0.0181884	0	0	0.0357211	0.00969756
ENSSSCT00000091585	ENSSSCG00000051443	0	0	0	0	0	0	0	0	0	0	0.0189736	0	0	0.0314309	0.0464568	0	0	0	0	0.0229411	0.0295845	0	0.058631	0	0	0	0	0	0.0493962	0	0	0	0	0	0	0	0	0.0672996	0	0	0	0	0	0	0.0209349	0	0.0502815	0
ENSSSCT00000091584	ENSSSCG00000000120	0	0	0	0	0	0	0	0	0	0	0	0	0	0	0	0	0	0	0	0	0	0	0	0	0	0	0	0	0	0	0	0	0	0	0	0	0	0	0	0	0	0	0	0	0	0	0	0
ENSSSCT00000091583	ENSSSCG00000046875	0	0	0.14543	0	0	0	0.0942783	0	0	0	0.0585299	0	0	0.620532	0	0	0	0	0	0.0778457	0	0	0.446134	0.0676548	0.102687	0	0.357003	0	0	0	0	0	0	0	0	0	0	0	0	0	0	0	0.0974022	0	0	0	0.147353	0
ENSSSCT00000091582	ENSSSCG00000042080	0	0.986836	0.068918	0.14763	0	0.0753501	0	0.0382946	0	0	0.26577	0.0813067	0	0	0	0	0.0766587	0	0	1.44086	0	0	0.185447	0	0.179337	0.022776	0	0	0.507772	0.225396	0	0	0	0	0.0989655	0	0	1.02175	0.124624	0	0.0752217	0	0.065848	0.0566848	0.0141891	0	0.548111	0.113336
ENSSSCT00000091581	ENSSSCG00000048486	0	1.85628	0	0.388912	0	0	0	0.478239	0	0	1.37428	0	0	0	0	0	0.678716	0	0	2.42678	0	0	0	0	1.56138	0	0.561885	0.0143647	1.88876	0	0.072264	0	0	0	0.372816	0	0.0498073	2.20376	0	0.0568615	0	0.0461656	0.0163649	0.422629	0	0	1.3255	0
ENSSSCT00000091580	ENSSSCG00000042776	0.0419925	0.0491683	0.00927973	0	0	0	0	0.0685361	0.0170273	0.0611402	0.0190472	0	0	0	0	0.0183946	0.061502	0	0.365639	0.0639724	0.0131996	0	0.0174395	0	0.0799724	0	0	0	0	0	0	0	0	0	0.0231444	0	0.133576	0.0360322	0	0.0146428	0	0	0	0.069965	0	0.0621315	0.00560848	0
ENSSSCT00000091579	ENSSSCG00000008868	0	0	1.75183	1.20396	0.796932	1.97518	1.12046	0	0	0	0.299644	1.18407	137.279	0	0.366839	0	0	1.8843	0	0	0	150.968	0.925941	0	0	1.35328	1.07511	0.168348	0	0.864645	35.8521	0	0	1.37851	0	0	0	0.425136	0.852215	145.199	0	0	1.05484	0	0	0	0.19852	0
ENSSSCT00000091578	ENSSSCG00000051642	0	0	0	0.0264806	0	0	0	0.0412138	0	0	0	0.160425	0	0	0.0112958	0	0	0	0	0	0.0287735	0	0.0380158	0.0426609	0.0373564	0	0	0	0	0.0295827	0	0	0.0200111	0	0	0.0241756	0	0	0.0349889	0	0	0	0	0	0	0	0.0122258	0.168442
ENSSSCT00000091577	ENSSSCG00000041008	1.65154	6.8824	1.97081	1.89194	3.68581	0.940564	0.430945	0.167305	1.89421	1.21733	0.973844	4.73628	1.07305	5.95654	0.825387	1.86029	0.921015	0.628101	2.58845	4.70993	0.817632	5.09045	10.8026	0.77931	0.505488	0.716443	14.9171	0.42087	1.95025	1.53715	1.7879	3.10013	0.194962	0.275702	0.364102	1.57023	3.61905	3.71994	0.473453	5.62728	2.08136	0.324623	0.287684	0.636816	1.23982	1.93532	1.78668	0.377259
ENSSSCT00000091576	ENSSSCG00000042560	3.13792	7.59438	8.43069	24.6812	10.4597	21.633	14.135	12.1296	5.76874	2.2994	3.14627	26.4048	3.43376	19.2347	5.50258	15.2544	4.93999	5.10332	4.43735	10.6879	18.5719	4.07236	26.5436	6.66743	16.2767	19.5032	23.7867	2.18852	3.51044	16.6204	2.5407	4.91744	6.10881	8.36297	7.28203	4.16112	1.34255	7.65246	10.8894	3.2579	6.90137	13.4178	5.2742	4.59922	1.8184	2.46314	7.09708	5.84751
ENSSSCT00000091575	ENSSSCG00000017306	22.2132	7.04062	4.81754	6.10581	2.9885	6.58395	1.29284	7.61239	13.2595	12.038	13.5589	6.98601	3.5053	6.8252	5.686	0.372058	5.77728	13.5042	10.1319	12.1371	11.0964	7.78112	49.8465	6.58084	7.98671	8.04008	44.3481	5.63965	6.24079	22.3847	7.90439	6.30715	9.16321	5.60595	18.6602	24.8097	2.45161	5.63306	5.87081	2.96173	10.5164	9.08945	4.69883	8.20785	3.47149	15.8344	8.23857	3.48964
ENSSSCT00000091574	ENSSSCG00000033692	178.944	66.1344	37.5549	56.0703	86.0687	34.8949	63.349	94.8621	81.7955	97.6568	21.9489	71.8731	39.9891	116.897	132.245	47.6234	24.7837	50.8762	82.017	39.9438	24.7626	55.195	103.088	128.24	96.6493	87.2468	143.93	28.535	91.5641	31.0311	38.1105	32.2841	20.406	44.0205	39.323	14.2891	59.364	72.592	45.3568	19.8436	69.89	42.9585	25.7956	36.5815	16.1177	32.4606	37.3714	31.6897
ENSSSCT00000091573	ENSSSCG00000014195	0.412884	0.949297	0.656937	1.54795	0.896549	3.19792	0.689513	0	0.688804	0	1.94769	1.42088	1.50227	1.11685	0.917097	1.11617	0	0	0.221867	0.543453	0.700827	0.654486	1.54323	0	0.707683	2.30854	0	1.17843	1.26766	0.864645	0.564599	1.38971	0.389924	0.459504	0	0.863629	0.408602	0.743989	0.284072	1.40682	1.53364	1.08208	0.287684	0	0	0	0.694819	4.71574
ENSSSCT00000091572	ENSSSCG00000033673	0.165154	1.81949	0.10949	0.0859973	0.0996166	0.188113	0.0861891	15.5594	0.0861006	0.270518	0.224733	0.118407	0.0715368	0	0.0917097	0.186029	0.251186	0.157025	0.295823	14.6732	0	0	0	0	0.303293	0.398024	0.134388	0.0841739	0.292537	0.0960717	0	0	0	0.0919008	0.273076	0.235535	0.116743	0.531421	0	0	0	0.108208	0.0958945	0.212272	0.0826546	0.0879691	0.595559	0
ENSSSCT00000091571	ENSSSCG00000008467	0.00869788	0.0833252	0.369044	0.452908	0.70301	0.703399	0.399448	0.237902	0.117897	0	0.00789044	0.46146	0.203446	0.836542	0.270476	0.460473	0.158746	0.347331	0.140217	0.0381616	0.75049	0.727674	0.06502	0.383065	0.234271	0.670787	0.0141552	0	0.10271	0.566681	0.00991162	0.596777	0.43809	0.387199	0.153404	3.20864	0.129115	0.0895599	0.359058	0.296363	0.161539	0.866218	0.323221	0.119247	0.426598	0.0555951	0.109779	0.576186
ENSSSCT00000091570	ENSSSCG00000016942	27.4981	43.7468	45.5476	91.2432	34.2681	83.7102	22.7539	85.8276	55.7932	21.3709	59.1798	60.0324	46.4989	42.4403	110.143	18.8819	84.3985	73.0952	26.772	52.8961	69.6155	45.5959	85.3409	50.7417	75.0144	69.893	50.5299	8.50157	30.6189	10.1836	13.174	53.6642	4.74407	8.08727	71.546	28.1857	7.29647	56.4369	10.5106	14.1423	61.5646	24.5632	24.1654	97.7866	10.1665	16.3623	33.798	16.1278
ENSSSCT00000091569	ENSSSCG00000047331	0	0	0	0	0	0	0.0181731	0	0	0	0	0	0	0	0	0	0	0	0	0	0	0	0.0130157	0	0	0	0	0	0	0	0	0	0.00548106	0.0193774	0	0	0	0	0	0	0	0	0	0	0	0	0	0
ENSSSCT00000091568	ENSSSCG00000009083	1.57343	0	0.997571	0	0	0	0	0	0	0	0	0	0	0	0	0	0	0	0	0	0	0	0	0.21085	0	0	1.32805	0	0	0	0	0	0	0	0	0	0	0.12509	0.856971	0	0.889159	0.891475	0	0	0	2.0207	0	0
ENSSSCT00000091567	ENSSSCG00000011743	0.436966	0.785701	3.76596	0.318547	1.88957	0.156971	0.0315749	0.0374558	0.620334	0.0220228	0.304925	2.58338	0	0.853662	5.3569	10.0749	0.146551	0.536902	0.0752591	0.457171	2.55317	0	0.540228	15.452	0.102879	0.21386	0.443091	0.195299	0.0912923	2.60445	0.164704	1.99294	5.35673	1.81055	0.0666932	0.901218	0.251858	0.33745	3.57685	0.0210974	3.3309	11.0423	4.02828	0.426265	1.56447	0.551439	0.414137	0.967446
ENSSSCT00000091566	ENSSSCG00000004919	0.0470103	0	0	0	0	0	0	0	0.0829508	0.0473857	0	0	0	0	0	0	0	0.202854	0.155455	0	0	0	0	0	0.137244	0	0.229518	0	0	0	0	0	0	0	0	0.041258	0.0664612	0	0	0	0	0	0	0	0.0542938	0.0385232	0	0
ENSSSCT00000091565	ENSSSCG00000013150	0	0	0	0.0180931	0	0	0	0	0	0	0	0	0.011288	0	0	0.068493	0	0	0	0	0	0.0267747	0	0	0	0	0	0	0	0	0	0	0	0	0	0	0	0	0	0.0233671	0	0	0	0	0	0	0	0
ENSSSCT00000091564	ENSSSCG00000046699	0	0.0427705	0.0246652	0	0.0314175	0.00847541	0	0	0	0.0243763	0.0641272	0.0640179	0	0.150959	0	0.0419076	0	0	0	0.0775366	0	0	0.166873	0	0.109319	0	0.0666034	0	0.0263605	0.0129855	0.00847933	0	0	0	0.00410114	0	0.0447089	0.124504	0.0341302	0	0.0296134	0	0	0.0382556	0.01862	0	0.0111804	0
ENSSSCT00000091563	ENSSSCG00000007574	0.17326	3.3874	0.623547	2.78757	4.80729	0	1.98923	0.945646	3.6905	0.602343	2.05612	0.197737	0.0490111	1.05743	6.77799	11.9247	0.168507	1.97007	0.234341	2.92821	0.550171	0.0996445	2.26658	2.03186	0.965363	1.64979	8.46484	0.796553	2.28398	2.46004	0.112822	4.5317	2.76883	1.01528	0.479416	5.57396	0.239949	2.57135	2.23816	0.0380462	0.680154	5.56012	1.89295	0.296922	4.2825	0.339014	2.58205	2.15254
ENSSSCT00000091562	ENSSSCG00000000841	0.260157	0.699224	1.83012	2.13736	1.25536	1.88494	2.58714	1.65448	1.09257	0.118369	0.59657	2.3833	0.513355	1.50953	2.10276	3.34554	1.40686	1.45663	0.530714	0.126825	1.37996	0.642767	1.74219	1.53071	1.68985	2.09691	1.83468	0.655604	0.802161	2.1187	0.238815	1.01037	0.966833	1.16617	0.167285	0.439733	0.33204	1.35799	2.1794	0.434145	1.30379	2.80301	1.7959	0.0433454	0.151901	0.492702	1.08582	2.83105
ENSSSCT00000091561	ENSSSCG00000048098	0	8.19203	0.199792	0.0784621	0	0.150176	0	1.24025	0	0	5.80952	0.162048	0	0.283053	0	0	0.897608	0	0	20.9077	0	0	0.598406	0	8.41683	0	0	0	10.1424	0.306788	0	0	0	0	1.41184	0	0	19.5882	0	0	0	0	0	2.21109	0	0	6.44126	0
ENSSSCT00000091560	ENSSSCG00000004423	1.10433	2.25509	0.250463	0.575038	0.981629	0.678579	0.925145	0	0	0.809231	0.474544	1.56267	1.18327	0.611419	0.597097	0.441919	1.6354	1.1605	0.260274	0.605651	0.534393	0.895744	0.43449	2.05698	0.996223	0.714393	1.39521	0.355481	1.78452	1.69053	0.132467	0.470272	0.709003	0.404285	0.961041	0.497353	0.318414	0.205726	0.433219	0.612366	0	1.3519	0.759337	0.933814	0.756308	0.386989	0.323127	0.132769
ENSSSCT00000091559	ENSSSCG00000033222	2.70017	4.74681	21.6841	11.5959	10.2338	23.3836	17.1567	2.5591	5.72511	1.58446	3.47855	15.6268	5.85999	8.55474	6.06717	8.45811	2.66021	5.37936	3.96397	5.28224	21.7252	11.0743	7.58231	4.2106	5.19723	20.6897	9.79666	0.496566	0.887533	7.47305	2.44254	1.85588	3.26967	7.54361	0.997257	1.28362	0.388625	0.806143	7.30178	1.87825	3.36045	5.62658	11.193	0.924281	1.64392	0.674641	0.945264	5.62748
ENSSSCT00000091558	ENSSSCG00000044792	0	0.0821122	0	0.0357052	0.0930595	0	0	0	0	0	0	0	0	0	0.0285577	0	0.0347633	0	0	0	0	0	0.0640735	0	0.230861	0	0.237136	0	0.111337	0	0	0	0	0	0	0	0	0	0	0	0	0	0	0	0	0	0.0875749	0
ENSSSCT00000091557	ENSSSCG00000049550	0	0.912872	0.0407568	0	0.0264869	0.0200068	0	0.54716	0	0.028771	0.521851	0.220381	0	0.0791887	0.117046	0.0939796	0.681232	0.0167005	0	0.67914	0.031057	0	0.131305	0	1.16125	0	0.0285858	0	0.508177	0.117504	0	0.0625322	0	0.0342095	0.145216	0.0626261	0.0124163	0.706493	0.0251771	0	0	0	0	0.425186	0	0	0.314066	0.11034
ENSSSCT00000091556	ENSSSCG00000044602	0	0.0854858	0	0	0	0.0239151	0	0.202063	0	0	0.261898	0	0	0	0	0	0.223536	0	0.0188043	0.126665	0	0	0.0588582	0	0.488403	0.035421	0.06834	0.0321035	0.0433892	0	0	0	0	0	0.214086	0.014972	0	0.297266	0	0	0	0	0	0.130435	0	0.0782857	0.242917	0
ENSSSCT00000091555	ENSSSCG00000007745	0	0.0158943	0.159489	0.0691139	0.160119	0.0755908	0.194816	0.0252111	0.155693	0.0679401	0.0301021	0.0773182	0.204816	0.0560991	0.0598852	0.0560651	0.025234	0.110423	0.0111443	0.00909916	0.0821388	0.0657493	0.155032	0.0260963	0	0.0279897	0	0.0591924	0.0244901	0.0916874	0	0.144979	0	0.0738584	0.0365774	0.134083	0	0	0.195007	0	0.418185	0.0543524	0.0818848	0.0426494	0.0166069	0	0.0224361	0.36478
ENSSSCT00000091554	ENSSSCG00000042965	0	0	0	0	0.167795	0	0.0659898	0	0	0	0	0	0	0.266033	0	0	0	0	0	0	0	0	0.307206	0	0	0	0	0	0	0	0	0	0	0	0	0	0	0	0	0	0	0	0	0	0	0	0.0303989	0.0433267
ENSSSCT00000091553	ENSSSCG00000008571	0	0	0	0.921573	0	0	3.1567	0	8.17564	0	0	0	2.33864	3.838	0.908146	0	0	8.38169	0	0	4.16709	0	0	0	0	0	1.20316	0	0	0	0	0	0	0	0	3.85532	1.27481	2.59513	0	0	0	0	0	0.575891	1.70423	0	0	0
ENSSSCT00000091552	ENSSSCG00000000274	49.3722	33.1238	47.1953	68.8862	115.789	88.1682	82.0914	66.3235	54.8484	53.6677	31.0467	79.1634	33.3977	82.5538	51.0046	104.895	46.0794	82.1164	46.0858	40.7287	54.1436	78.8698	104.75	37.4066	89.3018	114.174	55.0115	25.5928	29.4517	57.3154	83.8125	57.7293	22.8109	58.9465	49.2101	58.6911	31.4738	31.2188	67.8885	92.6141	50.9476	50.7617	51.524	46.4755	36.8239	32.5988	29.2792	44.3002
ENSSSCT00000091551	ENSSSCG00000044280	0.966001	0.142373	3.62081	2.86327	0.358565	4.38001	1.24093	0.169371	0.658569	0.456429	0.219082	4.71484	0.305773	0.781677	1.1141	0	0	1.21872	3.44397	0.122258	0.499263	1.37421	1.28455	1.09087	0	1.46848	1.20931	1.28766	0.263243	17.5064	0.635078	1.77963	1.62281	12.6115	0.163821	1.53663	2.53441	0.526026	24.0927	1.33257	2.19331	3.65145	4.44403	0.191016	1.46896	0.712441	0.234466	18.7988
ENSSSCT00000091550	ENSSSCG00000006355	0	0.0781942	0	0	0.131288	0.379627	0.205884	0.0275621	0.0709216	0.0779895	0.0987276	0	367.989	0	0.1813	0	0	1.32576	0	0.111911	0.298259	221.386	0.36864	0	0.0333099	0.104914	0.30995	0.117869	0.144579	0.648906	951.917	0.088055	0.0374713	0.166538	0.0224935	0.0646706	0.769299	0.0262641	0.28079	1049.47	0.16242	0	0.0394945	0	0.224674	0.0362304	0.0327044	0.116532
ENSSSCT00000091549	ENSSSCG00000049276	0	0	0	0	0	0	0	0	0	0	0	0	0	0.0113379	0	0	0	0	0	0	0	0	0.0352494	0	0	0	0	0	0	0	0	0	0	0	0	0	0	0	0	0	0	0	0	0	0	0	0	0
ENSSSCT00000091548	ENSSSCG00000050241	0	0	0	0	0	0	0	0	0	0	0	0	0	0	0	0	0	0	0	0	0	0	0	0	0	0	0	0	0	0	0	0	0	0	0	0	0	0	0	0	0	0	0	0	0	0	0	0
ENSSSCT00000091547	ENSSSCG00000045522	0	0.108915	0	0	0	0	0	0	0.355627	0	0.115271	0	0	0	0	0	0	0.0635855	0	0	0	0	0	0	0	0	0.97954	0	0	0	0	0	0	0	0	0.158962	0	0	0	0	0	0	0	0	0.207514	0	0.048233	0
ENSSSCT00000091546	ENSSSCG00000047693	0	0	0.0484977	0.047615	0.0330934	0.0833234	0.0477212	0.0463168	0	0	0.00829535	0.131119	0	0.261093	0.0812445	0.0412002	0	0.00869417	0	0	0.0905413	0.0161056	0.0854458	0.0479431	0.145537	0.0352605	0.074408	0	0.0431925	0.127663	0.0521012	0.10654	0.10075	0.0407069	0.0100798	0	0	0.0941558	0.346026	0.0491955	0.0485225	0.0718949	0	0.0235061	0.00915284	0	0.104421	0.0835523
ENSSSCT00000091545	ENSSSCG00000046420	0.233332	0.160942	0.767257	0.748432	0.743108	0.361446	0.263022	0.141823	0.496309	0.107014	0.118536	1.28477	0.218308	1.17817	0.18658	0.283851	0.0567808	0.99388	0.217331	0.429968	1.06935	0	0.819797	0.15659	0	0.323905	1.03287	0	0.088171	0.456059	0.159535	0.398723	0	0.166194	0.133746	0.408196	0.0857674	0.0720769	0.331776	0.192482	0.458113	0.171223	0.238448	0.15195	0.411052	0.0894848	0.0841418	0.309139
ENSSSCT00000091544	ENSSSCG00000023585	2.16968	1.01643	13.0562	0.53385	39.2465	0	11.7211	0	1.46674	1.40593	0.692136	3.41879	10.6373	8.50965	1.58877	3.80017	0.0483503	0	8.14634	0	4.58663	8.54571	9.58001	22.4012	0.116761	12.9058	0.562632	16.5265	0	22.5102	33.8806	17.5626	30.3976	20.2327	0.328525	2.64092	15.4971	0.092063	10.1296	32.9552	17.6017	42.0532	26.7188	0.520963	2.70869	21.4753	0.365409	13.0168
ENSSSCT00000091543	ENSSSCG00000042959	0	0.0232254	0	0	0	0	0	0.0343835	0	0	0	0	0	0	0	0.0109233	0	0	0	0	0	0	0.045308	0	0	0.018697	0.0236731	0	0	0	0.0110508	0	0	0.0107925	0.037414	0	0	0.0187224	0.0222402	0.00869537	0.0128646	0	0	0.0498569	0	0	0	0
ENSSSCT00000091542	ENSSSCG00000012669	0	0	0	0	0	0	0.180783	0	0	0	0.157128	0	0	0.113877	0.0961815	0.146325	0	0.247023	0	0	0	0	0.242773	0	0	0	0.140941	0	0	0	0	0	0	0	0	0	0.0841747	0.0975333	0	0	0	0.0425565	0	0	0	0.161453	0	0
ENSSSCT00000091541	ENSSSCG00000011183	105.324	195.874	58.1743	67.9375	1.65228	83.4892	24.8487	230.495	20.4908	104.434	212.133	68.3849	34.9428	9.94449	107.949	97.0387	249.742	211.197	90.6211	225.095	0	36.795	1.69686	7.3263	237.245	54.5944	6.111	67.25	228.559	56.6491	28.9708	0.398449	0	21.2546	208.672	29.9365	56.7851	231.708	101.664	30.5371	4.9405	20.8516	14.9046	186.261	17.2523	58.0192	277.514	61.2377
ENSSSCT00000091540	ENSSSCG00000009290	0.290918	2.28318	1.71601	1.36336	1.18333	3.30086	1.59218	4.84379	1.47777	0.0427643	2.70678	2.05365	0.106625	1.362	1.3048	2.73495	5.1772	2.05322	1.18248	2.56914	1.65128	0.538666	2.27231	1.19285	4.21007	0.679546	5.5782	0.250922	1.3257	2.36922	0.408017	1.07189	0.607598	1.12488	1.68975	1.26951	0.0474562	2.08341	3.78501	0.157181	2.64707	1.82299	1.95772	1.3934	0.817577	0.345674	1.64983	1.81897
ENSSSCT00000091539	ENSSSCG00000046792	0	0.0760179	0.385779	0	0	0.301274	0	0.187565	0	0	0	0	0	0	0	0	0	0	0	0	0	0	0.543749	0	0	0	0	0	0.124938	0	0	0.273933	0.083265	0.235496	0	0	0.112183	0	0.121322	0	0.140355	0.138641	0	0.0679933	0	0	0.0635884	0
ENSSSCT00000091538	ENSSSCG00000017313	0	1.04403	0	0	0	0	0	2.3547	0	0	0.594567	0	0	0	0	0	2.94412	0	0	1.98114	0	0	0	0	6.55922	0	0	0	1.97088	0	0	0	0	0	1.41133	0	0	0	0	0	0	0	0	0	0	0	0.384751	0
ENSSSCT00000091537	ENSSSCG00000009808	7.27672	5.47039	5.27238	3.20694	53.1865	12.7641	10.858	23.8439	11.4472	6.59004	7.5668	3.69561	13.3848	44.3146	4.38647	5.53471	25.7932	0	5.91749	8.74522	2.92594	11.3544	37.019	4.51363	17.293	10.8933	14.4244	12.8765	10.5138	0	13.182	74.8241	3.78269	10.3483	20.7504	11.0874	6.43087	5.87626	2.4334	17.1072	62.9457	5.87734	3.98804	21.1434	9.13965	8.77882	8.8595	4.02938
ENSSSCT00000091536	ENSSSCG00000041881	0.138402	0	0.275262	0.281062	0	0	0	0	0.0216461	0.158689	0	0.0992271	0	0.0207987	0	0	0	0	0.687937	0	0.0587305	0	0.090528	0	0	0.0266841	0	2.32074	0.0408585	0.16907	0	0.0537509	0	0.0770145	0.0228843	0	1.21313	0	0	0.0248198	0.0367204	0	0.0562529	0	0	1.82088	0	0.134364
ENSSSCT00000091535	ENSSSCG00000044204	0.864269	0.533729	2.30136	2.95312	2.71424	4.65361	2.72859	1.11431	1.18416	0.222292	0.712762	4.82396	0.544525	3.49926	1.41202	2.57458	0.398329	1.21562	0.530953	0.485745	1.83881	0.459184	3.29712	0.666596	1.71397	2.65786	2.37136	0.451414	0.362688	2.19384	0.504645	2.02503	0.747628	1.10494	0.511778	0.706274	0.560442	0.799822	1.99849	0.54439	2.11303	1.64731	1.16955	0.250935	0.421818	0.585904	0.274745	0.78317
ENSSSCT00000091534	ENSSSCG00000021821	39.4494	16.0098	154.433	75.5196	275.276	58.2235	35.7801	16.414	63.6213	34.8895	24.1902	112.25	30.3084	263.577	91.5114	9.10034	4.45346	95.4883	27.6795	6.86416	230.566	3.48273	138.691	46.8147	15.4105	22.2205	81.984	7.36181	15.0327	189.609	31.6786	204.545	34.7489	11.6938	2.94233	75.2948	34.4488	22.2105	171.825	21.2124	303.956	62.8073	26.1351	19.3454	99.0426	56.4905	15.1841	131.572
ENSSSCT00000091533	ENSSSCG00000002865	0.801648	2.01436	1.4027	0.574818	1.36341	0	0.507516	1.21148	0.219241	1.23774	0	3.25059	0	4.45344	0	0	1.9921	1.16203	0	3.66855	0	0.219891	0.29472	0.799266	1.50435	0.608102	4.21331	0	0	0	0	0	0	0	0.202809	0	0	0	0	0	0.976289	1.46377	0	0	0	0	0.600279	0
ENSSSCT00000091532	ENSSSCG00000002307	0.342097	0.014249	0.493034	0.185879	0.152516	0.237181	0.341538	0.708176	0.031017	0.535984	0.114691	2.17541	0.0128853	2.7493	0.173448	2.54658	1.25175	0.692946	0.0599444	0.0163145	0.0315584	0.144084	0.138984	0.00779833	0.619132	0.164893	1.74284	0.250164	0.052692	0.0432613	0.0169494	0.385101	0.0585278	0.0248299	0.664021	0	0	0.19144	0.0767508	0	0.06906	0.00974523	0.310907	0.21029	0	0	0.522954	0.110422
ENSSSCT00000091531	ENSSSCG00000015963	64.7513	109.991	67.4231	72.8808	79.3517	106.48	91.6906	99.5174	81.1368	40.4526	129.051	88.5317	270.726	66.6898	85.9981	96.8801	107.503	95.6054	65.9915	110.53	63.5491	385.109	74.3648	60.0589	106.995	105.961	51.6591	22.4963	111.154	26.4263	75.8283	70.4362	14.906	38.7027	103.023	31.9968	21.2395	111.777	38.3712	90.5699	78.5474	32.3936	44.7393	107.221	25.1742	25.3934	142.23	34.6453
ENSSSCT00000091530	ENSSSCG00000020657	7.04534	2.17078	11.5677	2.87311	142.916	1.52109	1.25725	1.01929	7.894	3.14212	1.89977	16.1197	0.131104	92.6605	4.15871	5.45721	1.47019	4.67637	1.37552	0.843438	17.267	0.371005	43.2341	1.19019	1.08914	0.534273	9.04951	7.26291	1.55042	20.8189	0.633888	66.0922	4.63045	1.72749	0.915258	7.48211	6.26536	2.14526	13.8619	0.502447	59.1921	4.27974	1.20171	0.793824	13.4182	12.525	1.66179	16.3178
ENSSSCT00000091529	ENSSSCG00000051397	0.285158	0.226878	0.858723	0.110735	0.0641357	0.0715661	0.0706246	1.16529	0.115907	0.221666	0.157843	0.817778	0.0586183	0.595583	0.63876	0.157879	0.823302	0.142455	0.428532	0.286273	0.478557	0.0510758	0.50582	0.0456127	1.28995	0.139777	0.275299	0.167507	0.222587	0.264283	0.0165229	0.325357	0	0.0968206	0.372938	0.124072	0.133243	0.317259	0	0.0823407	0.551402	0.107667	0.0224507	0.699896	0.019351	0.0926784	0.180099	0.303611
ENSSSCT00000091528	ENSSSCG00000049086	0	1.88054	0	0	0	0.0233716	0	0.575091	0	0	1.60703	0.0784596	0	0	0.0303846	28.498	1.15816	0	0	3.15843	0	0.07228	0.0511294	0	0.69502	0	0	0	0.323071	0	0.0467648	0	0	0	0.278961	0	0	0.519396	0	0	0	0	0	0.228567	0	0	0.152098	0.0234358
ENSSSCT00000091527	ENSSSCG00000046465	0.00548172	0.17855	0.00726828	0.11703	0.0264515	0.0374627	0.011443	0.038872	0.00857346	0.00897893	0.017405	0.0432314	0.0094977	0.0329512	0.012176	0.0216111	0.00277909	0.00521193	0.00245472	0.1894	0.0348924	0.00482744	0.061467	0.0172444	0.0671119	0.0105689	0.0936719	0.00279387	0.0906247	0.0669643	0.02811	0.0212893	0.00862814	0.00915102	0	0.0078178	0.00193746	0.102305	0.00314293	0.0442371	0.025452	0.0251412	0.0031829	0.0117428	0.00823033	0.0116794	0.0856596	0.0250437
ENSSSCT00000091526	ENSSSCG00000015379	0.682751	0.110325	3.64288	1.19076	0.502782	0.808897	0.981638	0.21666	0.217282	0.94766	0.238793	14.9287	0.437071	1.11255	0.575548	4.45988	1.79602	0.706502	0.888967	0.165416	5.52299	0.280105	1.07611	0.721682	1.14808	0.597382	0.727367	3.01301	0.26227	0	0.996746	0.525349	0.127317	0.540129	0.126945	0.58918	1.61455	0.914056	0.0848936	1.4555	1.17126	0.370084	0.792863	0.171514	0.889236	1.29693	0.327946	0
ENSSSCT00000091525	ENSSSCG00000046806	0.141069	0.374242	1.19421	0.101708	0	0.0865198	0.0453045	0.648576	0.294177	0	0.167349	2.19395	0.150411	0.277224	0.192825	1.07563	0.440112	0.103174	0	0.678445	1.56563	0.315356	0.790908	0.0455152	0.929968	0.0627653	0.19426	0	0.230654	2.25984	0.0741942	0.0561915	0.11956	0	0.203348	0.0825379	0	0.432971	2.55088	0.0583802	0	0.071098	0.0882107	0.223158	0.0543083	0	0.247832	1.227
ENSSSCT00000091524	ENSSSCG00000048732	0	0	0.0239098	0	0.0217538	0	0.0156847	0.00913384	0	0	0	0.0129286	0.0104146	0.0135496	0	0	0	0	0	0	0	0	0.101101	0	0	0	0	0	0.0141962	0.0139865	0.0136994	0	0	0	0	0	0.0212449	0	0	0	0.023922	0.0275682	0	0	0	0	0	0
ENSSSCT00000091523	ENSSSCG00000045178	0	0.0783266	0	0	0	0	0	0.0301186	0.02325	0	0.0404569	0	0	0	0	0	0	0.07067	0	0.114139	0	0.0523653	0	0	0	0	0.108868	0	0.184321	0	0	0	0	0	0.0327731	0.0565353	0	0.114801	0	0	0	0	0	0	0.0669584	0	0.0893448	0
ENSSSCT00000091522	ENSSSCG00000020856	19.2077	46.3328	20.2359	13.4138	19.2611	20.5135	24.3575	52.2208	23.0101	32.108	52.5422	17.3577	29.9344	16.6455	23.3509	35.6835	53.54	30.2273	20.0926	40.1424	22.3652	20.241	12.536	13.4028	54.7088	18.693	18.439	10.6874	57.528	22.0515	18.8368	14.175	9.29379	18.4123	55.9845	20.2987	11.3063	55.1213	20.6033	17.7913	16.0399	13.5912	16.4468	51.0778	22.2161	12.2501	60.3122	21.3746
ENSSSCT00000091521	ENSSSCG00000043264	0	4.39914	0	0	0.0782429	0	0	4.32334	0	0	6.54281	0	0	0	0.259317	0.949746	3.16982	0	0	4.11199	0	0	0.654544	0	3.17625	0	0	0	4.24309	0.0452752	0	0	0	0	3.04569	0.049333	0	4.44113	0	0	0	0	0	2.36752	0	0	5.84721	0
ENSSSCT00000091520	ENSSSCG00000050218	0	0.0792289	0	0	0	0	0	0.0628353	0	0	0.0187564	0	0	0	0	0	0	0	0	0.0453569	0	0	0	0	0	0	0	0	0.0976612	0	0	0.0802981	0	0	0.0455822	0	0	0.0798348	0.0474175	0	0	0	0	0.0708653	0	0	0.0124264	0
ENSSSCT00000091519	ENSSSCG00000050753	0.197591	0.652327	1.05601	0.573007	0.836108	0.862152	0.514	0.471159	0.335976	0.0547715	0.206825	0.876132	0.081637	0.826851	0.178932	0.78412	0.107879	0.190757	0.220523	0.860254	0.816976	0.195424	0.954415	0.481327	0.893199	0.495247	2.31528	0.102256	0.419993	0.53757	0.0381047	0.240053	0.0813399	0.118409	0.234562	0.0809261	0.034381	0.551675	0.463612	0.0190801	0.371004	0.294772	0.109434	0.296942	0.0912819	0.0388604	0.427519	0.319421
ENSSSCT00000091518	ENSSSCG00000040431	0.0376624	0.05507	0.144554	0.0722519	0.045434	0.0677338	0.0848266	0.0763061	0.0310022	0.0292216	0.0305697	0.24444	0.0291927	0.148943	0.143095	0.111639	0.0904446	0.0490014	0.062135	0.0543559	0.0897234	0.0122195	0.166702	0.0893783	0.194145	0.294277	0.0548411	0.00808227	0.0538373	0.113002	0.0180707	0.0975126	0	0.0242666	0.0830314	0.0226158	0.0294251	0.0739882	0.0750095	0.00533215	0.0552217	0	0.147323	0.0560507	0.0257933	0.00844669	0.0762465	0.0543359
ENSSSCT00000091517	ENSSSCG00000038607	0.170073	0	0.00262212	0.199773	0	0	0	0	0	0.00647852	0	0.0226855	0	0	0	0	0.00401037	0	0	0	0.0027973	0	0	0	0	0	0.00643682	0	0	0	0	0.0102405	0	0.0022009	0	0.00188025	0.201301	0	0	0	0.0236111	0	0.00918616	0	0	0	0.00237714	0
ENSSSCT00000091516	ENSSSCG00000044721	0	0.360514	0	0	0	0	0.0156073	0.583198	0	0.0163286	0.0791295	0	0	0.0149809	0.0304461	0	0.31587	0	0	0.385438	0	0	0	0	1.16859	0	0.0365029	0.0101616	0.126547	0	0	0	0	0	0.120876	0	0	0.205292	0	0	0	0	0.0318354	0.380115	0	0	0.190227	0
ENSSSCT00000091515	ENSSSCG00000043572	0	0	0	0	0	0	0	0	0	0	0	0	0	0	0	0	0	0	0	0.0054672	0	0	0	0	0	0	0	0	0	0	0	0	0	0	0	0	0	0	0	0	0	0	0	0	0	0	0.00748925	0
ENSSSCT00000091514	ENSSSCG00000044244	0.0621933	0.121024	0.152041	0.143707	0.0656486	0.294426	0.0953423	0.0964743	0.0243177	0.0413852	0.0317362	0.172785	0.0404088	0.160639	0.0690718	0.0722438	0.0571489	0.00739154	0.0417753	0.191862	0.0604809	0.011981	0.156184	0.1019	0.416404	0.116163	0.313135	0.0376415	0.0986879	0.0927075	0	0.0201283	0.0244728	0.0410969	0.038563	0.027718	0.0302246	0.162599	0.0668595	0.0121989	0.100553	0.0636699	0.0631957	0.0383032	0.0213991	0.0124227	0.0572368	0.011099
ENSSSCT00000091513	ENSSSCG00000043646	1.2627	0.200654	1.06325	0.860049	0.714704	0.817954	0.593383	0.454674	0.935958	1.12726	0.173722	0.926746	1.52418	0.755425	1.14315	0.330298	0.285188	1.04124	3.6338	0.13128	0.575609	0.795783	1.29733	0.219632	0.23445	0.409597	1.59722	2.03133	0.0282669	0.501288	0.388708	0.364115	0.117741	0.279723	0.118739	1.39399	2.24201	0	0.391148	0.268296	0.595408	0.274464	0.215434	0.0923003	1.17404	1.68304	0.143868	0.56047
ENSSSCT00000091512	ENSSSCG00000028516	0.0119952	0	0.00795229	0.0124921	0.00723521	0.0204941	0.00625997	0.00607575	0.00625354	0.00982393	0.00544084	0.00859998	0.00519576	0.0180261	0.00666093	0.0067557	0	0.0114048	0.00537146	0	0.0169672	0.00528175	0	0	0.00734278	0.0115635	0.0097607	0.110045	0	0.00697775	0	0	0.00944014	0.00667482	0	0	0	0	0.0137549	0	0.00795636	0.0078592	0.00696488	0.00513915	0	0	0	0
ENSSSCT00000091511	ENSSSCG00000008634	0	0.475568	0.0321078	0.277406	0	0	0.120056	0.294374	0	0	0.433861	0.060765	0	0	0	0.0409147	0.785709	0	0.048797	0.491383	0	0	0	0.050785	0.770818	0	0	0	0.44323	0	0	0	0	0.0943247	0.360358	0	0	0	0.111072	0	0	0	0	0.160809	0	0	0.363849	0.0829733
ENSSSCT00000091510	ENSSSCG00000047843	0.0301577	0	0	0.0129323	0.094162	0.060618	0.022219	0	0	0	0	0	0	0.0293249	0.0334931	0.0659411	0	0.271554	0.0222429	0	0	0	0.0895133	0	0	0	0.0288704	0.0524406	0	0.119706	0	0	0	0.0671259	0	0	0	0	0.0528897	0	0	0	0	0	0.0408401	0.0623643	0	0.0830721
ENSSSCT00000091509	ENSSSCG00000050303	0.458872	0	0	0.01838	0.0283877	0	0	0	6.62473	0	0.0480316	0	0	0.0265224	0.130672	0	0	9.26831	0	0	0	0	0.153921	0	0	0.0170137	13.0974	0.0299838	0	0.0410663	0	0	0	0	0	1.40393	0	0.0605755	0	0	0.0468257	0	0	0	1.91966	0.0564042	0	0
ENSSSCT00000091508	ENSSSCG00000041911	0.0352061	0.0786968	0.0855802	0.25054	0.169883	0.0467837	0.0918653	0.0416089	0	0	0.0745216	0.218755	0.076248	0.48498	0.0195499	0.237937	0	0.0557889	0	0.160901	0.0663984	0.0671753	0.33994	0.0676812	0.316083	0.135756	0.229182	0	0	0.0273063	0	0.0911529	0.0230891	0.091423	0.0388081	0	0	0.0377613	0.114384	0.0578743	0.062272	0	0.06814	0	0	0	0.0282125	0.0335087
ENSSSCT00000091507	ENSSSCG00000006687	0.0233191	0	0.224164	0.121425	0	0.159365	0.121696	0.0708689	0.0972569	0	0.0211544	0.25914	0.040403	0.070087	0.265457	0.1576	0.0118222	0.0388	0	0.0575503	0.0907083	0.0462057	0.228795	0.0916966	0.221257	0.0505797	0.170777	0	0.0275368	0.101738	0	1.1547	0.0642319	0	0.0706887	0	0	0.0825383	0.05348	0	0.139207	0.160425	0.09478	0.0599442	0	0.117999	0.0210228	0
ENSSSCT00000091506	ENSSSCG00000050567	0.0132381	0	0.0596787	0.0275729	0.00958189	0.00301569	0.0138172	0.0375497	0.0220848	0.0260205	0.0192147	0.026575	0.0137619	0.055703	0.0323449	0	0.0107382	0.0125866	0.0165985	0.0406572	0.0337055	0.00932645	0.029688	0.0111052	0.0324145	0.015314	0.0301618	0.0134942	0	0.0554455	0	0.0137101	0.0104183	0.0117863	0.0350221	0.00503457	0.00748619	0.0170387	0.0121441	0	0.0210739	0	0.0215224	0.0226866	0	0	0.00636505	0.0120959
ENSSSCT00000091505	ENSSSCG00000044257	0	0	0	0	0	0	0	0.148716	0	0	0	0	0	0.0315161	0	0	0.239225	0	0	0	0	0	0.107781	0	0.417228	0	0	0	0.0990601	0	0	0	0.0123785	0	0	0	0	0	0	0	0	0	0	0	0	0	0.0787777	0
ENSSSCT00000091504	ENSSSCG00000009466	0.0182843	0.0175163	0.0161623	0.0190417	0	0	0.00636139	0.00617418	0	0	0.011058	0.00873931	0	0.0274773	0	0.0137303	0	0	0	0	0.00862104	0	0	0.00639098	0.0149235	0.00587542	0.00991884	0	0.0215914	0.0141816	0	0	0	0.0135659	0.00671835	0.0115895	0	0.0156891	0.0139777	0	0	0	0	0	0	0	0.00732611	0
ENSSSCT00000091503	ENSSSCG00000051429	0	0	0	0	0	0	0	0	0	0	0	0	0	0	0	0	0	0	0	0	0	0	0	0	0	0	0	0	0	0	0	0	0	0	0	0	0	0	0	0	0	0	0	0	0	0	0	0
ENSSSCT00000091502	ENSSSCG00000041932	0	0.0212088	0	0	0	0	0.00330103	0	0	0	0.00860725	0.0317448	0	0	0	0	0	0	0	0.0277522	0.00894719	0	0.0236423	0	0.0154881	0	0	0	0	0.00735906	0.010812	0	0	0	0.0104588	0.00300699	0	0	0	0	0	0	0	0.01897	0	0	0	0.00361224
ENSSSCT00000091501	ENSSSCG00000045128	1.62644	2.46437	4.35704	10.1974	2.98313	13.9319	5.12741	4.6907	6.43728	1.93009	2.95091	5.80659	23.4209	3.5665	5.03189	7.5898	6.7143	5.11256	1.91741	2.05704	6.76092	13.6508	3.90801	5.4471	5.44539	5.53565	4.0244	1.72557	2.37137	10.1949	2.06143	16.3071	9.96567	12.449	5.36024	4.87581	0.915063	2.67013	9.55353	2.05361	14.7511	17.8331	12.5852	4.79242	4.90053	2.66969	3.16196	9.11755
ENSSSCT00000091500	ENSSSCG00000051078	0	0	0	0	0	0	0	0	0	0	0	0	0	0	0	0	0	0	0	0.0863171	0	0	0	0	0.105103	0	0	0	0	0	0	0	0	0	0	0	0	0	0	0	0	0	0	0	0	0	0	0
ENSSSCT00000091499	ENSSSCG00000035891	0	0	0	0	0	0	0	0	0	0	0.00498597	0	0	0	0	0	0.00835927	0	0	0	0	0	0	0	0	0	0	0	0.0129805	0	0	0	0	0	0.012117	0	0	0.0141482	0	0	0	0	0	0	0	0	0.00990988	0
ENSSSCT00000091498	ENSSSCG00000049043	0.684257	0	0	3.54816	0.894242	8.6219	1.42838	0	3.13624	0.350249	1.15095	0	1.02501	4.15599	2.20065	0	2.16813	0.935209	0.638356	2.09525	1.8551	0	1.01236	0.73246	0.645747	0.893249	0.835187	0.319684	1.63287	0.348285	1.75442	1.27336	0.673131	1.36439	0	0.18975	0.866605	1.15592	3.56355	0.498506	0.434953	0.934003	2.35073	1.46579	1.56957	0.789685	0	0
ENSSSCT00000091497	ENSSSCG00000041529	0	0.043804	0.0285303	0	0.0129788	0.0214452	0	0.0108989	0	0	0.00976001	0	0	0	0	0	0.013636	0.0102293	0	0.0531041	0	0	0.0753993	0	0.0329295	0	0	0	0	0	0	0	0	0	0	0	0	0.0138475	0.00925278	0	0	0	0	0	0	0	0	0
ENSSSCT00000091496	ENSSSCG00000015949	5.12909	0	0	5.62268	0	6.45708	5.63522	8.5687	0.516031	0	0.0408153	10.7739	0	0	0	0.050679	0.0456196	0	0	0.592201	7.82784	1.42639	0	6.46346	0.110166	0	14.864	0	0.212519	0	0	4.19364	0.177042	0	0.148786	1.06943	0	0	0	0	0	0	0	0.0771043	0	0	0.0811227	0
ENSSSCT00000091495	ENSSSCG00000041079	0.0453119	0	0.0750995	0	0	0.0258055	0	0	0	0	0	0	0	0.0936288	0.0251617	0.0637992	0	0.0161557	0.0202907	0	0	0	0.222288	0	0	0	0	0	0	0.0263584	0.0258175	0	0	0.0252141	0	0	0	0	0.0324744	0	0	0	0	0	0	0	0	0
ENSSSCT00000091494	ENSSSCG00000049822	0	0	0	0	0.0349831	0.0066061	0.0242141	0	0	0	0	0.0249491	0.0200977	0.10459	0.0193238	0.0457305	0	0.0220575	0	0	0	0	0.368526	0	0	0.0279554	0	0	0	0.0337382	0	0.00750824	0	0.0193641	0	0	0	0	0	0	0	0	0.0404112	0	0	0	0.0174289	0
ENSSSCT00000091493	ENSSSCG00000049249	0	0.0299624	0.155511	0.268717	0	0.409678	0.0244833	0	0	0	0.0567456	0	0	0	0	0.0792664	0.0317125	0	0	0	0	0.0206574	0	0	0.172309	0.0376882	0	0	0	0.0272906	0	0	0.0123071	0	0.120666	0	0	0.100639	0	0	0.0414907	0.020492	0	0.187597	0	0	0.0422943	0.017861
ENSSSCT00000091492	ENSSSCG00000045205	0	0.0546953	0.0454206	0	0.0482124	0.0195092	0	0.0173512	0	0	0	0.0327466	0	0.0343196	0.031704	0	0	0	0	0	0.0323034	0.0100558	0.0640195	0	0	0	0.0278748	0	0.040452	0.0132848	0	0	0	0	0.012587	0	0	0.0440909	0	0	0	0	0	0	0	0.0182466	0	0
ENSSSCT00000091491	ENSSSCG00000000941	0.0559611	0	0.0247332	1.94264	0.225029	0.0212469	0	0.28975	0	0	0.225627	0.847007	0	0.0467206	0.207168	0.315173	0.77547	0.0236475	0	0.177325	1.0994	0	0.0813422	0.326004	0.471974	0.317688	0.182146	0.101411	0.234961	0.897022	0.233824	0.249534	0.127229	0.975718	1.05553	0.159619	0	0.176067	0.463453	0.00557534	0.428927	0.374802	0.281608	0.96968	0.273846	0.0397436	0.112112	0.497123
ENSSSCT00000091490	ENSSSCG00000042923	0	0	0	0	0	0	0	0	0	0	0	0	0	0	0	0	0	0	0	0	0	0	0	0	0	0	0	0	0	0	0	0	0	0	0	0	0	0	0	0	0	0	0	0	0	0	0	0
ENSSSCT00000091489	ENSSSCG00000005688	0.557239	3.07358	23.7999	4.58981	2.32223	10.136	3.80694	2.03562	0.721871	1.57656	4.13599	19.564	2.54535	3.67951	4.4446	31.9733	3.06476	2.16742	0.680541	2.53747	17.2451	2.15623	2.11435	0.761387	1.71589	10.5158	0.714503	0	0.658026	20.7064	0.423332	4.54689	0.837218	18.8303	1.19128	0.481643	1.00265	2.08646	20.3507	1.40811	2.37449	5.88585	23.943	1.01284	0.405647	0	1.15696	23.3943
ENSSSCT00000091488	ENSSSCG00000040994	0	2.39925	0	0	0	0	0.258174	0.908338	0.128954	0	2.04757	0	0	0.185859	0.549421	0	0.940513	0	0	3.49315	0	0	0.231133	0	1.4763	0	0.352232	0	0.693718	0	0	0	0	0	0.477156	0	0	3.9	0	0	0.164068	0.162065	0	0.821302	0	0	2.0627	0
ENSSSCT00000091487	ENSSSCG00000006084	0.484845	0.546818	2.1156	1.39544	2.29172	1.44839	1.51356	0.540278	0.245873	0.205761	0.361865	2.26578	2.44568	1.51353	1.50526	0.409597	0.93182	0.400216	0.637524	0.519722	1.19393	0.673457	1.06261	0.00462189	0.871496	1.00065	1.34856	0.296533	0.405981	0.751251	0.986969	1.19826	0.223738	1.08163	0.386262	0.356209	0.236793	0.346059	0.603985	0.746963	0.877077	0.618008	0.557921	0.477764	0.533832	0.192516	0.40531	0.55628
ENSSSCT00000091486	ENSSSCG00000041830	0.00663744	0.773633	0.00293355	0.0115206	0.0266903	0.00756016	0.0577316	0.147926	0.00692068	0.00362399	0.274972	0.0222074	0	0.0232741	0.0786297	0.0797484	0.091977	0	0.0019815	1.06051	0.0156477	0.00389681	0.144718	0.0371201	0.278997	0.0597198	0.0252046	0.00451055	0.556494	0.0154443	0	0.0372345	0.0226357	0.0147738	0.0975538	0.00631069	0.0156395	0.800196	0.0152223	0	0.0146753	0.0173953	0.0436782	0.085311	0.0110728	0.00235696	0.285893	0.0176888
ENSSSCT00000091485	ENSSSCG00000024288	0.191559	0.725803	0.0941763	0.138973	1.05677	0.154449	0.0471766	0	0.435374	0.0669845	0.638482	0.0524664	0	1.11267	0.408758	0.57216	0.0196414	0.247617	0.0636124	0.970304	0.0274004	0.0132682	0.442466	0.049653	0.0474317	0.0394228	0.276722	0.0570435	0.439704	0.272946	0.0171689	0.32879	0.0304899	0.0742568	0.0142354	0.15348	0.0334719	0.8948	0.357874	0.0135095	0.739519	0.1382	0.154968	0.0479512	0.189585	0.0550296	0.635156	0.127832
ENSSSCT00000091484	ENSSSCG00000008971	1.16603	14.3209	8.06614	6.42415	10.0836	10.0456	9.37396	2.53941	2.10601	0.740368	3.49229	3.05277	6.13463	19.961	30.7574	16.0611	9.11964	2.31902	0.602331	9.92767	4.78435	3.60747	7.85144	1.62569	1.59331	7.75691	0.749817	0.589842	11.4641	1.81133	3.03074	7.79346	1.34384	4.7485	5.24243	3.83869	1.23791	9.47132	1.65759	2.17722	2.26524	5.58249	4.11805	7.33635	0.749676	0.879294	6.84007	0.827999
ENSSSCT00000091483	ENSSSCG00000048000	0.0957557	0.085181	0.172308	0.263551	0.222779	0.132439	0.0428334	0.318725	0.0713156	0.100829	0	0.225571	0.165907	0.174735	0.0607692	0.554705	0.457717	0.130061	0	0.195058	0.116097	0.1807	0.242865	0.0286884	0.753636	0.553856	0.244885	0.0766918	0.0969214	0.0557022	0	0.115107	0.0484451	0.22836	0.196026	0.0715329	0	0	0.0313722	0	0.0453673	0.053776	0.0635422	0	0.0136923	0	0	0.0312477
ENSSSCT00000091482	ENSSSCG00000036075	0.0137279	0.0306863	0.103145	0.0381242	0.160087	0.0886059	0.0811945	0.0185424	0.0739543	0.00374767	0.0207559	0.0951417	0.00991048	0.08252	0.0330335	0.123705	0.0858364	0.0282799	0	0.0677595	0.177999	0.0221639	0.0726903	0.0287902	0.0896368	0.024262	0.0446825	0	0.043229	0.0558998	0.0573598	0.0296194	0.00900314	0.114585	0.0554857	0.0195782	0.0113213	0.0441728	0.0760852	0.0287216	0.0151761	0.0539667	0.0159419	0.062736	0.0435127	0.0146244	0.0151263	0.0182925
ENSSSCT00000091481	ENSSSCG00000044771	0.00355076	0.00340161	0.0329559	0.0147914	0.0128504	0.0242663	0.0148243	0	0.0148091	0	0.0128845	0.152743	0.00615209	0.042688	0.0749259	0.00799915	0	0.006752	0.00318006	0.0233682	0.0351577	0	0.0331791	0.0148933	0.0217357	0.00684593	0.0115572	0.00361943	0.0209649	0.0371793	0.0121387	0.00459668	0.00838326	0.0197584	0.00391404	0.0168798	0.00250995	0.0319911	0.0122149	0.0445735	0.0188416	0.0186115	0.0123702	0.0121701	0.00355411	0.0113479	0.0277428	0
ENSSSCT00000091480	ENSSSCG00000003259	0.0924788	0.442971	2.08942	0.419909	0.124949	2.02243	0.610033	1.11296	0.350987	0.0605912	0.362421	2.60968	0.785126	0.322422	0.406719	0.345838	0.806411	0.327089	0.271663	0.215046	0.544173	0.491903	0.311092	0.112489	0.914821	0.413658	0.168563	0.0263949	0.375666	0.533656	0	0.0909869	0.0494905	0.102921	0.676885	0.0879262	0.0549118	0.414221	0.615062	0.112774	0	0.150267	0.189013	0.697329	0.081458	0	0.282353	0.236598
ENSSSCT00000091479	ENSSSCG00000025284	0	0	0	0	0	0	0	0	0	0	0	0	0	0	0	0	0	0	0	0	0	0	0	0	0	0	0.739395	0	0	0	0	0	0	0	0	0	0	0	0	0	0	0	0	0	0	0	0	0
ENSSSCT00000091478	ENSSSCG00000017673	1.83366	2.08469	5.78526	5.47577	4.2775	7.97684	3.22822	4.9572	1.45121	4.12528	2.45508	5.021	1.72248	7.56957	2.3677	6.33318	3.55048	1.98497	1.08822	2.13244	5.34366	1.02141	5.82149	1.34363	5.23365	2.44918	1.36624	0.517951	1.36963	4.03532	0.36504	4.30429	1.06058	3.62656	3.31196	1.21828	0.398223	3.93823	2.54599	0.851799	6.05199	1.92514	2.62967	3.48315	0.906639	0.353025	2.24395	1.61489
ENSSSCT00000091477	ENSSSCG00000034727	0	0.0876801	0.0404512	0.0698983	0.0772875	0	0	0	0.0318101	0	0.154986	0	0	0	0.359153	0.0687289	0.0185603	0.0551127	0	0.020078	0.0647306	0.110154	0	0.0511854	0.0336157	0.54703	0.0893701	0.220798	0.281004	1.49784	0	0	0.136855	0.322553	0.0739851	0	0	0.0314135	0.108449	0	0.121416	0	0.141714	0.0731961	0.149631	0	0.256703	0.153317
ENSSSCT00000091476	ENSSSCG00000014203	0.120182	0.993784	0	0	0	0.0504329	0.313598	1.14058	0.0560599	0	0.269694	0.0680246	0	0	0.414471	0.837174	0.721529	0	0	1.21069	0	0.28409	0.124122	0	1.87019	0.359765	0.211029	0.0999393	0.776819	0.272285	0.241469	0.0450372	0	0	0.815785	0	0	0.423349	0	0.0765678	0.100694	0	0	0.837388	0.0569819	0.427889	1.22223	0.24202
ENSSSCT00000091475	ENSSSCG00000032722	0	0.403989	0	0	0.0290061	0	0	0.601449	0	0	0.515108	0	0	0.0138975	0.014379	0.0208336	0.731396	0.0246196	0	0.290109	0.0104649	0	0	0	0.552516	0	0	0	0.445558	0.00215184	0	0.0407047	0	0	0.601449	0.00527558	0	0.402318	0	0	0.0368044	0	0	0.606994	0	0	0.519129	0
ENSSSCT00000091474	ENSSSCG00000041148	0.0114091	0.0837955	0	0	0	0	0	0.0231155	0	0	0.0344999	0	0	0	0	0	0.0231365	0	0	0.0417141	0	0	0	0	0.041904	0	0.0185675	0	0.0224544	0	0	0	0	0	0.00419213	0	0	0.0978972	0	0	0	0	0	0.00651738	0	0	0.0342852	0
ENSSSCT00000091473	ENSSSCG00000023929	1.0558	3.32537	0.0938482	1.90116	0.0853856	3.85631	0.144675	0.262908	0.639604	0.0531374	0.147147	2.65993	1.699	0.084207	0.094985	0.122912	0.113632	1.06833	0.0316954	0.135863	0.0625739	0.641501	0.148812	0.958674	7.67258	0.130779	2.83175	0.0330683	0.177612	0.126952	0.0504107	2.12275	0.0533824	0.095183	3.44271	1.36274	0.0396094	0.11008	3.57118	0.0713988	2.3474	0.100479	0.150691	5.93856	0.0413273	0.025134	2.38224	0.141472
ENSSSCT00000091472	ENSSSCG00000048080	0	0	0	0	0	0	0.021441	0.0416201	0	0	0.00931772	0	0	0.023153	0.20533	0	0	0.0195314	0.0643923	0.0450645	0	0	0.057586	0	0	0	0.0334314	0	0	0	0	0	0	0	0	0.0146484	0.0217815	0.0661001	0	0	0	0.0269186	0.0178916	0	0.046264	0	0	0
ENSSSCT00000091471	ENSSSCG00000006624	3.01141	13.2756	27.3117	10.001	14.1511	3.57962	10.1056	1.17946	3.36811	4.38774	3.81189	12.2387	5.86222	8.85363	14.3404	1.11425	4.26946	6.82507	1.70916	3.03425	32.6283	7.87885	9.17801	5.08547	8.28464	9.33357	7.70747	1.46344	9.11762	4.03315	20.8691	4.88441	14.4402	21.0439	3.33881	13.3087	4.24502	13.3969	3.70413	20.8403	10.7886	23.5046	7.91926	5.65583	6.23003	2.08897	4.52476	5.00923
ENSSSCT00000091470	ENSSSCG00000042738	0.0436858	0.150663	0	0.127387	0.0632404	0.159228	0.14591	0.132765	0.01822	0.0858675	0.126817	0.0751694	0.0605524	0	0.0582209	0.0984153	0.0974493	0.0996857	0.039125	0.0383339	0	0.0923319	0.261255	0.0274853	0.106968	0.168454	0.0568765	0.062343	0.0619046	0	0.179215	0.113108	0	0.0291711	0	0.0830704	0.0494088	0.10121	0.100189	0.0470055	0.0811343	0	0.0913163	0.0748658	0.104945	0.0279231	0.0367582	0.0498955
ENSSSCT00000091469	ENSSSCG00000036865	0.140134	0.0214797	0	0.151777	0.0202862	0.229846	0	0	0	0.128541	0.0711903	0.0683193	1.5272	0.164261	0.0809292	0.110493	0.213134	0	0	0	0	4.01571	0.0890426	0.0235112	0.288228	0.0324218	0	0.154272	0.0264769	0.348896	0	0.097963	0	0	0.0216261	0.066618	0.037642	0.00721465	0.141409	0.0276436	0	0	0.0227829	0.247358	0	0	0.021898	0.256086
ENSSSCT00000091468	ENSSSCG00000043886	0	0	0	0.00540366	0	0	0	0	0	0	0	0	0	0.0311901	0	0	0	0	0	0	0	0.0205624	0.0581817	0	0	0	0	0.0105782	0	0.00905503	0.00591279	0	0	0.00577461	0	0.0049333	0	0.0133568	0.0118998	0	0.00688332	0.0237974	0	0	0.00779044	0.00552756	0.00467777	0.0118526
ENSSSCT00000091467	ENSSSCG00000006820	0	0.0300704	0	0	0	0	0.00728046	0	0	0	0.0189834	0	0	0	0.0232404	0	0	0	0.0374826	0	0.0197331	0.0429994	0.0912507	0.0804575	0.0341592	0.0672428	0.0227037	0.0177756	0	0	0.0158974	0	0.0411714	0.00776293	0	0.0397917	0	0	0	0	0	0.00457019	0.0243009	0.0239077	0	0	0	0
ENSSSCT00000091466	ENSSSCG00000050715	0.34985	0.313532	1.30931	0.540637	2.96791	1.56823	0.736198	0.302962	0.4648	0.194096	0.250827	1.88524	0.268859	5.85106	0.726952	0.444919	0.383338	0.616978	0.272897	0.358981	1.2611	0.173924	2.85781	0.236679	0.573392	0.348138	3.61818	0.0632707	0.25987	0.768093	0.0835921	0.642831	0.133224	0.106758	0.0995211	0.209234	0.131628	0.203357	0.556465	0.0455366	0.92073	0.421469	0.144161	0.0870315	0.141202	0.150281	0.240788	0.870053
ENSSSCT00000091465	ENSSSCG00000050863	0.0336045	0.182426	0.081687	0.0641601	0.182424	0.331726	0.23383	0.107801	0.134314	0.0275216	0.116859	0.248958	0.0145559	0.420833	0.0559816	0.321742	0.0511098	0.0106502	0.0501603	0.196584	0.0950667	0.0838484	0.324475	0.0352376	0.219421	0.340147	0.273445	0.0456725	0.0462962	0.0651603	0.0191469	0.101507	0.0220387	0.0124663	0.0370426	0.00532503	0.00395904	0.100922	0.0513788	0.0703074	0.0520092	0.0440349	0.013008	0.0335936	0.0224241	0.0238659	0.127913	0.0191906
ENSSSCT00000091464	ENSSSCG00000015217	0	0	0	0	0	0	0	0	0	0	0	0	0	0	0	0	0	0	0	0	0	0	0	0	0	0	0	0	0	0	0	0	0	0	0	0	0	0	0	0	0	0	0	0	0	0	0	0
ENSSSCT00000091463	ENSSSCG00000045957	0.0796276	0.268402	0.336289	0.316347	0.330869	0.372866	0.123127	0.0985906	0.156826	0.135259	0.195304	0.50323	0.0153293	0.846502	0.265303	0.275722	0.143535	0.151417	0.0713145	0.549923	0.312869	0.0363604	0.633828	0.0402025	0.28885	0.0227442	0.633544	0.0300621	0.174129	0.308802	0.0168036	0.251981	0.0116049	0.0131287	0.0455127	0.154219	0.0521176	0.311261	0.378762	0.0158664	0.387322	0.0463747	0.0273984	0.141515	0.0413273	0.0628351	0.147117	0.235787
ENSSSCT00000091462	ENSSSCG00000043484	0	0.0194	0.0939768	0.210894	0	0.859201	0.147955	0	0	0	0	0.0362967	0.0394722	0	0	0.0171077	0	0	0	0	0	0	0.0378453	0.0212348	0	0.317229	0	0	0	0	0	0	0.00796854	0.0676115	0	0	0	0	0.0290266	0	0	0.0331702	0.0293957	0	0	0.021573	0	0.0231291
ENSSSCT00000091461	ENSSSCG00000031132	4.14534	6.84506	8.9982	9.00323	3.91611	8.73917	11.2069	6.37565	6.36391	7.09442	8.44255	10.4872	7.02499	3.87802	7.82503	9.18768	7.46839	4.07283	4.05324	5.79857	7.83847	6.32663	5.17006	5.57514	5.39789	9.80076	6.84475	6.01001	6.31922	11.5717	5.76806	7.87334	11.9846	15.5672	6.82322	25.8217	5.30134	8.51779	9.62089	5.27505	6.86392	14.0926	15.285	6.60028	21.949	6.0047	7.08196	10.7182
ENSSSCT00000091460	ENSSSCG00000037142	1.48229	0.808483	28.0797	16.5374	2.33201	12.5456	37.4851	0.803778	3.64764	1.5123	2.20189	30.4701	3.98358	2.79664	3.65696	11.3179	1.74798	2.24945	1.49227	0.949415	20.2987	2.53134	10.0967	4.35288	1.17892	16.0417	2.46515	0.900695	0.476992	52.1136	1.09321	6.0369	4.52997	18.941	0.333946	4.71488	1.38942	1.26726	42.8864	1.85623	10.4587	10.6902	12.3259	0.305943	4.97451	1.47151	0.615596	41.5092
ENSSSCT00000091459	ENSSSCG00000041983	2.85107	1.79954	4.95176	5.48214	6.97731	9.07417	6.96676	1.58702	1.34702	1.30127	1.12482	9.72002	1.33786	13.6569	4.09818	2.16605	0.564617	1.67304	1.49615	2.72005	4.98853	0.699618	9.10238	1.30018	2.71788	3.67177	4.33785	0.817373	0.990734	3.04922	1.34526	1.16302	0.858944	1.95833	0.523795	0.684739	1.35932	2.06415	2.71591	2.12371	2.8859	2.53932	1.77615	0.508956	0.31213	0.609032	1.00849	1.78929
ENSSSCT00000091458	ENSSSCG00000046276	0	0.204512	0.937619	0.833708	0.144861	0.349538	0.222818	0.689331	0.0556473	0	0.169454	1.72186	0.0462346	0.180457	0.370453	0.0751447	0.419386	0.101486	0.155344	0.292697	0.415203	0.0234999	0.274285	0	0.914759	0.385868	0.195426	0.0544021	0.267847	0.698531	0.0912259	0.639088	0.0420016	0.089094	0.441227	0.0380569	0.198061	0.377806	0.0305995	0	0	0	0.139449	0.342981	0.0400651	0	0.184438	0.0609561
ENSSSCT00000091457	ENSSSCG00000034618	0.0315433	0.0251819	0.0975885	0.0602248	0.101473	0.089821	0.0219488	0.0585828	0.0383709	0.0172224	0.0190767	0.0527683	0.00910872	0.0869047	0.0700639	0.088826	0.0639666	0.0349893	0.00941674	0.0518981	0.0669268	0.0185189	0.0294748	0.038589	0.0514907	0.0861561	0.0171115	0.0107178	0.00620808	0.0305818	0	0.0272232	0.00413739	0.0526575	0.0173853	0.00999683	0.00743243	0	0.102483	0.0188557	0.0209225	0.062001	0.0305254	0.0405426	0.0263109	0.011201	0.00947901	0.012009
ENSSSCT00000091456	ENSSSCG00000011360	0	0	0.315207	0	0.449295	1.76908	6.73253	0	0	0	0	0	0	0	0.12321	0.0624814	0.554402	0	0	0.321599	0	0.174462	0	0	1.07688	2.03199	0	0	1.27262	0	0	0	0	0	0	0	0	0	0	0	0	0	0	0	0	0.0675339	0.228606	0
ENSSSCT00000091455	ENSSSCG00000043257	0	0	0	0	0	0	0	0	0	0	0	0	0	0	0.0224483	0	0	0	0	0	0	0	0.0661057	0	0	0	0	0.0103019	0	0	0	0	0	0	0	0	0	0	0	0	0	0	0	0	0	0	0	0
ENSSSCT00000091454	ENSSSCG00000043260	0	0.0286818	0.0727779	0.0363762	0.120391	0.0227343	0.0677064	0	0	0.0572134	0.01358	0.0500852	0.0345823	0.142476	0	0.247308	0	0	0.0357517	0.0328395	0.0282328	0.114252	0.307737	0.0313944	0.122181	0.0529134	0.089328	0	0	0.0812751	0	0	0.0353431	0	0.0165013	0	0	0	0.0972723	0.0939591	0	0.130774	0.0289733	0	0	0	0.0179941	0
ENSSSCT00000091453	ENSSSCG00000051461	0	0.0241297	0.0333967	0	0.0101284	0.00956308	0.00876318	0	0	0	0	0.0240778	0	0	0.00932448	0	0	0	0	0.0184183	0	0	0.0627627	0	0	0	0.0136638	0	0.0297434	0	0.019135	0	0	0	0	0	0	0	0.00962755	0	0.0111379	0	0	0.00719417	0	0	0	0
ENSSSCT00000091452	ENSSSCG00000009807	0	0.342474	0.376413	0.262799	0.520048	0	0.384103	0.415406	0.306967	0.155002	0.0953837	0.165843	0.0455436	0.395021	0.035032	0.0236869	0.309172	0.0199939	0.0470837	0.380586	1.01134	0.0555568	0	0.286661	0.257453	0.0608161	0.205338	0.0643068	0.26074	0.159025	0.035945	0.367513	0.0165496	0.187227	0.0927215	0.0499842	0.0445946	0.148864	0.120569	0.0471393	0.432398	0.06889	0	0.144151	0.0210487	0	0.328606	0.216162
ENSSSCT00000091451	ENSSSCG00000046552	0	0	0	0	0	0.134327	0	0	0	0	0	0	0	0	0	0	0.388627	0	0	0	0	0	0	0	0	0	0	0	0	0	0	0	0	0	0	0	0	0	0	0	0	0	0	0.682104	0	0	0	0
ENSSSCT00000091450	ENSSSCG00000051682	0	0	0	0	0.0357291	0	0	0	0	0	0.0268681	0	0	0	0	0	0	0	0.0265254	0	0	0	0	0	0	0	0	0	0	0.0947585	0	0.00958543	0	0	0	0	0	0.0285904	0.0679245	0	0	0	0.0773867	0	0	0	0.0267009	0
ENSSSCT00000091449	ENSSSCG00000050389	0	0.0123178	0.0852423	0.177424	0	0.0659042	0.114073	0	0	0	0.0116643	0.225853	0	0.0193226	0	0	0.0130373	0	0	0	0	0	0.138169	0	0	0.213816	0	0	0	0.0934949	0	0	0.00505954	0.12521	0	0	0	0	0.0479184	0	0	0	0.119453	0	0	0	0	0
ENSSSCT00000091448	ENSSSCG00000041882	0.0568099	0.0627964	0.191209	0.532468	0.0843478	0.691872	0.337525	0.0376288	0.0523994	0.0214738	0.0317145	0.523222	0.0492147	0.262685	0.0776529	0.238734	0.0177238	0.0810208	0.0117413	0.0766925	0.188531	0.0423324	0.077585	0.0595708	0.160503	0.278039	0.234691	0.0267271	0.0438632	0.340637	0.0597575	0.107487	0.175396	0.21399	0.052988	0.0436261	0.0139007	0.0646827	0.298157	0.0117552	0.0724647	0.249098	0.134481	0	0.0349929	0.0325875	0.0393965	0.139753
ENSSSCT00000091447	ENSSSCG00000001437	1.32241	0.480851	188.189	4.79501	1.99119	7.7621	8.97669	0.674707	0.392515	1.69175	0.376531	183.89	1.13725	2.0453	1.02914	0.956796	1.04723	0.862687	0.527337	0.434091	181.347	1.12207	2.41726	1.71057	0.709052	2.57754	3.88011	0.314857	0.216571	217.773	0.0329987	1.96186	0.896389	3.44834	0.425607	0.633242	0.150111	0.124238	117.737	0.631821	1.51099	1.21427	1.60294	0.66995	0.96617	0.524429	0.220452	139.286
ENSSSCT00000091446	ENSSSCG00000049543	0	0.190446	0	0	0	0	0	0.0282648	0	0	0.0727697	0	0.0120855	0	0.0116202	0	0.0247542	0	0.0124942	0.283086	0	0	0.136876	0	0.136637	0	0.0227037	0	0.123554	0	0	0	0	0	0.0692009	0	0	0.242403	0	0	0	0	0.0162006	0.0478154	0	0	0.165595	0
ENSSSCT00000091445	ENSSSCG00000012548	0	0	0	0	0.097535	0	0	1.47428	0	0	0	0	0	0	0	0.175637	0.0117113	0	0	0.0316725	0	0	0	0	0	0.239391	0.291356	0.00588679	0	0	0.0263239	0	0	0	0.0445617	0	0.0449052	0	0.0132446	0	0	0	0	0	0	0.0184566	0.177017	0
ENSSSCT00000091444	ENSSSCG00000003737	0	7.40523	0.221932	0.14262	0	0	0	12.4088	0.0158657	0	9.41422	0	0	0	0.23659	0.119978	9.02576	0	0	6.79296	0.107618	0	0	0.223383	6.16627	0	0	0	7.24133	0.123922	0	0	0.131727	0.135476	7.02798	0	0.075293	8.38235	0.174486	0	0	0.219333	0	8.60536	0	0	7.60889	0.225931
ENSSSCT00000091443	ENSSSCG00000024678	0	0	2.31558	0.219076	0.00478813	0	0.157424	0.486519	0	0	0.446481	0	0	0.119294	0	0.0312956	0	0.0490589	0.110197	0.139314	3.12154	0	0.793689	0	0.563681	0.164529	0.0387567	0	1.04051	5.59671	0.0407068	0.539517	0.0187419	0	0.560025	0	0	0	0.910272	0	0	0	0	0	0.313855	0.0549678	0	2.14425
ENSSSCT00000091442	ENSSSCG00000051006	1.24571	1.12519	6.34723	4.6703	10.0041	13.8239	2.21034	1.33405	3.50693	0.32064	1.96954	7.04281	1.35666	17.4365	14.3289	16.878	1.91267	16.6661	0.111565	2.04955	4.682	0.752244	3.19273	5.22498	0.827911	2.762	2.34588	0.417219	0.441304	3.29194	1.54121	2.64934	2.04475	1.44578	0.549262	0.304555	1.14473	0.824575	5.89744	0.478703	4.15495	1.79559	1.79793	0.88442	0.570002	1.2133	2.03215	2.66262
ENSSSCT00000091441	ENSSSCG00000043271	0.231076	0.137903	0.16575	0.457626	0.109676	0.176905	0.260954	0.717611	1.22838	0.0558439	0.106531	0.239	0.105014	0.341564	3.74853	0.567506	0.460917	0.835594	0.0508899	0.116342	0.0750163	0.126768	0.26194	0.0436946	1.50727	0.920254	5.99849	0.0579211	0.0849926	0.0881441	0.164037	0.0588478	0.0268311	0.2656	0.283948	1.0877	0.0669438	0.156022	0.130315	0.292113	0.125633	0.168774	0.52349	0.324593	0.690091	0.0201775	0.084239	0.0475927
ENSSSCT00000091440	ENSSSCG00000010563	9.80226	27.5537	1.53911	101.008	14.1588	79.036	75.9252	12.2818	0.672404	8.66172	7.48825	68.7979	10.1678	53.4954	325.302	18.16	7.32346	1.96207	0.231024	0	206.154	0	7.95427	138.356	1.73695	58.4375	137.276	0	11.5752	15.9058	25.7206	69.6261	70.6468	46.6506	0.284346	31.1475	124.266	44.4895	171.265	146.064	66.0444	1.18307	70.0962	1.76826	0	0.137399	4.18593	52.2953
ENSSSCT00000091439	ENSSSCG00000049021	0	0	0	0	0.310038	0.0179224	0	0	0	0	0.0237905	0	1.7539	0.788207	0.0349506	0.0236319	0	0.0797897	0	0.0460244	0.0296761	2.48963	0.460699	0	0.0256855	0.0303374	0	0	0.0247746	0	1.47032	0.02037	0	0.099233	0	0	0	0	0	2.03639	0.0765376	0.041238	0.0426363	0.0134828	0	0	0.00630466	0
ENSSSCT00000091438	ENSSSCG00000041496	0	0	0	0	0	0	0	0	0	0	0	0	0	0	0	0	0	0.0235717	0	0	0	0.0218329	0.115831	0.0194976	0	0	0	0	0	0	0	0	0	0	0	0	0	0	0	0	0	0	0	0	0	0	0	0
ENSSSCT00000091437	ENSSSCG00000043121	0	0.0668404	0	0	0	0.0264902	0	0.00942403	0	0	0.0801727	0	0	0	0	0.0497739	0.00707444	0	0	0.119896	0.00986911	0	0.0825815	0	0	0	0	0.00711207	0.153796	0	0	0	0	0	0	0	0	0.215525	0.0186682	0	0	0	0	0	0	0	0.0447292	0.00796889
ENSSSCT00000091436	ENSSSCG00000011168	0	0	0	0	0	0	0	0	0	0	0	0	0	0	0	0	0	0	0	0	0	0	0	0	0	0	0	0	0	0	0	0	0	0	0	0	0	0	0	0	0	0	0	0	0	0	0	0
ENSSSCT00000091435	ENSSSCG00000017917	0	0.265327	0	0	0.864943	0	0	0	0	0	0	0	0	0	0.948648	0	0	0	0	0	0	0	0	0	0	0	0	0	0	0	0	0	0	0	3.78625	0.465128	0	0	0	0	0	0	0	0	0	0	6.72209	0
ENSSSCT00000091434	ENSSSCG00000048696	0.335641	0.143719	0.380973	0.132403	0.064416	0.333065	0.252127	0.409562	0.448059	0.503957	0.170695	0.845879	0.13437	0.580817	0.412298	0.174712	0.342901	0.447254	0.42585	0.256591	0.233784	0.0962874	0.365902	0.0559924	0.507424	0.32111	3.23188	0.225496	0.177155	0.538405	0	0.0658346	0.0120067	0.0679162	0.140144	0.157141	0.150982	0.0556365	0.134124	0.113998	0.0303585	0.0166598	0.0531507	0.152515	0.175614	0.0460492	0.0611289	0.217813
ENSSSCT00000091433	ENSSSCG00000044319	0	0.0348684	0.0111368	0	0	0	0	0.595617	0	0	0.0761965	0	0	0	0.0124378	0.0252295	0.496798	0	0	0.0368519	0	0	0.0523238	0	0.654699	0	0	0	0.0198371	0	0	0	0	0	0.302452	0	0	0.0216216	0	0	0	0	0	0.271092	0	0	0.0622606	0
ENSSSCT00000091432	ENSSSCG00000006649	0	0.00649173	0	0.0141141	0	0.19296	0	0.061782	0	0	0	0.043725	0.00587042	0	0.0376292	0.0343481	0	0.0354358	0	0.00743277	0.00958516	0	0.018996	0	0	0.0293962	0.137851	0	0	0.0354771	0	0.0131587	0	0.0452491	0	0	0	0	0	0	0	0.00887969	0	0.0174194	0	0	0	0
ENSSSCT00000091431	ENSSSCG00000045692	0	0.0295454	0	0	0	0	0	0.0242999	0	0	0.0994771	0.0196546	0.0178118	0	0	0.123517	0.0312711	0	0	0.112761	0.0193886	0	0.0320206	0	0.0587348	0	0	0	0.0728382	0	0.0234297	0	0.0188779	0.0152548	0.0339963	0	0	0.15437	0	0.0184359	0	0.0359232	0	0.0234903	0	0	0.0700244	0.0156555
ENSSSCT00000091430	ENSSSCG00000018051	5.06415	4.27773	2.8324	4.04544	3.27276	4.42226	1.4221	3.90257	4.64537	7.21859	4.34793	3.9506	1.60164	4.2068	3.11788	3.76663	4.93918	3.80798	6.36404	5.09841	4.28088	4.62076	3.69552	1.94921	3.72982	4.62811	6.34797	4.63155	3.4433	3.88341	4.90978	3.10883	1.90258	5.75226	5.38956	3.96461	5.03294	5.48343	3.43123	4.12998	3.51098	4.41347	3.63121	3.24587	5.98013	5.90436	4.12099	4.31505
ENSSSCT00000091429	ENSSSCG00000027587	0	10.4938	0	0	0.027274	0	0	3.69887	0	0	2.77909	0.0162093	0	0	0	0.0127332	0.561639	0	0.0202483	0.942348	0	0	0	0	2.2974	0	0	0	0	0.092062	0	0	0	0	0	0	0	2.76445	0.0648132	0	0	0	0	0.590865	0	0	3.94736	0.206579
ENSSSCT00000091428	ENSSSCG00000049866	0	0.476497	0	0.188361	0.231829	0.0643792	0.0943907	0.412258	0.188588	0.111097	0.379433	0.0972558	0	0.32277	0.251092	0.763992	0.137544	0	0.0911175	0.223188	0.255839	0.0497754	0.823917	0	0.622788	0.141667	0	0.0921838	0.560655	0.328793	0.103054	0.658538	0	0.201292	0.398749	0.118226	0.0479447	0.320094	0.129626	0.172314	0.239939	0.177757	0.183785	0.619924	0.192355	0	0.312528	0.232402
ENSSSCT00000091427	ENSSSCG00000009519	0	0	0	0	0.00255387	0	0	0	0	0	0	0	0.00183399	0	0	0	0	0	0	0	0	0	0	0	0	0	0	0	0	0	0	0	0	0	0	0	0	0	0	0.00189825	0	0	0	0	0	0	0	0
ENSSSCT00000091426	ENSSSCG00000006116	0	0.387745	0	0	0	0	0	0.0265959	0	0	0	0	0	0	0	0	0.255109	0	0	1.01269	0	0	0	1.81008	1.25354	0	0	0	0.852563	0	0	0	0	0	0.684911	0	0	0.244986	0	0	0	0	0	0.0412427	0	0	0.37212	0
ENSSSCT00000091425	ENSSSCG00000047811	0.077374	0.0947138	0.521504	0.286503	0.129639	0.423515	0.168247	0.20031	0.170315	0.0668888	0.0311961	1.2235	0.0986824	0.361747	0.145606	0.157361	0.148189	0.0551744	0.0654464	0.0495068	0.465142	0.107887	0.345434	0.101418	0.244714	0.184401	0.118925	0.0175268	0.0558363	0.882682	0.0342887	0.267108	0.0744244	0.13395	0.132674	0.130782	0.0805217	0.085756	0.189772	0.0539607	0.153965	0.242209	0.174713	0.082874	0.0451774	0.00915851	0.05167	0.373128
ENSSSCT00000091424	ENSSSCG00000042679	0.207815	0.0663618	0.419056	0.173589	1.05241	0.549845	0.0293726	0.0657882	0.119627	0.0815531	0.00785513	0.509059	0.0150026	0.829545	0.103379	0.463288	0.0241443	0.0514549	0.0717334	0.106849	0.658332	0.0343145	2.94112	0.0181595	0.0159015	0	0.197286	0.337611	0.0485691	0.800884	0	9.5029	0.0255545	0.00963666	0	0.0699778	0.192806	0.130952	0.690078	0.0543489	12.8079	0.0680795	0.035194	0.0445174	0.0238346	0.225997	0.0689552	0.67745
ENSSSCT00000091423	ENSSSCG00000051243	0.606242	0.672238	3.21529	5.34414	1.70454	2.28905	1.6691	2.42755	0.552476	0.187655	0.515321	4.5518	0.264663	1.39168	1.0444	0.607594	1.67953	0.49471	0.457447	1.15714	2.41053	0.584329	1.98048	0.785872	2.49547	2.18123	1.17307	0.262758	0.715892	4.86501	0.326381	1.64997	0.999297	1.74783	1.20499	0.44478	0.334058	1.09978	2.28806	0.731924	2.23539	2.25188	2.09542	2.1515	0.654594	0.371225	0.814792	1.60292
ENSSSCT00000091422	ENSSSCG00000049133	0.087144	0.196782	0.121047	0	0.0475571	0.106348	0.080128	0.12191	0.112497	0.0917613	0.146815	0.0684283	0.0952654	0.236972	0.161303	0.231375	0.155681	0.0966642	0.0668968	0.200274	0.11446	0.0822244	0.085307	0.028284	0.170195	0.176016	0.4491	0	0.0759541	0.0603484	0	0.107441	0.0130632	0.0738924	0.153238	0	0	0.154891	0.0594808	0.0409297	0.173406	0.0978793	0.0939699	0.113784	0.500512	0.0287345	0.160866	0
ENSSSCT00000091421	ENSSSCG00000050652	0	0	0	0	0	0	0	0	0	0	0	0.248163	0	0.0650208	0	0.129963	0	0.0822752	0	0.0632775	0	0	0.485157	0	0	0	0	0.11761	0.102185	0	0	0	0.0454011	0	0	0	0.0407794	0.204192	0.0496142	0	0	0	0	0	0	0	0.0433403	0
ENSSSCT00000091420	ENSSSCG00000041412	0	0	0	0	0	0.368364	0.126582	0.122857	0	0	0.146692	0.289832	0	0.546757	0.224483	0.455355	0	0.153744	0.144821	0.133024	0	0	0	0.169561	0	0	0.32895	0	0.238687	0.376257	0	0	0	0	0	0.153742	0	0	0.0927119	0.0724961	0	0	0	0	0	0.301458	0	0
ENSSSCT00000091419	ENSSSCG00000045088	0	0	0	0	0	0	0	0	0	0	0	0	0	0.0214339	0	0	0	0	0	0	0	0	0	0	0	0	0	0	0	0	0	0	0	0	0	0	0	0	0	0	0	0	0	0	0	0	0	0
ENSSSCT00000091418	ENSSSCG00000045691	0	0	0	0	0	0.0324913	0	0	0.059486	0	0	0.0715804	0	0.0535848	0.0237605	0	0.0361545	0.0542436	0.0255477	0.0469333	0.100874	0	0.146603	0.0448681	0.0174618	0	0.104453	0	0	0.0165937	0	0.0369284	0	0.02381	0	0.0474626	0	0	0	0	0	0	0	0.0244427	0.0713816	0	0	0.0977416
ENSSSCT00000091417	ENSSSCG00000009449	11.8934	7.83272	11.4194	18.6109	20.4109	21.5874	14.7816	12.782	16.8409	8.31842	8.0346	23.2099	7.77852	23.656	16.494	16.365	1.62796	12.8761	7.60392	13.8781	19.0695	9.48256	20.6778	17.2843	17.9795	18.1275	13.0647	0.284629	13.9209	6.89314	5.58827	18.4354	6.20796	4.62252	5.14599	9.73161	3.77491	12.3317	6.77403	0.594636	17.2941	14.8303	5.22872	7.19281	0.462909	0.446194	5.51711	7.09597
ENSSSCT00000091416	ENSSSCG00000041715	0.131257	0.771717	0.552816	0.897889	0.810336	0.5687	0.405623	0.782157	0.0992889	0.18127	0.256822	0.933665	0.089183	1.24538	0.48877	1.54515	0.23486	0.151713	0.225887	1.27598	0.626154	0.265178	1.54875	0.504664	1.48407	0.592966	1.23978	0.220369	1.10321	0.811442	0.14664	0.459783	0.245079	0.303612	0.51633	0.21778	0.194661	1.64302	0.460388	0.327693	0.785263	0.478894	0.445321	0.657174	0.182902	0.139828	0.864667	0.329223
ENSSSCT00000091415	ENSSSCG00000010292	0	0	0	0	0	0	0	0	0	7.72261	1.27762	0	0	0	0	0	0	0	0	0	1.72166	0	0	0	0	0	0	0	0	0	0	0	0	0	0.00514055	0	0	0	0	2.58835	0	0	0	0	0.676834	0	0	0
ENSSSCT00000091414	ENSSSCG00000041934	0.280152	0.107907	0.317844	0.397029	0.306604	0.661223	0.403944	0.187251	0.167133	0.212883	0.115282	0.496961	0.152624	0.731335	0.2534	0.483104	0.152279	0.190848	0.271597	0.194827	0.304354	0.190758	0.302262	0.160512	0.263427	0.314616	0.780248	0.136897	0.0648003	0.183128	0.108609	0.130862	0.102283	0.255535	0.0748159	0.0933635	0.132703	0.1394	0.286475	0.0880497	0.27203	0.223292	0.218007	0.139824	0.0925083	0.0953796	0.12498	0.0841169
ENSSSCT00000091413	ENSSSCG00000017139	0.126475	0.223685	0.644981	0.607912	0.504667	0.797858	0.761585	0.256246	0.446337	0.286842	0.379506	0.516159	0.151707	2.00299	0.42139	0.372593	0.177562	0.157251	0.348527	0.789673	0.729357	0.248462	0.290909	0	1.203	0.534587	1.17165	0.119005	0.516983	0.803634	0.0776054	0.453407	0.145474	0.357304	0.42897	0.166499	0.199437	0.588533	0.490867	0	0.503343	0.560939	0.531002	0.108373	0.223975	0.134734	0.274819	0.366689
ENSSSCT00000091412	ENSSSCG00000045867	0.116747	0.44737	0.270892	0.48633	0.410775	0.542987	0.304634	0.236535	0.172449	0.0637426	0.273598	0.669612	0.117995	0.701776	0.226902	0.350675	0.246615	0.370002	0.0697055	0.554905	0.275229	0.162786	0.490908	0.0306051	0.452615	0.253226	0.696656	0.0396682	0.103397	0.0905503	0.0110865	0.0377839	0.0382827	0.0216548	0.0321728	0.0277498	0.0137543	0.0375659	0.0892485	0.0348939	0.0387187	0.0892403	0.0564896	0.0500181	0.00973805	0.0103642	0.134486	0.055559
ENSSSCT00000091411	ENSSSCG00000006499	0.124702	0.0836244	0	0.00649335	0	0.0852224	0	0.00631631	0.045508	0.0919162	0.00565627	0	0.167446	0	0.0138493	0.203673	0.00632205	0.112636	0.173108	0.0820684	0	0.170217	0	0	0.0916022	0.0661174	0.060883	0.00635567	0.0662653	0	0	0	0	0	0.006873	0.0592814	0	0	0.00714974	0	0	0	0	0	0.0686505	0	0.00374738	0
ENSSSCT00000091410	ENSSSCG00000012141	1.40136	0.135378	1.63949	4.0839	1.05126	2.14612	1.75766	1.32419	0	0.135024	0.448685	1.82367	0.785536	3.36242	2.09258	1.45911	0.967175	0.179145	0.0738272	0.232503	2.78178	0.725942	1.54055	1.91401	1.38407	0.771959	2.64476	0.192063	0.542338	1.87699	0	2.08856	0.0463388	0.681504	0.467317	0.100768	0	0.40924	0.796718	0.718026	2.20272	1.17278	0.588042	0.615527	0.400767	0.075271	0.495436	0.605254
ENSSSCT00000091409	ENSSSCG00000046754	0	0.00894863	0	0	0	0	0	0	0	0	0.0067791	0	0.00971061	0	0	0	0	0	0	0	0	0	0	0	0	0	0	0	0.0154427	0	0	0	0	0	0	0	0	0	0	0	0	0	0.004339	0	0	0	0.00561409	0
ENSSSCT00000091408	ENSSSCG00000016443	0.0689283	1.50312	1.63786	5.73701	0.221008	11.1258	5.2462	0.599036	0.300718	0.124787	1.82652	0.587816	0.201138	0.419787	0.66882	0.480147	0.777983	0.305259	0.183572	1.33303	1.16229	0.60222	0.555945	0.829296	0.630688	3.83822	0.436896	0.0277348	0.310587	1.38438	0.179831	0.263	0.549598	4.59864	0.161958	0.281111	0.0179509	0.539307	0.605279	0.0927077	0.206942	1.29304	5.27453	0.16009	0.165221	0	0.486222	1.18296
ENSSSCT00000091407	ENSSSCG00000044205	22.4812	16.6472	74.2227	24.1203	22.2005	34.9697	9.1824	27.3991	13.9333	10.23	26.3392	197.718	4.92168	29.8142	38.5837	22.636	37.3455	7.92561	8.22366	17.3864	73.0502	22.7569	25.5247	10.0185	30.4909	18.1858	8.95361	3.4642	30.4242	156.14	7.01472	22.7448	8.11455	26.3898	26.9018	11.2786	14.3413	23.6039	56.9259	8.64735	22.7971	24.1656	27.2983	44.9223	7.63773	6.98122	22.8841	101.697
ENSSSCT00000091406	ENSSSCG00000049928	0	0.0517913	0	0.0563016	0	0	0.0423204	0	0	0	0	0.01938	0	0	0	0.0608957	0	0	0	0	0	0	0.353619	0	0	0	0	0	0	0.0628972	0	0	0	0	0	0	0.0286616	0	0	0	0	0.0354213	0	0	0	0	0	0
ENSSSCT00000091405	ENSSSCG00000015368	0.500419	2.47689	0.207347	4.63604	2.85491	3.12305	3.10121	2.10168	2.18493	0.461067	3.72629	0.403623	0	0	5.68501	0.575415	0.243129	4.24246	2.14751	12.1671	0	0.17444	2.68872	0.393554	4.07161	0.944717	12.8607	0.46759	4.56739	0.509424	0	2.29438	0.172299	0.243654	0.367745	8.56412	2.8741	6.80316	0.549919	0	2.77987	0.628421	0.351097	0.0982649	5.21761	0.832964	2.19931	0.17861
ENSSSCT00000091404	ENSSSCG00000041128	0.202128	0.0847165	0.100502	0.131563	0.0609594	0	0.0659282	0.115178	0	0	0	0.344176	0	0.284769	0.0420906	0.284597	0	0.0960901	0.079199	0.138567	0	0	0.330529	0	0.21653	0.0852484	0	0	0	0.558506	0	0	0.00994208	0	0.0417766	0	0.03572	0.260158	0.101404	0	0	0	0	0.054124	0	0.148038	0.00759264	0.0865725
ENSSSCT00000091403	ENSSSCG00000044826	0.195047	0.797917	0.95408	1.47129	0.496028	2.56387	1.48008	0.518002	0.346279	0.19428	0.349099	1.71964	0.274006	1.07343	0.480075	0.896618	0.277944	0.51374	0.35645	0.864434	0.82768	0.27622	0.896506	0.315081	0.906769	1.13579	1.28686	0.271362	0.457537	0.680766	0.156186	0.419697	0.356785	0.504542	0.328315	0.170409	0.149054	0.841337	0.592396	0.269426	0.755263	0.7115	0.520346	0.39298	0.102892	0.1067	0.537024	0.231803
ENSSSCT00000091402	ENSSSCG00000011929	0	0	0	0	0	0	0	0	0	0	0	0	0	0	0	0	0	0	0	0	0	0	0	0	0	0	0	0	0	0	0	0	0	0	0	0	0	0	0	0	0	0	0	0	0	0	0	0
ENSSSCT00000091401	ENSSSCG00000047869	0	0.485959	0.130675	0.98411	0	0.0693344	0.0937897	0.0411101	0.0120895	0	0.134109	0.241072	0.0602673	0.0261364	0.231787	0.571386	0.105808	0.0358281	0	0.607275	0.25011	0.0102108	0.0650061	0.124621	0.230672	0.145306	0.0613261	0	0.345718	0.667731	0.0231222	0	0.0319372	0.0580675	0.0383429	0.0523635	0	0.522321	0.122984	0.00779736	0	0.102556	0.168308	0.114254	0	0	0.254354	0.125807
ENSSSCT00000091400	ENSSSCG00000047463	0.279959	0.505701	0.0335422	0.30385	1.0905	0.0384191	0.417185	0.568921	0.353452	0.110498	0.537009	0.0652934	0	0.60573	0.498225	1.26518	0.579698	0.633381	0.430473	0.569757	0.0882652	0	0.463316	0.0282954	0.540966	0.0796643	0.598337	0.134091	0.533731	0.115765	0.0153747	0.600402	0.143344	0.0957233	0.490789	0.343144	0.168093	0.642522	0.116034	0	0.389289	0.335916	0.211517	0.436422	0.438903	0.14912	0.532147	0.092459
ENSSSCT00000091399	ENSSSCG00000013875	0	0	0	0	0	0	0	0	0	0	0	0	0	0	0	0	0	0	0	0	0	0	0	0	0	0	0	0	0	0	0	0	0	0	0	0	0	0	0	0	0	0	0	0	0	0	0	1.87486
ENSSSCT00000091398	ENSSSCG00000030053	0.094337	0	0.222369	0.229237	0.164383	0.322354	0.306331	0.0530922	0.174867	0.257536	0.0665619	0.66132	0.0817247	0.330791	0.116412	0	0.138165	0.069762	0.0563255	0.0689832	0.326185	0.156924	0.215479	0.142887	0.115495	0.303139	0.443523	0	0.0866441	0.499989	0	0.108556	0.148485	0.209978	0.16176	0.119591	0	0.0944382	0.132215	0.0657907	0.152957	0.20603	0.146068	0.0987973	0	0.156329	0.056698	0.179578
ENSSSCT00000091397	ENSSSCG00000008247	466.165	196.568	191.115	223.938	197.299	184.929	0	229.538	0	602.181	0	14.0271	0	32.3878	274.02	280.57	6.75726	0	717.239	24.5449	132.665	2.44985	203.843	29.8761	235.189	519.761	117.611	450.906	159.92	207.35	0	241.17	177.576	502.198	238.918	0	6.28834	221.129	233.71	0	251.233	47.2694	165.148	242.483	0	475.307	247.376	253.348
ENSSSCT00000091396	ENSSSCG00000042793	0	0.005442	0.007532	0.00591592	0.0205584	0.019411	0.00592911	0.00575463	0.00592303	0	0	0.0570181	0	0.0939038	0	0	0.00575986	0	0.0152627	0	0.00803521	0	0.254789	0.0119134	0.0069547	0	0.00924482	0	0	0.0264358	0	0.00735392	0.0089412	0	0	0.0216039	0	0.014623	0.00651394	0.00509358	0.00753585	0.0148876	0	0	0.00568597	0.0242063	0.00341414	0.0194643
ENSSSCT00000091395	ENSSSCG00000051180	0	0.0079986	0	0	0.0302166	0	0	0	0	0	0	0	0	0	0	0.0940467	0	0	0	0	0	0	0.0468108	0	0.0204439	0.0482929	0	0	0.0985945	0.0485689	0	0.0216174	0.0328542	0.0185841	0.0460178	0	0	0.0322391	0.0478707	0	0	0	0.0290876	0	0	0	0.0351265	0
ENSSSCT00000091394	ENSSSCG00000016845	0	0	0	0	0	0	0	0	0	0	0	0.842005	0	0	0	0	0	0	0	0	0	0	0	0	0	0	0	0	0	0	0	0	0	0	0	0	0	0	0	0	0	0	0	0	0	0	0	0
ENSSSCT00000091393	ENSSSCG00000016079	0	0.0411491	0	0.134198	0	0	0	0.105674	0	0	0.0445325	0.0703897	0.0186054	0	0.153334	0	0.0559961	0	0	0	0	0	0	0	0	0	0	0	0	0	0	0	0	0	0	0.0408389	0	0	0.0527727	0	0	0	0	0	0	0	0	0
ENSSSCT00000091392	ENSSSCG00000042544	0.0127304	0.0121956	0	0	0	0	0	0	0	0	0.0230972	0	0	0	0	0	0	0	0.0729686	0	0	0	0.0428241	0	0	0	0	0.0103813	0.0180395	0	0	0	0	0	0	0	0.0251967	0	0	0	0	0	0	0	0	0.0108494	0	0
ENSSSCT00000091391	ENSSSCG00000034335	0.0697134	0.029037	0.0361698	0.21149	0.0255953	0.314167	0.123381	0	0.391885	0.0695063	0	0.0173847	0	0.0227747	0	0.023899	0	0.0806916	0.146587	0.0132985	0.0342989	0.032031	0.254903	0.108063	0	0.0525947	0.739917	0.126675	0	0	0	0.0980961	0	0.077585	0.0100234	0.440917	0.109271	0.0312097	0.0243296	0.0217423	0.100523	0.04369	0	0.0207774	0.209337	0.33904	0.00910845	0
ENSSSCT00000091390	ENSSSCG00000047204	0	0.0345782	0	0	0	0.0328897	0	0.0548469	0	0	0	0	0	0	0.00801726	0	0.0109793	0	0.00646522	0	0.0408442	0.0222504	0.0269819	0	0.0707036	0.0173976	0.0293705	0	0	0.00419929	0	0	0	0	0	0	0	0	0.0165557	0.0161822	0	0	0	0.00927841	0	0	0	0
ENSSSCT00000091389	ENSSSCG00000045120	0	0	0	0.078879	0	0	0	0.0767284	0	0.0992503	0	0	0.183723	0.409762	0	0.0170631	0	0	0	0.0332313	0	0	0.0566198	0.063538	0	0.0584125	0	0	0	0	0	0.235325	0	0	0	0	0	0	0.0868526	0	0.0803824	0	0.0527742	0	0.0454878	0	0	0
ENSSSCT00000091388	ENSSSCG00000045856	0	0	0	0	0	0	0	0	0	0	0	1.94188	0	0	0	0	0	0	0	0	0	0	0	0	0	4.89569	0	0	0	0	0	0	0	0	0	0	0	0	0	0	0	0	0	0	0	0	0	0
ENSSSCT00000091387	ENSSSCG00000027147	0	0	0	0	0	0	0	0	0	0	0	0	0	0	0	0	0	0	0	0	0	0	0	0	0	0	0	0	0	0	0	0	0	0	0	0	0	0	0	0	0	0	0	0	0	0	0	0
ENSSSCT00000091386	ENSSSCG00000007799	29.8398	0	0	0.018474	0.0152855	0.0202052	0.0370303	0	0	20.1443	0	0	0	0	0	0.0199814	0	0	68.6895	0	0	0	0	0	0	0	0	147.324	0	0	0	0	0	0	0.0698361	0	120.117	0	0	0	0	0	0	0	0	83.5839	0	0
ENSSSCT00000091385	ENSSSCG00000046510	0.0174349	0.158674	0.150262	0.158875	0.155116	0.121635	0.0864387	0.231815	0.0318131	0.0321278	0.166073	0.5375	0.015104	0.478165	0.271085	0.417323	0.110488	0.159552	0.0761219	0.337056	0.191128	0.0307079	0.411364	0.226243	0.24814	0.197488	2.04294	0.0710886	0.265075	0.0786013	0.0149009	0.129781	0.0102909	0.0363817	0.0648633	0.0559462	0.0261893	0.269285	0.0374861	0.0214957	0.294895	0.0114233	0.0202468	0.126985	0.0632613	0.0905456	0.150631	0.0771638
ENSSSCT00000091384	ENSSSCG00000048692	0.0463712	0.0719235	0.0644119	0.124179	0.0745865	0.118211	0.0507044	0.0626338	0.0230238	0.072338	0.024038	0.139316	0.0153035	0.0696856	0.0245237	0.124363	0	0.0440889	0.0177986	0.108992	0.0812089	0.0350027	0.251729	0.0532557	0.059475	0.138364	0.194055	0.0112543	0.0443281	0.241487	0.0427769	0.0543132	0.0451827	0.071267	0.0170385	0.0335912	0.0343397	0.0312631	0.0835586	0.00593988	0.0761621	0.0868061	0.046157	0.041626	0.0110512	0.0235235	0.0530854	0.0706169
ENSSSCT00000091383	ENSSSCG00000045751	0	0	0	0.0510999	0	0	0	0.0180751	0	0	0.0242795	0.0511693	0	0	0.0247701	0	0	0	0.0399498	0	0.0694056	0	0	0	0	0	0	0.0136408	0	0.0778446	0	0	0	0	0.0196682	0	0	0	0	0	0	0	0	0.038222	0	0	0	0
ENSSSCT00000091382	ENSSSCG00000044167	0.100413	0.384778	0.0520975	0.186411	0.152733	0.159126	0.0820213	0.274204	0.077385	0.0643591	0.312878	0.0751209	0	0.308356	0.0387889	0.496677	0.150506	0.174337	0.230689	0.598581	0.129682	0.0922723	0.326358	0.0595131	0.438285	0.0505036	0.483139	0.089004	0.479451	0.0253961	0.0746247	0.243025	0	0.0194349	0.129936	0.0954694	0.11727	0.337149	0.0901117	0.097865	0.0984567	0.0228834	0.0202794	0.0860401	0	0.0651119	0.199416	0
ENSSSCT00000091381	ENSSSCG00000047025	0	0.23336	0	0.0120801	0	0	0	0	0	0	0.452482	0	0	0	0	0	0	0	0	0.254465	0	0	0	0	0.0497045	0	0	0	0.00684883	0	0	0	0	0	0	0	0	0.0522545	0	0	0	0	0	0	0	0	0.195204	0
ENSSSCT00000091380	ENSSSCG00000012944	0.326006	1.32604	1.0204	0.818162	1.28299	1.09572	0.105985	3.18884	0.568386	0.253864	1.56598	0.628389	0.60651	1.1003	2.21392	0.385272	2.20549	0.248985	0.995573	1.60033	1.09614	0.461234	0.948839	0.319433	1.94982	0.448225	0.53925	0.582906	2.80208	0.752347	0.0913519	0.781802	0	0.291442	2.92201	0.934952	0.487337	1.80909	0.361573	0.249187	0.786964	0.0630286	0.173776	3.73221	0.695421	0.643348	2.84908	0.40897
ENSSSCT00000091379	ENSSSCG00000049146	0	0.0481847	0	0	0.136522	0	0.0393733	0	0	0	0.159699	0	0	0.0755859	0.0698254	0	0	0	0	0.275847	0	0	0.446492	0	0	0.0363654	0	0	0.519704	0	0	0	0	0	0	0	0	0.534085	0	0	0	0	0	0	0	0	0.0982461	0
ENSSSCT00000091378	ENSSSCG00000042180	0.0580121	0.0802753	0.0170931	0.0738406	0.0933105	0.264307	0.100916	0.0261191	0.0604876	0	0.0175422	0.0554557	0.0223361	0.0678061	0.0143174	0.0580843	0	0.0428998	0	0.0636313	0.0182351	0.0170293	0.144554	0.0675904	0.0473489	0.0248552	0.209802	0	0.144621	0.0374958	0.00734526	0.0250334	0.0202911	0.0143472	0.0426316	0	0.0136692	0.0414817	0.0147827	0.00577967	0.111162	0.016893	0	0.0497086	0.0258074	0.0068667	0.0271181	0.0147241
ENSSSCT00000091377	ENSSSCG00000044325	0.942328	0.0773781	0.624722	0.623865	0.50343	0.689996	0.562028	0.34093	0.0771995	0.363827	0.195394	1.05201	0.186593	0.485523	0.276588	0.523137	0.232043	0.371179	0.217015	0.28055	0.371313	0.160043	0.553478	0.169393	0.346103	0.53207	0.712017	0.0960553	0.135121	0.383714	0	0.209126	0.174807	0.104873	0.0593565	0.0319978	0.0951587	0.216583	0.223831	0.0663887	0.196441	0.176402	0.24231	0.213397	0.0202118	0.172091	0.0849531	0.0768768
ENSSSCT00000091376	ENSSSCG00000003052	0	0	0	0	0	0	0	0	0	0	0	0	0	0	0	0	0	0	0	0.00943136	0	0.0189305	0.0241039	0	0	0	0	0	0	0	0	0	0	0	0	0	0	0	0	0	0	0	0	0	0	0	0	0
ENSSSCT00000091375	ENSSSCG00000051451	0	0.0484241	0.0489075	0.0512184	0	0.0933638	0.0570362	0.0318307	0	0	0.0272651	0.023507	0	0.00821205	0.0182069	0.132339	0.0290892	0.00389672	0	0.0299695	0.0270537	0.0120309	0.0587217	0.0114603	0.0367961	0.0421432	0.00666993	0	0.0241986	0.00317881	0	0	0.00322544	0.0121632	0.0225888	0	0	0.0422006	0	0	0	0.0214822	0.00634589	0.0257533	0	0	0.0270955	0
ENSSSCT00000091374	ENSSSCG00000047006	0.0691453	0.132482	0.196458	0.277751	0.0953296	0.123762	0.11341	0.190125	0.298683	0	0	0.0424918	0	0.0890657	0.0548519	0.34492	0.0400627	0.197226	0.0619265	0.357545	0.111778	0	0.406126	0	0.749788	0.171403	1.33428	0	0.256619	0	0	0	0.0310953	0.043973	0.152439	0	0.0768071	0.330558	0.158577	0.0442855	0.170351	0.142383	0	0.118497	0.0593232	0	0.160293	0.124102
ENSSSCT00000091373	ENSSSCG00000048713	0.0120916	0	0	0	0	0	0	0	0	0	0	0	0	0	0	0	0	0	0	0	0	0	0	0	0	0	0	0	0	0	0	0	0	0	0	0	0	0	0	0	0	0	0	0	0	0	0	0
ENSSSCT00000091372	ENSSSCG00000043802	0	0.00670563	0.00928093	0.0164016	0	0.00996592	0	0.00709086	0	0	0.00634987	0	0	0	0.00777381	0.00788442	0.00354865	0	0.0172395	0.00575826	0	0	0.0359736	0	0.00642719	0	0	0	0.00413284	0.00814356	0.0239293	0	0	0	0	0	0	0.00900922	0	0.0156908	0	0	0	0	0	0	0.00946554	0.0139906
ENSSSCT00000091371	ENSSSCG00000016035	0.0428132	0	0.0516059	13.4125	27.8311	0.09753	11.2121	7.80875	6.66964	0.0191255	0	5.71205	0.0151729	59.2004	16.5057	61.776	14.9707	0.033305	0.0400864	0.0256147	15.0517	0.015424	0.214576	0.055097	9.91369	4.5362	11.4426	0.0337228	0	4.50553	0	20.7186	2.22072	0.0151605	4.01788	0.0314543	2.83378	0.010019	0.0959559	0.00872474	31.315	0.0841529	2.65539	2.41956	0.00779156	0.0373164	0.0116961	0.0444536
ENSSSCT00000091370	ENSSSCG00000047967	1.03841	1.39271	5.04841	5.01961	3.9564	8.23009	4.02825	2.36686	2.15642	1.44576	1.40517	5.03771	1.24442	6.74916	5.03589	2.58301	2.81649	2.62458	0.58125	2.4868	5.6917	0.716334	3.62251	0.589808	3.22065	2.32741	3.3658	1.34076	1.11382	6.03048	0.542352	4.34653	0.912563	3.87146	2.43238	2.44355	0.942004	1.32539	4.45535	0.504346	5.60201	1.61019	1.58774	2.09098	3.01423	1.12466	1.32101	4.66499
ENSSSCT00000091369	ENSSSCG00000007098	1.54016	2.03446	2.15907	3.91452	3.47859	5.82697	3.01679	2.1582	1.12483	2.58943	1.5326	2.88946	1.18731	2.77335	2.50924	1.94883	1.63732	1.54822	1.44621	1.66703	2.55285	1.01576	2.38382	1.08853	3.14821	2.43967	2.20838	0.304308	1.62644	2.67595	0.502558	1.84452	0.598039	2.54468	1.94455	2.2578	0.685839	2.52377	2.00729	0.285934	2.86223	2.39163	1.59946	2.30805	1.84722	0.889035	2.29173	1.41812
ENSSSCT00000091368	ENSSSCG00000041153	0.0279661	0	0	0	0.126514	0	0.0510816	0	0	0	0	0	0.0242272	0	0	0	0	0	0.0500929	0	0	0	0.261322	0	0.0342385	0.0471793	0	0.0712675	0	0.0406705	0	0	0	0	0	0	0	0.0809888	0	0.0250761	0.0370996	0.0458081	0	0	0	0.0297923	0	0
ENSSSCT00000091367	ENSSSCG00000005467	3.77376	3.26957	3.35601	4.32602	10.2176	3.40021	4.87395	3.25591	17.9617	1.88554	3.31805	4.64142	12.6164	5.79544	9.81124	6.86982	2.27728	15.9269	3.62255	4.08138	2.92045	10.666	11.6414	3.86672	4.44561	9.33919	14.2195	2.76844	2.5524	3.40958	11.2704	8.77954	0.919789	2.67977	4.35583	13.8666	2.17861	3.36197	2.49065	15.6326	7.54437	2.61555	4.96289	3.06921	10.9091	0.830665	1.97717	3.05372
ENSSSCT00000091366	ENSSSCG00000030246	0	0	0	0	0	0	0	0	0	0	0	0	0	0	0	0	0	0	0	0	0	0	0	0	0	0	0	0	0	0	0	0	0	0	0	0	0	0	0	0	0	0	0	0	0	0	0	0
ENSSSCT00000091365	ENSSSCG00000041683	0	0.0101851	0	0.0465026	0	0.0169535	0.00887738	0	0	0	0	0	0.00736821	0.031954	0.009446	0	0	0	0.0304695	0.00699688	0.0300768	0.00561762	0.0437116	0	0	0.0245976	0.0415255	0.0151722	0.0225982	0.0445287	0	0.0220213	0	0.0402292	0.0140633	0	0.0285581	0	0.0536416	0.0114396	0.0394907	0.0362221	0.00987703	0	0.0170267	0.0520992	0.0127796	0.0194286
ENSSSCT00000091364	ENSSSCG00000024136	0	0.0226102	0	0	0	0	0	0.4997	0	0	0.0513855	0	0	0	0.0157271	0.00797545	0.246487	0.01122	0	0.080252	0.0100153	0	0	0	1.54011	0	0.019205	0	0.0390185	0	0	0.0947166	0	0	0.338212	0	0	0.127585	0	0	0.00939289	0	0	0.0606702	0	0	0.184404	0
ENSSSCT00000091363	ENSSSCG00000042542	0.0298295	0.166696	0	0	0	0	0	2.9916	0	0	0.112752	0	0	0.0298847	0	0	1.81978	0	0.0356204	0.163595	0	0	0.260152	0	5.67883	0	0.0323637	0.020271	0.0176124	0	0	0.109412	0	0	0.876838	0	0.0597432	0.063989	0	0	0.0461667	0	0	1.13316	0	0.0370736	0.131472	0
ENSSSCT00000091362	ENSSSCG00000035090	0.542644	0.268111	0.464558	0.669691	1.0412	0.846819	0	0.359262	0.559117	0.776858	0	0.621866	0.00740308	0.850789	0.63825	0.423532	0	0.452968	0.474512	0.574116	1.00026	0.539962	0.503067	1.08875	0.217091	0.381008	0.542386	0.459497	0.507083	1.21045	0	0.672064	0.218572	0.934405	0.0235497	0.385932	0.348849	0.0192482	0.884376	0.00574685	0.858737	0.660683	0	0.0109836	0.316484	0.50525	0.653559	1.10291
ENSSSCT00000091361	ENSSSCG00000009466	0.0935816	6.65976	10.9368	8.46492	8.91848	13.4	13.8001	23.5919	10.4126	0	17.5852	14.2046	7.93331	3.93771	17.5199	11.3994	23.7895	5.68174	6.64507	7.99175	10.1358	9.45384	10.1936	9.95314	9.72213	12.3721	3.22001	7.11349	12.6926	7.6679	2.5746	8.03033	4.41888	12.2895	26.2459	15.3037	17.6056	13.5418	10.0105	6.89267	9.32856	7.77814	10.5724	4.51338	5.35256	17.9874	13.4825	10.8563
ENSSSCT00000091360	ENSSSCG00000040272	0	0.132041	0.0777665	0	0.512967	0	0.32445	0.0623863	0	0	0.353824	0.353221	0	0	0	0.730017	0.0802838	0.0334588	0.00525282	0.340962	0.15348	0	0.252104	0.00615017	0.0071806	0.206373	0	0	0.522909	0.194473	0	0.121485	0	0.0163185	0.0226282	0.0223056	0	0.320832	0.161413	0	0.225638	0	0.0272442	0	0.0117413	0	0.190352	0.284701
ENSSSCT00000091359	ENSSSCG00000035891	0	0	0	0.0269538	0	0	0	0.00655472	0	0	2.78814	0	0	0	0	0	0	0	0	0.113555	0	0	0	0	0.903067	0	0	0	4.96647	0	0	0	0	0	0	0.0061519	0	0.0166561	0	0	0	0	0	0	0	0	0	0
ENSSSCT00000091358	ENSSSCG00000033537	0	2.36264	0	1.17111	0	0.714641	1.96459	1.61343	0	0	2.78458	0	0.0668968	0	0.0536008	0.0978542	5.52	0	0	2.59925	0	0	0	0.101217	2.4935	1.433	0	0	2.9351	1.85296	0	0.0687274	0.58873	2.20758	3.21865	1.51427	0.163757	3.90107	1.79311	0	0	2.22616	2.58375	3.2505	1.81157	0	8.0929	0
ENSSSCT00000091357	ENSSSCG00000001868	0	0	0	0	11.5755	0	0	0	0	0	0	0	0	0	0	0	0	0	0	0	0	0	0	0	0	0	0	0	0	0	0	0	0	0	3.87082	0	0	0	0	0.695634	0	0	0	1.71439	0	0	0.981626	0
ENSSSCT00000091356	ENSSSCG00000046169	0	0	0	0	0	0	0	0	0	0	0	0	0	0	0	0	0	0	0	0	0	0	0	0	0	0	0	0	0	0	0	0	0	0	0	0	0	0	0	0	0	0	0	0	0	0	0	0
ENSSSCT00000091355	ENSSSCG00000003664	0	0	0	0	0	0	0	0	0	0	0	0	0	0	0	0	0	0	0	0	0	0	0	0	0	0	0	0	0	0	0	0	0	0	0	0	0	0	0	0	0	0	0	0	0	0	0	0
ENSSSCT00000091354	ENSSSCG00000047928	0.0169742	0.013551	0.0487637	0.0176773	0.184292	0.0547795	0.0206695	0.123233	0	0.0324372	0	0.0243394	0	0.174308	0	0.0159331	0.017211	0	0	0.0217215	0.00800332	0	0.274926	0	0.076198	0	0.00920813	0	0.0267258	0.0263309	0	0.0476108	0	0.00944542	0.0436587	0.0080693	0	0.00728247	0.0324404	0	0.105083	0	0	0.113933	0	0.0120551	0	0
ENSSSCT00000091353	ENSSSCG00000011103	0.00376392	0	0	0	0	0.00857435	0	0.00762592	0.00784908	0	0	0	0	0.00565634	0	0	0.00381643	0	0	0	0	1.96394	0	0.013814	0	0	0	0	0.00222235	0	1.59771	0	0.0148109	0.00837784	0	0	0	0	0	0	0	0	1.52984	0	0	0.00400971	0.00113109	0
ENSSSCT00000091352	ENSSSCG00000015889	0	0	0	0	0	0	0	0	0	0	0	0	0	0	0	0	0	0	0	0	0	0	0	0	0	0	0	0	0	0	0	0	0	0	0	0	0	0	0	0	0	0	0	0	0	0	0	0
ENSSSCT00000091351	ENSSSCG00000046650	0	0	0	0	0	0	0	0	0	0	0	0	0	0	0	0	0	0	0	0	0	0	0	0	0	0	0	0	0	0	0	0	0	0	0	0	0.0212261	0	0	0.0358997	0	0	0	0	0	0	0	0
ENSSSCT00000091350	ENSSSCG00000047900	4.8966	109.499	70.6008	50.732	8.53986	89.5238	122.659	227.384	9.45256	10.8162	144.684	123.855	15.4165	12.4464	33.9341	32.6204	276.389	9.09838	3.80903	72.277	52.0852	4.38608	8.57579	6.39621	148.569	50.7911	8.56086	4.62052	179.051	54.5592	2.48704	18.9444	27.6357	137.14	249.738	18.9148	4.25245	105.484	120.705	6.32243	9.01985	33.9155	69.048	280.922	10.7547	5.63366	200.439	50.2058
ENSSSCT00000091349	ENSSSCG00000044823	0.134833	0.180836	0.100115	0.168501	0.435917	0.15972	0.0675508	0.322351	0	0.0618387	0.0342485	0.20107	0.0280335	0.121574	0.0718776	0.0911253	0.22421	0.0205115	0.135247	0.0828201	0.106803	0	0.151189	0	0.323544	0.0571912	0	0	0.0700567	0.0878457	0	0.0418919	0	0.042016	0.0891766	0.025639	0.0876854	0.131892	0.0494759	0	0.0572376	0.120145	0.0876837	0.0831842	0	0.0402185	0.0551049	0.0492795
ENSSSCT00000091348	ENSSSCG00000049307	0.0163525	0.305479	0	0	0.338644	0	0	0.731645	0.0539926	0	0.336248	0	0	0.0737225	0	0	0.494654	0.0984686	0	0.502221	0	0	0.122241	0	0.53387	0	0.141934	0	0.315399	0	0	0.0705645	0	0	0.273388	0.12438	0	0.357802	0	0	0.0289241	0	0	0.345627	0.00818396	0	0.324328	0
ENSSSCT00000091347	ENSSSCG00000010692	6.30684	20.4846	19.8244	38.2282	19.9992	22.5886	19.9848	33.0211	15.6173	6.31912	23.9459	14.9449	9.76065	20.6654	21.9608	75.8413	36.6248	16.637	5.50113	23.4004	20.0361	7.06883	15.5742	7.96491	34.1884	19.4392	11.2332	5.18293	18.9521	26.3768	7.80483	19.7585	6.22266	15.0767	30.6206	9.16992	4.69694	21.9613	35.4262	8.58027	26.3144	15.2068	13.177	33.0683	8.82633	3.69314	23.5338	26.4934
ENSSSCT00000091346	ENSSSCG00000021861	0.0289991	0.0648223	0.333236	0.0704675	0.128271	0.0770712	0.0807138	0.195846	0.423312	0	0.00876903	0.0554425	0	0.0871585	0.0966192	0.141547	0.0882109	0.0367625	0.389575	0.0424108	0.533249	2.60487	6.17822	1.40893	0.224854	6.58816	1.84057	0.08868	0.125562	2.98021	0.154214	0.150165	0.380368	1.93641	0.117209	2.01272	1.2026	0.0746492	0.121928	0	0.538579	0.84867	0.763323	0.107676	0.0290265	0.051488	0.0290482	1.0378
ENSSSCT00000091345	ENSSSCG00000017614	5.19299	8.23633	38.3677	19.332	37.9743	35.5559	29.2085	3.14851	13.6239	4.54953	6.15042	30.1926	23.7146	35.2034	21.9655	29.7506	4.748	10.1059	4.29392	10.2059	42.5329	25.7142	34.1647	11.2271	5.67939	30.1162	15.1743	1.89493	1.5553	19.8042	15.6539	20.4354	10.5623	21.3271	0.712523	5.86151	0.910402	2.13621	15.4652	13.9734	14.7096	9.78852	14.1549	1.03903	3.77254	2.14346	1.68979	13.2473
ENSSSCT00000091344	ENSSSCG00000016816	0.0208862	0	0.0110773	0	0.025196	0.0237897	0.0130799	0	0.0130665	0	0	0	0.00361876	0.0564971	0.0278354	0.0752838	0	0.0158866	0.00748227	0	0.017726	0	0.0312265	0	0	0.0161076	0	0	0	0	0	0.00540769	0	0	0	0	0	0	0	0	0.0110829	0.0109476	0.0145528	0	0	0	0	0
ENSSSCT00000091343	ENSSSCG00000024676	6.3017	0.261216	0	0.48905	0	0	0.426896	0.153457	4.5015	2.00982	0.577167	0	0	0	0	0.887279	0.138237	4.81052	3.71731	0.315697	0	0	0.198169	0.238268	0	0.0146031	8.35732	1.51325	0.268323	0	0	0	0	0.185446	0	1.6419	2.74125	0.662908	0.104223	0	0.221052	0	0.474968	0	3.00219	1.17804	0.391488	0
ENSSSCT00000091342	ENSSSCG00000001885	0.738091	0.751607	2.18201	6.49094	1.19379	3.12771	2.88892	0.272774	1.07885	0.351498	0.580296	1.49541	1.17107	1.18724	1.47854	3.11308	0.302126	1.25408	0.909534	0.527729	1.88505	0.917215	1.19546	0.878589	0.413329	3.05824	1.28795	0.73286	0.797341	1.58543	1.2445	0.660006	0.749754	2.41714	0.295309	0.943472	0.500484	0.569995	1.45136	1.09445	1.59383	1.14809	2.05869	0.33379	0.75794	0.758623	0.598044	1.31759
ENSSSCT00000091341	ENSSSCG00000044867	4.54627	3.36441	4.80004	10.8971	5.54243	14.9458	10.0175	3.66734	3.2605	1.39872	1.97483	9.91632	1.53162	9.7962	4.03392	6.71951	2.71947	4.40256	4.47019	4.26107	5.58006	2.2878	6.74308	2.71151	8.4078	11.1305	7.12472	2.08416	1.94574	4.40769	1.45278	2.03966	1.49552	2.12825	1.40532	0.983418	1.26676	2.89478	3.02034	1.52058	2.24967	4.25527	2.50007	1.82411	0.541733	1.7297	1.48907	1.62094
ENSSSCT00000091340	ENSSSCG00000004630	0.576618	68.1323	0.512035	9.6356	0.236122	2.63314	0.568713	47.2449	0.512971	0.129975	68.3616	0.493054	0.0824908	0.0238494	1.43354	0.0476699	34.2536	0.34705	0.108969	120.303	0.64352	0.214299	1.74988	0.343924	59.2541	1.26472	0.869533	0.0916707	63.8869	0.781633	0	0.520474	0.228979	0.347356	60.4183	0.226335	0.00373944	74.5771	0.0727933	0.00948679	0.315799	0.450584	0.122865	37.4915	0.0794259	0.0676263	77.1009	0.616288
ENSSSCT00000091339	ENSSSCG00000014256	0	0	0	0	0	0	0	0	0	0	0	0	0	0	0	0.0109256	0	0	0	0	0	0	0	0	0	0	0.00631418	0	0	0	0	0	0	0	0	0	0	0	0	0	0	0	0	0	0	0	0	0
ENSSSCT00000091338	ENSSSCG00000041183	0	0	0.305964	0.165217	0.0869921	0.0821366	0.210746	0.0730513	0	0	0.143919	0.372244	0.0499767	0.260083	0.144157	0.227435	0.0584941	0.191975	0	0.25311	0	0	0.916408	0	0.264856	0.139033	0	0	0.255464	0.285248	0	0	0	0	0.0635918	0	0	0.0928147	0	0	0	0	0.0837418	0	0	0	0.0346723	0.115307
ENSSSCT00000091337	ENSSSCG00000046119	0	0	0	0.0443508	0.0684994	0	0	0	0	0	0	0	0.172168	0.106664	0	0	0	0	0	0	0.0803184	0.212521	0.132647	0	0	0	0	0	0	0	0	0	0	0	0	0	0	0	0	0.0509144	0	0	0.0659401	0	0	0	0.0170635	0.0972806
ENSSSCT00000091336	ENSSSCG00000045405	1.36442	1.23758	5.27333	5.45701	3.86978	5.10868	3.15121	1.10282	1.81614	0.713262	1.09291	8.30448	1.67241	3.68639	2.03118	2.56692	1.94272	2.31852	0.883982	1.46474	3.94206	1.40609	2.84828	1.41551	3.32311	4.37971	2.17326	0.53265	0.565634	2.54997	0.744327	2.0294	0.55974	0.807703	0.768009	0.703828	0.4925	1.56931	1.33155	0.885027	1.11682	1.36947	1.61818	0.895501	0.246989	0.479352	0.767695	1.09417
ENSSSCT00000091335	ENSSSCG00000044694	0.0281258	8.59526	0	0	0.169648	0.0320358	0.0733905	0.128215	0	0	0.0893021	0.786429	0	0	0.109328	0.459374	1.72535	0.0668539	0.0377843	1.52709	1.15373	0.0247688	0.394222	0	0.413209	0.0677839	0.114432	0	0	6.03725	0	0	0.320955	0.0626033	1.42616	0	0.347927	6.33511	4.49913	0.176535	0	0.221135	0	0	0	0	0	0
ENSSSCT00000091334	ENSSSCG00000016975	0	0	0	0	0	0	0	0	0	0	0	0	0	0	0	0	0	0	0.0478263	0	0	0	0	0	0	0	0	0.0435474	0	0	0	0	0	0	0	0	0	0.0412396	0	0	0	0	0	0	0	0	0.0385141	0
ENSSSCT00000091333	ENSSSCG00000030246	0	0	0	0	0	0	0	0	0	0	0	0	0	0	0	0	0	0	0	0	0	0	0	0	0	0	0	0	0	0	0	0	0	0	0	0	0	0	0	0	0	0	0	0	0	0	0	0
ENSSSCT00000091332	ENSSSCG00000044610	1.67537	3.59638	7.85716	4.02267	5.91355	7.42108	4.2745	5.01303	6.92276	1.52457	3.05376	14.0135	1.39763	18.8362	5.582	9.34833	4.26258	3.15633	0.30565	5.18968	10.2033	1.17486	7.33469	1.78933	13.1425	2.94602	13.2288	0.268817	3.53546	2.34622	0.282839	1.90781	0.415085	0.397079	2.13748	1.5044	0.394761	3.65384	1.9923	0	2.46948	1.21966	0.126102	1.91409	1.53721	0.5784	1.61295	1.06307
ENSSSCT00000091331	ENSSSCG00000032810	0	0	0.104094	0	0	0	0	0.178944	0	0	0	0	0	0	0	0	0	0	0.0703116	0	0	0	0	0	0.048058	0.0567617	0.0958246	0	0.0463537	0	0	0	0	0	0.04327	0	0	0	0	0	0	0	0	0.0336354	0.0589363	0	0	0
ENSSSCT00000091330	ENSSSCG00000049627	0	0	0	0	0	0	0	0	0	0	0	0	0	0	0	0	0	0	0	0	0	0	0	0	0	0	0	0	0	0	0	0	0	0	0	0	0	0	0	0	0	0	0	0	0	0	0	0
ENSSSCT00000091329	ENSSSCG00000043767	0.00632241	0.0181705	0.0139716	0.0241424	0.0483046	0	0	0.0362937	0	0	0.0344129	0.030219	0	0.00950117	0	0.0261124	0.0213687	0	0.0075498	0	0.011924	0	0.0315083	0	0.0206411	0	0.0411572	0	0.00746593	0.0318744	0	0	0	0	0.00696926	0	0	0.0189876	0	0	0	0	0.00734207	0.00541746	0	0	0.0164661	0
ENSSSCT00000091328	ENSSSCG00000041281	0.0372817	0.285726	0.0865065	0.0291195	0.078706	0.191091	0	6.43935	0.145772	0.213733	0.541133	0.0534584	0.306825	0.154072	0.155269	0.199472	5.64192	0.0354468	0.283811	0.184019	0.619635	3.84954	0.418043	0.136828	6.73242	0	0.0606735	0	0.275155	0.0759052	0.0849684	0	0	0.124474	8.39388	0.0354464	0	0.179944	0	0.526507	0.0494576	0.0488536	0	11.9476	0.111951	0.0397163	0.313697	0
ENSSSCT00000091327	ENSSSCG00000051492	0	0	0	0	0	0	0.0619957	0	0	0	0	0.034068	0.0257281	0	0	0	0	0	0	0	0	0	0.0555023	0	0	0.0629855	0	0	0	0	0	0	0	0	0	0	0	0.04587	0	0	0	0	0.0137954	0	0	0	0	0
ENSSSCT00000091326	ENSSSCG00000048744	0.0163295	0.177294	0	0.107704	0	0.043399	0.0170438	0	0.0170263	0.0356631	0.222204	0.0936596	0	0.0245396	0.036271	0	0.0441527	0.0258763	0.0194996	0.14329	0.0615947	0	0.162759	0.0627847	0.0333199	0.0629671	0.248035	0	0.167119	0.0316635	0	0	0	0.0242311	0.0300003	0.025876	0	0.266223	0.0124833	0	0.0433251	0	0	0.0419766	0.0217932	0	0.134129	0
ENSSSCT00000091325	ENSSSCG00000005002	0	0.977372	0	0	0.00263544	0	0.0205219	1.31237	0	0.0214703	0.315112	0	0.0170331	0.0131321	0.0412464	0.223931	0.420872	0	0	0.625423	0.0432623	0	0.0122483	0	1.20358	0.0105301	0.0106661	0	0.745555	0.0228749	0	0.0169689	0	0	0.260081	0	0	0.747949	0	0.0352598	0.0173887	0	0	0.415572	0.0021867	0.0186184	0.353198	0.0124759
ENSSSCT00000091324	ENSSSCG00000028512	2.06667	2.34617	0.965716	2.3182	40.7796	6.80785	9.32198	0.170623	2.1691	0.298251	0.210607	2.37594	13.826	2.72266	0.94034	4.80962	0.493872	12.2225	0.273152	1.79251	8.00364	1.34696	3.38588	0.649177	1.40442	16.0831	2.62994	0.468658	0.16664	26.6921	3.15391	0.677698	2.21398	0.385026	1.01863	0.147153	0.205939	1.60537	1.28932	0.861241	15.8458	1.91479	0.422903	0.620191	0.100241	0.116385	1.25578	19.3774
ENSSSCT00000091323	ENSSSCG00000016845	0	0	0	0	0.00642687	0.00606816	0	0	0	0	0	0	0	0	0	0	0	0	0	0	0	0	0	0	0.0130448	0	0	0	0	0	0	0	0	0	0	0	0	0	0	0	0	0	0	0	0	0	0	0
ENSSSCT00000091322	ENSSSCG00000042985	0.0733391	0	0	0	0	0	0	0.0233497	0	0.0343222	0.00760354	0	0	0	0	0	0.040368	0	0.0412862	0	0	0	0.00783198	0	0.041046	0	0	0.160195	0	0	0	0	0	0	0.0277175	0	0.179225	0	0	0	0	0	0	0.0233413	0	0.0669671	0.00503748	0.00717977
ENSSSCT00000091321	ENSSSCG00000010401	0.807782	0.592113	7.78133	14.4222	0	4.83738	7.39006	2.02717	4.17298	0.410972	4.43563	12.5305	0	10.3275	5.09049	8.5612	2.92872	0.314192	0	0.187945	1.31573	3.29816	0.0114365	4.32504	3.35646	4.38909	1.86237	0.324372	1.2863	3.90156	2.55928	0.950659	5.84668	0.0953476	0.317046	0.477101	0.24657	0.307182	7.08745	0.526768	2.26496	0.024057	0.00710651	0	0	0.312921	2.64077	1.97102
ENSSSCT00000091320	ENSSSCG00000051316	0	0	0	0	0	0	0.298837	0	0	0	0	0	0	0	0	0.129001	0	0	0	0.376855	0	0	0	0	0	0.110403	0	0	0	0	0.130506	0	0	0	0	0.108887	0.0809553	0.221107	0	0	0.0759639	0	0	0.147199	0	0	0	0
ENSSSCT00000091319	ENSSSCG00000013038	0	0	0	0	0	0	0	0	0	0	0	0	0	0	0	0	0	0	0	0	0	0	0	0	0	0	0	0	0	0	0	0	0	0	0	0	0	0	0	0	0	0	0	0	0	0	0	0
ENSSSCT00000091318	ENSSSCG00000044781	0	0	0	0	0	0	0	0	0	0	0	0	0	0.0364396	0	0	0	0	0	0	0	0	0	0	0	0	0	0.0247171	0	0	0	0	0	0	0	0	0	0	0.0417079	0	0	0	0.0703971	0	0	0	0	0
ENSSSCT00000091317	ENSSSCG00000010248	0.0585415	0.0490721	0.0614498	0.0127013	0.0117703	0.0194483	0.0203674	0.121079	0.0254332	0.0719171	0.00663837	0.0384738	0.00633935	0.0696467	0.029799	0.0192328	0	0.0115959	0.0131074	0.101669	0.0241519	0.0171847	0.0547025	0.0204622	0.247864	0.0705431	0.0873329	0.00745922	0.13826	0.0539192	0.00277961	0.0852588	0.00383931	0.00814395	0.384497	0.0602979	0.00862118	0.304533	0.0391588	0.0131229	0.0841322	0.0159817	0.00849786	0.612397	0.0146492	0.010394	0.0175922	0.00557191
ENSSSCT00000091316	ENSSSCG00000017232	3.34426	7.91429	29.9564	41.075	3.32867	57.2758	98.9681	12.0307	2.9691	4.30271	9.28665	44.2738	56.0164	5.79695	9.48758	27.3323	12.9425	5.55654	2.08571	12.0397	16.4707	17.7532	2.70211	23.6853	14.8571	76.7032	2.74822	1.04068	6.93379	37.7008	38.6313	5.42955	19.4961	95.3622	15.7007	5.97098	1.59939	9.88018	58.1239	38.7203	6.30328	30.0757	93.9373	18.9951	4.44112	1.47562	8.39802	36.9042
ENSSSCT00000091315	ENSSSCG00000005529	0	0	0	0	0	0	0	0	0	0	0.0131536	0.0311864	0	0	0	0.0326646	0.0220527	0	0	0	0	0	0	0	0.0088758	0	0	0	0	0.0253037	0	0	0	0	0	0.0413573	0	0	0.00415665	0	0	0	0	0	0.0145132	0	0	0.0455417
ENSSSCT00000091314	ENSSSCG00000047147	0	0	0	0	0	0	0	0	0	0	0.87912	0	0	0	0	0	0	0	0	0	0	0	0	0	0	0	0	0.437643	0	0	0	0	0	0	0.243394	0	0	0	0	0	0	0	0	0.0210221	0	0	0	0
ENSSSCT00000091313	ENSSSCG00000015876	0.0320307	4.31435	0.314277	0.193474	0	0.00729671	0.0668638	7.39167	0.233783	0	1.79574	2.4526	0.016649	0.394708	0.73281	0.952497	2.98793	0.146181	0	5.50891	0.253721	0.0225661	0.131693	0.255264	7.80374	0	0.0834046	0	3.21505	0.409918	0.0292003	0.190743	0.100832	0	3.55197	0.213177	0	3.88354	0.528905	0	0.0679866	0.142707	0	4.38039	0.153892	0	3.66154	0.556073
ENSSSCT00000091312	ENSSSCG00000009244	0.379032	0.790299	0.668113	1.20742	0.511039	1.05645	0	1.26033	0.63698	2.00131	0.752416	0.767287	0.282001	0.991776	1.66895	1.17535	1.26147	0.678357	1.02637	2.27438	3.06546	1.08777	0.691686	0.388101	0.726092	0.756573	0.994216	0.690908	0	1.57194	0.513227	1.40854	0.32988	0.441681	1.51395	0.479084	0.677704	1.42337	0.649395	0.279887	0.27803	1.11607	0.631761	1.86462	0.165146	0.674556	1.9484	0.438003
ENSSSCT00000091311	ENSSSCG00000047496	0	0	0	0	0	0	0	0	0	0	0	0.185572	0.31232	0	0	0	0	0	0	0	0	0.0244222	0	0	0	0	0	0	0	0.0215096	0	0	0	0	0	0	0	0	0	0.0745992	0	0	0	0	0	0	0.0222234	0.116139
ENSSSCT00000091310	ENSSSCG00000018034	0.24049	0.215989	0.179364	0.156532	0.37171	0.0256802	0.117661	0.357822	0.0783601	0.0492396	0.238618	0.193972	0.0651056	0.237171	0.133544	0.296284	0.304806	0.0714543	0.127884	0.370947	0.265759	0.105893	0.19663	0.0945666	0.552053	0.2101	0.146768	0.0383033	0.0532476	0.166126	0	0.126478	0	0.133822	0.21539	0.0142907	0.0478117	0.203131	0.137885	0.0134773	0.0498487	0.118176	0.183275	0.244706	0.0225672	0.160121	0.261976	0.0944194
ENSSSCT00000091309	ENSSSCG00000012202	0	0	1.14256	0	0.180551	0	0	0.238912	0.108765	0.111432	0.0288004	0.00650327	0	0	0.302218	0.720317	0.321904	0.0646822	0.0568662	0.243759	1.27664	0	1.55957	0.0998713	0.277629	1.11927	3.24026	0.0785924	0.0267783	0.369358	0	0	0	0.408845	0	0	0.0256476	0.52537	0.494065	0.459534	1.76285	0.55865	0.542482	0	0	0	0.0845006	0.362603
ENSSSCT00000091308	ENSSSCG00000044431	0.0155707	0.0447498	0	0.0668896	0.0305235	0.0199522	0.0487554	0.0118302	0.0324702	0.0701371	0.0194222	0.133961	0.0505836	0.0848223	0.00648479	0.146888	0	0.0388614	0.00522941	0.0192138	0.0440493	0.0394226	0.0654732	0.026532	0.0834004	0.0750514	0.0380103	0	0.0528624	0.0362305	0.0621022	0	0	0	0.00858187	0	0.00963075	0.0275563	0.0245504	0.0663175	0	0	0.0226023	0.0116742	0.0136372	0.00829373	0.0198862	0.011115
ENSSSCT00000091307	ENSSSCG00000046310	0	0	0	0	0	0	0	0	0	0	0	0	0	0	0.0233788	0.0158076	0	0.00667154	0	0	0	0	0	0	0	0	0.022839	0	0	0	0	0	0	0	0	0	0	0	0.00804624	0	0	0	0	0	0	0	0	0
ENSSSCT00000091306	ENSSSCG00000051426	0	0	0	0	0	0	0	0	0	0	0	0	0	0	0	0	0	0	0	0	0	0	0	0	0	0	0	0	0	0	0	0	0	0	0	0	0	0	0	0	0	0	0	0	0	0	0	0
ENSSSCT00000091305	ENSSSCG00000045915	0	0	0	0	0	0	0	0.0592615	0	0	0	0	0	0	0	0	0	0	0	0	0	0	0.0546632	0	0.0477466	0	0	0	0	0	0	0	0	0	0	0	0	0	0	0	0	0	0	0	0	0	0.0292992	0
ENSSSCT00000091304	ENSSSCG00000047904	0.0369557	0	0	0.0139951	0	0.0153066	0.0210395	0.0170169	0.0280238	0	0.0091432	0	0	0	0	0.0227056	0.00681295	0.00638852	0	0	0	0	0	0	0.00822625	0.0161935	0	0	0	0	0	0	0	0	0	0	0	0	0	0	0	0	0	0	0	0	0	0
ENSSSCT00000091303	ENSSSCG00000047375	0.114591	0	0.0184167	0.141036	0.0963471	0.0316415	0.0253705	0.0984956	0	0.0739415	0.327611	0.0846458	0	0.0991484	0.0115695	0.101696	0.0809806	0	0.0217696	0.422779	0	0.036696	0	0.0145649	0.161549	0.0133899	0.299513	0.0141585	0.360846	0.141398	0.0316562	0.157336	0.0081984	0.0463746	0.122488	0.118855	0.0540013	0.339673	0.0318549	0.0124545	0.184261	0.0364022	0	0.157698	0.184214	0.051789	0.294267	0.0674229
ENSSSCT00000091302	ENSSSCG00000047819	0	0	0	0	0	0	0	0	0	0	0.0129882	0	0	0.00717192	0.00530027	0	0	0.00605007	0	0	0	0	0	0	0	0	0	0	0	0	0	0	0	0	0	0	0	0	0	0	0	0	0	0	0	0	0.00478052	0
ENSSSCT00000091301	ENSSSCG00000034012	1.79018	1.96368	21.635	20.2485	6.27648	25.3987	64.9115	3.56125	10.4663	1.13393	7.73726	28.0967	21.2432	8.38768	16.2477	17.5084	9.21283	15.6117	3.3325	2.30765	18.7275	11.7881	8.43972	30.9479	8.42905	158.138	7.37589	0.0771818	4.75801	5.01491	4.92431	9.21397	3.77113	27.0918	4.65611	1.00786	0.0458768	5.51319	5.92269	6.9202	4.2833	2.97658	48.4174	1.49687	1.59698	0.466686	6.13049	5.59651
ENSSSCT00000091300	ENSSSCG00000049130	0	0.0513666	0.0406251	0.135611	0.138607	0.0872469	0.0479695	0.0931156	0	0	0	0	0	0	0.034028	0	0.100967	0	0	0	0.0433392	0.0202368	0.214726	0.0562247	0.0844005	0.0886099	0.099727	0	0	0	0	0	0	0.0511484	0	0.029131	0	0.0295768	0.0263505	0	0	0.0301121	0.0533712	0.085325	0	0	0.0598479	0.0437433
ENSSSCT00000091299	ENSSSCG00000017812	0	0	0	0	0	0	0	0	0	0	0	0	0	0	0	0	0	0	0	0	0	0	0	0	0.0212905	0	0	0	0	0	0	0	0	0	0	0	0	0	0	0	0	0	0	0	0	0	0	0
ENSSSCT00000091298	ENSSSCG00000044772	0	0.0780375	0	0	0.196537	0	0.127534	0	0	0	0	0	0	0.306038	0.361874	0	0	0	0	0	0	0	0.418646	0	0	0	0	0	0	0	0	0	0	0	0	0	0	0	0	0	0	0	0	0	0	0	0.0367187	0
ENSSSCT00000091297	ENSSSCG00000047544	0.251721	0.0562677	0.0556266	0.65537	0.242931	0.0669001	0.122609	0.221001	0.148729	0.192413	0.1294	0.216566	0.0436135	0.731343	0.149099	0.0567077	0.18717	0.183488	0.383251	0.147255	0.130555	0	0.595876	0.131977	0.0924535	0.0242661	0.396004	0.188166	0.0297249	0.0780954	0	0.304144	0.0396205	0.0933813	0	0.103709	0.349941	0.151195	0.192432	0	0	0.0769656	0.0876954	0	0.117581	0.205588	0.0353006	0.095834
ENSSSCT00000091296	ENSSSCG00000050643	0	0	0.0587767	0.41549	0	0.260874	0.485819	0.164658	0	0.084712	0.0603212	0.339007	0.102407	0.111028	0.024616	0.099865	0	0.0280983	0	0	0	0	0.124267	0	0	0.0498561	0.0721429	0	0.0959696	0	0.0589344	0.038258	0.0174434	0.287785	0	0.0702451	0	0	0.0508322	0	0.205824	0.154903	0.128696	0.0253228	0	0	0.0399639	0
ENSSSCT00000091295	ENSSSCG00000045701	0.0707611	1.20977	0.389726	0.209739	0.50561	0.285194	0.13351	0.711316	0.141886	0.142652	1.05177	0.183417	0.0306504	0.392634	0.244829	0.239116	0.778192	0.302753	0.0536239	1.14632	0.762234	0.0431414	0.320432	0.0142692	0.909634	0.0550962	0.212601	0.0360649	0.877376	0.351465	0.00930409	0.320617	0.0299861	0.0545199	0.750008	0.157844	0.0423242	1.25405	0.240304	0.0170823	0.34299	0.103424	0.0632102	0.834868	0.19069	0.101476	0.888193	0.248675
ENSSSCT00000091294	ENSSSCG00000040690	0.609549	0.94891	0	0	0	0.188665	0.159053	0.198	0	0	0.0901572	0	0	0	0.235466	0	0.0638206	0	0.901943	0.930216	0.117147	0	0	0.100739	0.701649	0.281031	0.625391	0.212741	0.16039	0	0.81541	0.398839	0	0	1.14298	1.34177	0.177971	0	0	0	0.448258	0	0	0.070965	0	0.843454	0.376304	0
ENSSSCT00000091293	ENSSSCG00000049396	1.19575	0.352981	0.341059	0	0.192892	0.0237555	0.0653055	0.359174	0.456669	0.136647	0.17028	0.657925	0.210791	0.407448	0.355163	0.548155	0.267863	0.548621	1.18922	0.282142	0.245841	0.153057	0.493708	0.284307	0.476632	0.100528	6.61869	0.75117	0.76348	0.363968	0.095066	0.0359995	0.262618	0.0464222	0.0766333	0.244563	0.314512	0.34897	0.143494	0.105972	0.0645576	0.428165	0.113026	0.101269	0.208758	0.436956	0.225628	0.127044
ENSSSCT00000091292	ENSSSCG00000013377	0.0356072	0.0739082	0	0	0	0	3.53066	0.192379	0	0	0.0484526	0	0.143951	0.0445914	0	0	0.078225	0.0112849	0	0.10415	0.0587606	0.0365834	0.133089	0	0.13078	2.95773	0	0	0.161182	0	0.0135253	0	0	1.49925	0.150459	0.0451391	0	0.168043	0.0136102	0.0159637	0	0.108872	3.9558	0.198319	0.0237605	0.0505765	0.156937	0
ENSSSCT00000091291	ENSSSCG00000049598	0	0.00761816	0	0	0	0	0	0.0684743	0	0	0	0.0399094	0	0.0239008	0.0132476	0	0.0241894	0.0151216	0	0.017445	0	0	0.193199	0	0.0924897	0.026831	0	0.024318	0.018781	0	0	0	0	0	0	0	0	0	0	0.0106956	0	0	0	0.0136279	0	0	0	0.0181651
ENSSSCT00000091290	ENSSSCG00000003356	0.675559	6.53202	0	0	0	0	0	3.46955	0	0	7.21163	0	0	0	0	0	0	0	0	4.27365	0	0	0	0	7.75144	0	0	0	4.50819	0	0	0	0	0	8.15681	0	0	0.788623	0	0	0	0	0	7.26945	0	0	8.29983	0
ENSSSCT00000091289	ENSSSCG00000036115	1.54158	2.53921	1.18505	1.06571	0.853016	1.28314	0.978701	1.46378	0.233548	0.255384	2.80092	1.71296	0.928366	1.27053	0.895058	0.645596	1.61429	0.768347	1.42587	1.23084	0.714426	0.218528	1.2476	0.52041	2.24759	0.944156	0.661154	1.0364	0.233384	0.991281	0.150145	0.579938	0.338731	0.300604	0.196073	0.258896	0.627125	0.251552	1.10294	0.364273	0.635069	0.564007	0.484526	0.261551	0.114298	0.549754	0.122743	0.190618
ENSSSCT00000091288	ENSSSCG00000043918	0.117762	0.0483493	0.0780708	0.0788398	0.78134	0.689825	0.0614566	0.0852114	0.114016	0.110223	1.05304	0.675435	0.0582958	1.94667	0.373674	0.0568486	0.136462	0.103968	0	1.64229	0	0.0666682	0.157199	0.158766	0.298646	0.697358	0.0958246	0.0771681	0.129128	0.0880756	0.086268	0.566243	0.450148	0	0.166899	0.111965	0	0	0.144682	0.0301692	0.16738	0.0771568	0.0390726	0.0792833	0.0336779	0.0268825	0.940318	0.0288216
ENSSSCT00000091287	ENSSSCG00000014831	0.0301468	0.0545519	0.0222066	0.0209303	0	0.0534142	0.041954	0.0746522	0.10827	0	0.0212708	0.00960611	0	0.135912	0.379451	0.0264112	0.129062	0.0541413	0.00299994	0.0073482	0.0379044	0.00589968	0	0	0.0451101	0.0129163	0.00545131	0	0.00791097	0.0584557	0	0.0173453	0.00527228	0.0186393	0	0.00955423	0.0189423	0.237122	1.31747	0	0	0.0351146	0	0.100457	0.0234696	0	0.0161055	0
ENSSSCT00000091286	ENSSSCG00000021393	2.08021	1.04386	2.58931	4.95172	1.60469	3.11084	1.74287	1.66291	1.32795	0.463583	1.64319	4.20029	0.58844	2.27546	2.20027	2.67788	2.13792	1.26473	0.291496	1.24175	1.28107	0.972041	2.4595	1.27614	1.48995	4.18803	3.29328	0.259646	0.651713	1.53112	1.20943	1.15413	0.434335	0.0944936	0.873539	0.161454	0.0900279	1.14747	0.81135	0.748633	2.47799	2.63317	0.673767	0.788164	0.509919	0.738683	0.544322	0.74348
ENSSSCT00000091285	ENSSSCG00000047560	0.0212767	3.36658	0.0564219	1.7948	0	0.0323126	0.0259086	1.91111	0.0147897	0.232338	7.89432	0.869496	0.227329	0.900603	3.31999	0.187734	7.18036	0.684431	0.152443	3.3295	0.316005	0.159266	0.497035	0.115272	1.93195	0.15725	0.265469	0.0108441	1.36093	0.0825125	0	0.013772	0.0474429	0.0434116	0.633245	0.0337154	0	3.31816	0.0609947	0.0254372	0.0799719	0.0929357	0.0494162	0.941948	0.0425934	0.022666	1.08482	0.0526523
ENSSSCT00000091284	ENSSSCG00000036695	0.0213471	0.0163603	0.469852	0.564676	0.0360529	0.33068	0.213897	0.0173002	0.151355	0.0279728	0.0271116	0.593827	0.210821	0.0641599	0.0426745	0.0817542	0.0432897	0.0690079	0.0191185	0	0.368383	0.142874	0.07181	0.049246	0.0679508	0.526817	0.201497	0	0	0.168883	0.0194608	0.0773784	0.02352	0.270835	0	0	0	0	0.200725	0.0957053	0.0283188	0.0503514	0.213193	0	0	0	0	0.00975259
ENSSSCT00000091283	ENSSSCG00000028461	0	0.395362	0.640427	3.98911	0	0.846126	4.89141	0.941442	8.96317	0.0100146	4.48154	2.14351	2.31463	5.32906	0.258029	3.59838	8.67905	0.715014	1.5113	0.590152	0.35458	0.632654	0.66272	0	11.2729	4.2201	0.651737	0	11.3821	0.501481	0.769877	0.186003	0.0288702	1.05468	1.33107	0.241242	0	0.527246	0.329514	0.222029	1.45589	0.372547	0.074551	2.62208	0.0673178	0.107469	0.183732	0.22346
ENSSSCT00000091282	ENSSSCG00000050024	0	0.0316503	0.0438055	0	0.217393	0.0649988	0.0470226	0.0365111	0	0.0196784	0.0599422	0.0818266	0.0104077	0.279839	0.0233495	0.0236817	0.0456803	0.0514015	0.0161394	0.0263551	0.186929	0.0290947	0.0673561	0.154322	0.0220625	0	0.0342155	0.0244924	0	0.02446	0	0.132198	0.0874568	0	0	0	0.0169846	0.0231944	0.0378846	0	0.0278905	0.0511641	0	0	0.0300629	0.0127983	0.014441	0.0274431
ENSSSCT00000091281	ENSSSCG00000002809	0.0257464	0.00308311	0.0853435	0.0368677	0.0116472	0.0439884	0.0571044	0	0	0.0158145	0.00291954	0.0646061	0	0.0290183	0.0321681	0	0	0	0	0	0	0	0.0601451	0	0.0157605	0	0.0157127	0	0	0.0449309	0	0.0124989	0	0.0537253	0.0106427	0	0	0	0.018452	0	0	0	0	0	0.0128853	0	0	0.0294061
ENSSSCT00000091280	ENSSSCG00000049226	0	0	0	0	0	0	0	0	0	0	0	0	0	0	0	0	0	0	0	0	0	0	0	0	0	0	0	0	0	0	0	0	0	0	0	0	0	0	0	0	0	0	0	0	0	0	0	0
ENSSSCT00000091279	ENSSSCG00000009854	3.3894	5.57454	12.5873	16.134	8.34043	23.2831	15.3873	9.05487	6.78659	3.31631	6.46243	16.0855	7.95128	7.75296	10.2934	12.636	11.2224	9.58219	5.29206	4.81986	14.7435	16.3639	9.89379	4.93802	6.33455	18.072	10.7391	2.88932	4.44518	10.12	11.0915	5.72742	4.74472	13.4527	5.68692	5.21881	2.85175	4.65202	13.5171	9.07706	10.3655	10.3175	6.74002	6.52816	4.48843	2.84385	5.30903	3.34018
ENSSSCT00000091278	ENSSSCG00000010034	0	0.324923	0.0562138	0.037845	0	0.200059	0.0505725	0.0613553	0	0.158729	0	0.0260538	0.115431	5.32452	0.0201794	0.0477552	0.061411	0	0.070516	0.0265731	0	0.0586709	0.169783	0.0254038	0	0	0	0	0	0.155021	0.158741	0.0627254	0.019066	0.026962	0	0.0172754	0	0.436544	0.131957	0.0760301	0	0	0.147702	0	0	0	0	0
ENSSSCT00000091277	ENSSSCG00000015394	0	0.0112181	1.39738	0	0.0494422	0	0	0.0118625	0	0	0.0637376	0.814362	0	0.0615912	0.0520204	0	0.118733	0	0	0.0385328	0.679112	0	0.0875367	0	0.279559	0	0.161986	0	0.00691397	0.0613064	0	0	0	0	0	0	0	0.0452155	0.27527	0	0	0	0	3.55701	0	0	0.0140758	0.0668725
ENSSSCT00000091276	ENSSSCG00000000870	12.1195	18.2908	19.8206	18.3068	21.4051	18.7385	19.8865	27.8821	16.6668	19.236	26.843	35.4419	24.041	15.5866	27.7795	23.3016	20.8137	18.4184	14.6422	21.8039	20.2349	18.5385	17.3621	16.7078	28.8181	17.2917	11.8027	8.00187	25.1207	12.8616	13.4409	25.5644	7.10976	17.3081	33.3076	9.41744	7.33163	25.3289	18.8714	10.1218	27.9563	12.1664	13.5188	25.2571	12.3132	5.57308	26.3031	14.2128
ENSSSCT00000091275	ENSSSCG00000026006	1.7385	0.72829	6.13389	6.27234	6.84623	13.1833	3.53068	1.00296	1.50545	1.20662	0.914189	8.93195	1.24059	7.44805	1.66897	1.10193	0.830582	0.913316	1.35644	1.80993	6.97716	0.695435	3.28203	0.920762	1.51514	2.63035	3.43351	1.49579	1.37094	6.55461	0.376072	3.55518	0.992513	2.63657	0.441739	1.77058	3.81585	1.44117	6.88612	0.766209	6.93445	2.56384	1.92991	0.459522	1.16796	1.17399	1.03424	4.07893
ENSSSCT00000091274	ENSSSCG00000047009	0.237277	0.0795586	0.55843	0.803094	0.572479	1.06754	0.885373	0.576884	0.222662	0.281774	0.193725	1.42898	0.22611	1.02515	0.540215	1.00226	0.204499	0.129719	0.132816	0.325326	0.713209	0.313435	0.809269	0.29857	0.827911	0.65762	1.32257	0.0665132	0.0560386	0.910977	0.121675	0.191981	0.214746	0.250865	0.307325	0.146638	0.0670904	0.381748	0.312898	0.063827	0.3069	0.513027	0.261767	0.274475	0.225626	0.0821508	0.217476	0.243905
ENSSSCT00000091273	ENSSSCG00000046869	0.0907377	0.0507069	0	0.110246	0.319262	0.111964	0	0.0842598	0	0	0.0823144	0.119266	0	0.670429	0.117569	0.15331	0.0230008	0	0	0.0995269	0	0	0.777218	0	0	0	0.0738347	0.0231232	0.133937	0.0439859	0	0.195776	0	0.0504916	0.0333404	0	0	0.116788	0.0346828	0	0.190588	0	0.0702477	0	0	0	0.0681684	0
ENSSSCT00000091272	ENSSSCG00000050454	0.0244672	0.117197	0.0324413	0.611537	0.14758	0.34139	0.370294	0.148716	0.114801	0.12023	0.0998814	0.333294	0.0317941	0.367688	0.129073	0.351388	0.0744255	0.110499	0.0547821	0.181151	0.0951741	0.0430938	0.285784	0.0513126	0.239639	0.300729	0.447961	0.0810564	0.108347	0.213493	0.00697036	0.142535	0.0529526	0.0816896	0.0741688	0.0639725	0.0951243	0.181077	0.112226	0.0383928	0.137946	0.144277	0.106549	0.0471715	0.0183677	0.0325812	0.139699	0.0209588
ENSSSCT00000091271	ENSSSCG00000044453	0	0.222725	0.0599399	0.255572	0.10907	0.0514911	0	0.196267	0.195276	0	0.12303	0.037041	0	0.300857	0.12193	0.0290975	0.111319	0.288591	0.00578386	0.23376	0.0913493	0	0.132761	0.0270877	0.339981	0.0124513	5.38117	0	0.228784	0	0	0.0919643	0	0	0.0427129	0.39297	0	0.365735	0	0	0.102807	0.0761634	0.0224989	0.0719383	0.168068	0	0.236766	0.0442564
ENSSSCT00000091270	ENSSSCG00000051565	1.65388	2.39832	5.70005	15.301	17.7037	10.9738	4.75896	3.12709	3.66152	0.677256	2.13235	5.92065	0.922468	8.2138	1.92487	9.59539	2.11916	3.66195	1.85152	4.01957	6.59362	2.71843	8.64805	2.4054	5.13834	6.04983	10.2778	1.89372	1.69886	10.0953	4.85368	15.9406	2.53633	8.78081	2.75962	5.13744	0.86481	2.33283	9.73582	3.72266	13.6601	7.39976	7.2089	3.09639	3.9742	1.36968	2.31822	6.46263
ENSSSCT00000091269	ENSSSCG00000012160	0	0	0.0261563	1.09911	0	0	0	0.549561	0	1.11478	0	0	0.0170896	0	0	0	0	0	0	0	0	0.00868623	0	0	2.23401	0	0	0	0.349425	0	0	0	0	0	0.771959	0	0	0	0	0	0	0	0	0	0	0	0.0118562	0.0112656
ENSSSCT00000091268	ENSSSCG00000001544	0.388485	0.908086	7.13924	1.61831	3.48675	1.15933	2.41666	1.06258	0.299747	0.738142	0.176211	3.66539	1.09714	0.805653	2.68363	3.70201	0.756296	0.834765	0.0904612	0	3.80261	0.923716	2.9912	3.64999	0.475617	1.89499	5.07051	0.0791998	0.798225	6.79766	0.646336	2.79623	1.32077	4.92015	0.274068	0.805207	0.252643	0.0200007	1.58589	2.1597	2.29851	1.35412	6.36106	0.532608	0.614385	0.0165541	1.92859	1.269
ENSSSCT00000091267	ENSSSCG00000035105	1.86833	0	0	0	0	0	0	0	0.0153692	1.72631	0	0	0	0	0	0	0	0	1.78879	0	0	0	0	0.0077283	0	0	0	2.0735	0	0	0	0	0	0.00410115	0	0	1.67234	0	0	0	0	0	0	0	0	1.0089	0	0
ENSSSCT00000091266	ENSSSCG00000015748	0	0	0	0	0	0	0	0	0	0	0	0	0	0	0	0	0	0	0	0.0224839	0	0	0	0	0.0250959	0	0	0	0.0242059	0	0	0	0	0	0	0	0	0	0	0	0	0	0	0.0175644	0	0	0.0205331	0
ENSSSCT00000091265	ENSSSCG00000048843	0	0.263919	0.0961257	0.226503	0.0699662	0.066061	0.19674	0.117508	0.105828	0	0	0.187119	0.0502442	0.0653689	0.0483096	0.0979939	0	0	0	0.74749	0.287134	0	0.21678	0	0.213019	0.838663	0	0	0	0	0	0	0	0	0	0	0	0	0.266026	0.0520047	0	0.0760003	0.0841901	0	0	0	0.104574	0.0662425
ENSSSCT00000091264	ENSSSCG00000047624	0	0.0132928	0	0	0	0	0	0	0	0	0	0	0	0.0125112	0	0	0	0.00791562	0	0	0	0	0.0207451	0	0	0	0	0	0.0131082	0	0	0	0	0	0	0	0	0	0	0	0	0	0	0	0	0	0	0
ENSSSCT00000091263	ENSSSCG00000044515	0	0	0	0	0	0	0	0	0	0	0	0	0	0.0431176	0.0318652	0	0	0	0	0	0.0405846	0	0	0	0.0281017	0	0	0	0	0	0	0	0	0	0	0	0	0	0	0	0	0	0.0133277	0	0	0	0	0
ENSSSCT00000091262	ENSSSCG00000025228	2.38016	0.0832183	0	0.126652	0.0314377	0.0791546	0.0453336	0.703991	0.0181148	0.0853718	0.622545	0.186839	0	0.117488	0.135064	0.499021	0.0440394	0.0165184	0	1.16243	0.208885	0	0	0.0637622	0.202065	0.86253	0.24033	0.469301	0.0512894	0.0909569	0.0593934	0	0.608438	0.0386703	0.00957547	0	0.00614045	0	0.0996103	0.0389451	0.0345711	0	0.0302631	0.0744336	0	0.0832857	0.276705	0.039686
ENSSSCT00000091261	ENSSSCG00000034124	0.44485	0.194201	0.231453	0.0762355	0	0	0	0.0912701	0	0	0	0	0.112198	0	0.125076	0	0.0799339	0	0.231985	0.222353	0.207091	0.540522	0	0	0.0689397	0	0.128297	0.080359	0	0	0	0.218691	0	0.263207	0.198628	0	0	0.101467	0.451995	0	0.0747005	0.184471	0.176558	0.583829	0.546723	0	0.30459	0.231532
ENSSSCT00000091260	ENSSSCG00000015242	131.034	44.8821	77.5679	97.9626	98.3906	159.95	85.0011	93.6849	48.0224	96.4237	44.9912	89.5712	44.8671	118.167	124.93	91.1827	63.2762	33.1762	114.513	75.0079	135.472	26.7534	95.4219	45.2889	103.065	131.258	76.6424	45.8285	44.6624	125.265	24.0523	51.5686	28.4691	88.9368	52.5176	51.4457	48.2529	54.6473	97.4425	37.1403	117.666	75.5407	133.039	39.6215	31.2018	65.1812	51.329	74.3421
ENSSSCT00000091259	ENSSSCG00000011229	249.614	162.674	201.925	157.611	232.698	118.962	292.141	141.746	0	0	0	79.1081	0	34.8829	0.0277498	818.473	179.802	292.729	171.66	0	128.048	0	0	0	135.638	280.783	0	0	159.891	26.6569	0	201.486	34.943	112.51	0	96.6882	0	0	0	106.868	72.9888	47.5084	135.36	0	78.6061	79.9338	204.099	42.6644
ENSSSCT00000091258	ENSSSCG00000043645	0.0977484	0	0.282776	0.148069	0.214398	0.0506078	0.241148	0.108024	0.259432	0.116443	0.0483678	0.152904	0.67744	0.120186	0.148035	0	0.135153	0.160528	0	0.0487349	0.414794	0.547791	0.49821	0.0279542	0.14143	0.0342656	0.115694	0.0543485	0.125921	0.103384	0.192398	0.115038	0.0769272	0.346136	0.137135	0.0591414	0	0.114374	0.234365	0.772887	0.129672	0.244532	0.350858	0.076143	0.0355784	0.18933	0.0694298	0.131942
ENSSSCT00000091257	ENSSSCG00000049677	0.0158631	0.0499323	0.168265	0.139242	0.0355392	0.578189	0.243625	0.128559	0.0401687	0	0.0513948	0.266455	0	0.0340554	0.128357	0.30376	0.0896132	0.0667935	0	0.10937	0.073726	0.0478964	0.0889374	0.0760415	0.177564	0.192245	0.0516324	0	0.0883094	0.11337	0	0.0205358	0	0.0807054	0.0824347	0.0193914	0.0128152	0.0700024	0.0987469	0.0325116	0.111232	0.13066	0.123687	0.067963	0.0521709	0	0.073548	0
ENSSSCT00000091256	ENSSSCG00000041509	0.021858	0.0628195	0.016561	0	0	0.04268	0.019555	0.0158163	0	0	0.138802	0.0447746	0.0108204	0.112621	0.0762943	0	0.025329	0	0	0.116451	0.066253	0.0109995	0.14589	0	0	0	0	0	0.0442482	0	0	0	0	0	0.0137682	0	0	0.100476	0	0	0	0	0	0	0	0	0.0281507	0.0142657
ENSSSCT00000091255	ENSSSCG00000005198	0.00347157	0.026606	0.0552359	0.0469998	0.0293155	0.114671	0.0760921	0.0668192	0.0180986	0.0227454	0.0188958	0.0647126	0.0330819	0.05217	0.0346997	0.00782075	0.0387199	0.0165035	0.0248731	0.0266549	0.108031	0.0275149	0.0454148	0.00728057	0.089254	0.0368129	0.022599	0.0389259	0.0163979	0.0484668	0.015824	0.0314592	0.0054642	0.0502262	0.0420943	0.019804	0.0294477	0.0178729	0.00398084	0.0124513	0.00921069	0.0181964	0.044346	0.0386707	0.0312736	0.0147931	0.0250376	0.0198252
ENSSSCT00000091254	ENSSSCG00000051322	0.00285709	0.0218966	0.015153	0.0238035	0.0413598	0.0260342	0.0357848	0.0202602	0.00297901	0.0140395	0.018143	0.0696453	0.00990045	0.115926	0.00634616	0.0160911	0.00289694	0.00271647	0.0102352	0.0344722	0.024248	0.0125804	0.112129	0.0149797	0.0524684	0.00826277	0.111593	0.0116494	0.0134954	0.019944	0.0130231	0.0147947	0.017988	0.0254375	0.0062988	0.00543288	0.0141373	0.0441281	0.0131048	0.00512367	0.0379018	0.0336951	0.00995361	0.00979257	0.00285978	0.00608732	0.0188887	0.0391585
ENSSSCT00000091253	ENSSSCG00000016830	0	0	0	0	0.0650511	0	0	0	0	0	0	0	0	0	4.71402	5.99589	0	0	0	0	0	0	0	0	0	0	9.67839	0	0	0	0	0	0	7.63446	0	0	0	0	0	1.76828	0	0	12.4704	0	2.08574	0	0	0
ENSSSCT00000091252	ENSSSCG00000035992	0	0	0	42.2828	0	0	43.5632	0	0	0	0	0	0	0	0	0	80.3692	0	0	0	0	0	8.06991	0	0	0	0	0	0	33.238	0	0	0	0	0	0	0	0	0	15.1039	0	0	0	0	3.78694	9.58473	59.2973	0
ENSSSCT00000091251	ENSSSCG00000042083	0.010114	0	0.0402307	0.0631974	0	0	0.306135	0	0.0421822	0	0	0.101517	0	0.0455971	0.0673953	0	0	0	0	0	0	0.0267204	0	0.180293	0	3.12973	0.0658392	0	0	0.0470672	0	0.0523726	0.039798	0.382703	0	0	0	0	0.208758	0	0	0.0927726	0.57551	0	0	0	0.018236	0.0115516
ENSSSCT00000091250	ENSSSCG00000006840	22.571	81.4018	8.70189	1.62733	23.9192	19.776	27.1465	48.6146	38.7408	28.4959	201.827	16.5806	2.58706	18.6295	3.00808	39.4658	142.772	8.41897	0	44.5251	41.2098	3.42496	40.2998	4.84282	30.1416	1.97502	13.1108	10.902	139.049	0	0	24.4995	10.5759	1.19801	86.8513	13.3381	0.466375	125.679	32.6114	2.36635	25.0134	13.2868	8.46823	179.121	26.2418	8.06429	180.359	18.0852
ENSSSCT00000091249	ENSSSCG00000002779	0.132511	1.24406	1.01905	0.0551999	0.255767	0	0	1.11417	0.0828992	0	0.156272	1.63406	0	0.517749	0.573948	0.716448	1.048	0.352769	0.486574	1.468	0	0	1.33727	0.138951	0.2109	0	1.33704	0.310669	0.328603	1.17166	0	2.57315	0.218998	0	1.86967	0.629937	0.12177	0.801603	0.744553	0	1.52935	0.329917	0	2.7137	0.795814	1.51045	0.438026	0.0908079
ENSSSCT00000091248	ENSSSCG00000013039	3.45979	10.0245	7.6581	10.2357	8.77332	9.73126	11.3051	8.41167	5.13874	3.74719	12.4648	6.72265	13.2245	9.99537	19.6043	19.1515	5.72742	5.77342	3.27565	9.85129	8.92879	6.16829	9.13131	4.85698	7.26131	11.3807	4.55042	3.49791	8.40457	8.41183	3.15406	8.64704	5.54567	13.453	6.77138	6.76691	2.89485	9.30601	8.09658	3.01361	13.1509	7.27237	15.3003	9.51084	8.60815	3.7158	8.85224	11.5483
ENSSSCT00000091247	ENSSSCG00000024136	0	0	0	0	0	0	0	0	0	0	0	0	0	0	0	0	0	0	0	0	0	0	0	0	2.04907	0	0	0	0.31228	0	0	0	0	0	0	0	0	0	0	0	0	0	0	0.626126	0	0	0	0
ENSSSCT00000091246	ENSSSCG00000011001	0.0472102	0.132451	0.134136	0.165057	0.207468	0.295753	0.366046	0.0444092	0.0351606	0	0.052005	0.212755	0.201571	0.390206	0.116099	0.140541	0.0205152	0.163516	0	0.055482	0.262345	0.671146	0.220572	0.162658	0.0660558	0.364089	0.181103	0.0378112	0.107516	0.153007	0.403486	0.174619	0.278656	0.097576	0.0631919	0.0384739	0.0214534	0.14757	0.119872	0.341676	0.0984164	0.702596	0.348525	0.0693478	0.0573808	0.0431084	0.0749887	0.0924359
ENSSSCT00000091245	ENSSSCG00000046902	0	0	0	0	0	0	0	0	0	0	0	0	0	0	0	0	0	0	0	0.078838	0	0	0.044775	0	0	0	0	0	0	0	0.0546037	0	0	0	0	0	0	0	0	0.123525	0	0	0	0	0	0	0	0
ENSSSCT00000091244	ENSSSCG00000045364	0.00374312	0.0143435	0.00248152	0.0263126	0.0191909	0.00426348	0	0	0.0107328	0	0.0135826	0.036229	0	0.0970325	0.00623565	0.0316218	0.011386	0.00889723	0.00754276	0.0133435	0.0304441	0.00576861	0.0647067	0.0166814	0.0137479	0.0171399	0.0715771	0	0	0	0	0.0048457	0.00220935	0	0	0	0	0	0.00214611	0.0033563	0.0124139	0.00613117	0	0	0	0	0	0.00213759
ENSSSCT00000091243	ENSSSCG00000014083	0	0	0	0	0	0	0	0	0	0	0	0	0	0	0	0	0	0	0	0	0	0	0	0	0	0	0	0	0	0	0	0	0	0	0	0	0	0	0	0	0	0	0	0	0	0	0	0
ENSSSCT00000091242	ENSSSCG00000042957	0.012307	0	0	0	0	0	0	0	0.00513286	0	0	0	0	0	0.021869	0	0	0.00702076	0	0	0.0139265	0	0	0	0	0	0.016023	0	0	0	0	0	0	0	0	0.00468045	0	0	0	0	0	0	0	0	0.00739115	0	0	0
ENSSSCT00000091241	ENSSSCG00000001483	0	0	0	0	0	0	0	0	0	0	0	0	0	0	0	0	0	0	0	0	0	0	0	0	0	0	0	0	0	0	0	0	0	0	0	0	0	0	0	0	0	0	0	0	0	0	0	0
ENSSSCT00000091240	ENSSSCG00000000038	6.11141	7.36279	22.4083	9.14812	22.9437	7.5623	7.34425	5.49243	3.59769	11.1049	10.5467	16.6125	17.2962	20.3015	18.162	9.59459	5.63968	5.24313	9.08326	8.41183	37.0404	11.6225	20.2383	16.9511	6.60289	8.12654	6.09138	7.23556	6.71131	46.3432	22.6378	51.4377	11.6666	10.8374	6.67115	16.2379	6.33043	11.7377	37.2702	20.3074	47.9973	19.9928	8.51921	6.8586	11.5941	10.703	9.79004	42.5108
ENSSSCT00000091239	ENSSSCG00000051079	0	0	0.399028	0	0.0250377	0	5.05828	0	0.0324609	0	0	1.78563	0	0	0	0	0	0	0	0	0.836696	0	0	0	0	11.9648	0	0	0	0.277688	0	0	0	3.24533	0	0	0	0	0.333194	0	0	0	4.20584	0	0.0103872	0	0	0.130378
ENSSSCT00000091238	ENSSSCG00000039049	0	0	5.15985	0.405275	0.0938915	0	3.98055	0	0.595116	0	0	2.60405	4.85463	0	0	0	0	0	0	0	3.74312	5.84886	0	3.26454	0	9.12863	0	0	0	0	3.2816	0	1.36797	5.63025	0	0	0	2.83831	0.416493	4.09422	0	2.27775	2.80188	0	0	0	0	0.948206
ENSSSCT00000091237	ENSSSCG00000013885	0.00686396	0.532626	0.764484	0.278783	0	0	0	0	0	0	0	0.649588	0.374616	0.010315	0	0	0	0	0	0	0	0.145073	0	0.0575803	0	0.410249	0	0	0	0	0	0	0	0.557647	0	0.46335	0	0.81278	0	0	0	0	0	0	0	0	0	0
ENSSSCT00000091236	ENSSSCG00000011269	3.19811	24.0436	4.34511	4.16665	3.60401	0.839469	2.96712	25.7582	1.74276	1.9186	73.2946	23.7026	0.866506	8.2474	11.2401	2.28297	36.604	2.06468	2.69921	45.617	25.2434	1.1706	7.79686	12.6551	9.16814	3.40018	5.03335	1.28789	46.6395	4.86913	0.76487	6.67876	14.7595	4.20368	29.3196	4.21689	0.669828	75.6342	23.392	0.790658	5.15045	17.953	7.41249	28.5425	4.53163	3.61725	85.1741	20.8941
ENSSSCT00000091235	ENSSSCG00000050772	0.0254959	0.0386729	0	0.0221267	0.10765	0.0169402	0.00887042	0.0279805	0	0.0139206	0.0578228	0.0609311	0	0.150066	0.0283158	0.0430779	0	0.0727233	0.0266399	0.167793	0.111197	0.054261	0.111179	0.00222792	0.137863	0.0348193	0	0.0714699	0	0	0.0629498	0	0.0200651	0	0.0140522	0	0.0540676	0.0902431	0.236325	0.110496	0.205754	0.0445461	0.0222059	0.0309494	0.13398	0.0407413	0.0510782	0.10192
ENSSSCT00000091234	ENSSSCG00000049207	0	0	0	0	0	0	0	0.0336841	0	0	0	0	0	0.0428303	0	0	0.0457556	0	0	0.0104205	0.0134381	0	0.0266318	0	0.0290775	0	0	0	0.0112185	0	0	0	0	0	0.0392709	0	0	0.0122277	0	0	0	0	0	0.0122107	0	0	0	0
ENSSSCT00000091233	ENSSSCG00000021511	0	0	0.0274561	0.517562	0	1.12034	2.49632	0.0209771	0	0	0.00939252	0.103923	0	0.0155593	0	0.0233247	0	0.0295323	0.00927275	0	0.497937	0.0455894	0.0193494	0.130282	0	0.908274	0	0	0	0.204777	0	0	0.277041	1.56709	0	0.00984397	0	0	0.0118725	0.00928371	0.0824104	0.786905	0.529033	0.0266151	0.0103634	0.0110298	0	0.236508
ENSSSCT00000091232	ENSSSCG00000047101	0.328219	1.54482	0.851457	1.09975	1.18784	1.30846	0.588338	0.997485	0.148793	0.0934982	1.10038	1.85184	0.1978	2.47692	1.13318	0.924264	0.289389	0.217089	0.21727	1.47135	0.847787	0.207357	2.01352	0.329206	1.34527	0.261379	0.499318	0	1.56718	1.08746	0.406543	0.96988	0.117922	0.222344	0.117978	0.108543	0	1.68979	0.654552	0.396666	0.823496	0.402045	0.215434	0.256784	0.0785611	0	1.01634	0.309678
ENSSSCT00000091231	ENSSSCG00000046921	0	0	0	0	0	0	0	0	0	0	0	0	0	0	0	0	0	0	0	0	0	0	0	0	0	0	0	0	0	0	0	0	0	0	0	0	0	0	0	0	0	0	0	0	0	0	0	0
ENSSSCT00000091230	ENSSSCG00000043599	0.149093	0.368978	0	0	0	0	0	0.151035	0	0	0.259234	0	0	0.0933555	0.0965896	0	0.478713	0	0	0.872184	0	0	0.394728	0	0.410697	0	0	0	0.102701	0	0	0	0	0	0	0	0	0	0	0	0	0	0	0	0	0	0	0
ENSSSCT00000091229	ENSSSCG00000006717	0	0	0	0	0	0	0	0	0	0	0	0	0	0	0	0	0	0	0	0	0	0	0	0	0	0	0	0	0	0	0	0	0	0	0	0	0	0	0	0	0	0	0	0	0	0	0	0
ENSSSCT00000091228	ENSSSCG00000045420	0	0	0	0	0	0	0	0	0	0	0	0	0	0.0385445	0.0379808	0	0	0	0	0	0	0	0.207713	0	0	0	0.0695696	0	0	0	0	0	0	0	0	0	0	0	0.0490191	0	0	0	0	0	0	0	0	0
ENSSSCT00000091227	ENSSSCG00000025363	0	0.137958	0	0	0	0	0	0	0	0	0	0	0	0	0	0	0	0	0	0	0	0	0	0	0	0	0	0.00599155	0	0	0	0	0	0	0	0	0.00830986	0	0.208944	0.993478	0	0.0654694	0	0	0	0.103318	1.47666	0
ENSSSCT00000091226	ENSSSCG00000047521	9.56314	3.58848	9.80935	5.13373	5.98433	7.07841	6.34816	11.376	9.09428	11.5568	3.73013	15.0079	5.86264	7.16223	7.06613	4.30702	10.2572	6.84157	4.58228	4.33929	7.97522	6.63176	5.0065	2.09867	10.0777	6.78659	11.6218	2.66723	5.20499	8.41696	2.62679	4.72823	1.61799	6.19683	9.41702	5.11631	4.0736	5.02169	5.50087	3.46347	3.93608	3.34716	5.3809	10.1829	5.63572	4.29739	5.28423	4.46506
ENSSSCT00000091225	ENSSSCG00000050797	0	0	0	0	0	0	0	0	0	0	0	0	0	0	0	0	0	0	0	0	0	0	0.0426797	0	0	0	0	0	0	0	0	0	0	0	0	0	0	0	0	0	0	0	0	0	0	0	0	0
ENSSSCT00000091224	ENSSSCG00000043907	0	0	0	0	0	0.214986	0	0	0	0	0	0	0	0	0	0	0	0	0	0	0	0	0	0	0	0	0	0	0	0	0	0	0	0	0	0	0	0	0	0	0	0	0	0	0	0	0	0
ENSSSCT00000091223	ENSSSCG00000047620	1.13376	0.222358	1.94122	3.98842	14.6894	3.60973	1.74242	2.60454	1.73132	1.0382	0.113379	3.09778	0.309348	24.6982	2.15146	3.97197	0.995692	1.97767	0.863484	0.636477	2.81594	0.314468	10.6441	1.84413	5.02755	2.95183	4.37306	0.464094	0.200296	1.59946	0.457783	2.75053	1.35595	0.566308	0.33458	0.959116	0.498526	0.356195	1.33079	0.48028	4.79632	3.1351	0.642753	0.665501	0.705915	0.798855	0.295097	1.10119
ENSSSCT00000091222	ENSSSCG00000007264	23.2689	15.9033	12.1858	0.626634	0.576721	0.281654	0.498984	19.9648	20.8756	7.23663	20.6377	15.6603	0.178515	0.767981	2.22448	12.2369	18.8965	2.64888	11.5751	17.0333	0.454706	0.0508116	13.34	5.84279	23.0687	0.484703	19.7592	15.7958	20.0119	10.5582	0.0281784	13.7864	4.73541	7.68723	20.7341	45.5163	27.0467	21.3984	11.9565	0.155207	0.874764	9.23487	0.0861475	23.3143	36.7142	12.662	23.4272	10.6099
ENSSSCT00000091221	ENSSSCG00000047914	0	0	0	0	0	0	0	0	0	0	0	0	0	0	0	0	0	0	0	0	0	0	0.0374025	0	0	0	0	0	0	0	0	0	0	0	0	0	0	0	0	0	0	0	0	0	0	0	0	0
ENSSSCT00000091220	ENSSSCG00000036501	0	0	0	0	0.0803547	0	0	0	0	0	0	0	0.0108196	0	0	0	0	0	0	0	0.0058887	0	0	0	0	0	0	0	0	0.111399	0	0	0.0131053	0	0	0	0	0.0267916	0.0381906	0	0.0220909	0.0327318	0.0338417	0	0	0.00443496	0	0
ENSSSCT00000091219	ENSSSCG00000051242	0	0.0175219	0.00692891	0.0190478	0.00315206	0.0208329	0.0109087	0.0105877	0.00272439	0	0.00948132	0.0674392	0	0.0903115	0.0290187	0.0441473	0.0264933	0.0124214	0.0163807	0.0745155	0.0406551	0.0368164	0.234388	0.00547974	0.0191935	0.00503769	0.0382707	0.0372879	0.0215983	0.027359	0.0029775	0	0	0.0116317	0.00864065	0	0.0591038	0.0437194	0.0389504	0	0.0242636	0.0102717	0.00303429	0.0246279	0.0052307	0.0250516	0.0361189	0.00895289
ENSSSCT00000091218	ENSSSCG00000000499	0.0441702	0.0126944	0	0	0	0.0150932	0	0	0.0138165	0.889902	0	0	0	0	0.0147166	0.014926	0	0	0.0158236	0	0	0	0	0	0	0.0127742	0.0143768	0.0180098	0	0	0.0100668	0	0	0.0344104	0	0	0.0281007	0	0	0	0	0	0	0	0	0.00941092	0	0
ENSSSCT00000091217	ENSSSCG00000043963	0	0.705754	0	0.0204894	0.00791144	0	0	2.31419	0.00683801	0	0.690125	0	0.410952	0.0197109	0.00485565	0.00492474	2.03036	0.0187062	0	0.99269	0	0.669946	0.0122562	0.0412613	2.43013	0	0	0	0.423356	0	0.946619	0	0	0	0.761469	0.00415687	0.00618109	0.374216	0	0.574322	0	0	0	0.683702	0	0	0.7778	0
ENSSSCT00000091216	ENSSSCG00000046242	0	0	0	0	0	0	0	0	0	0	0	0	0	0	0	0	0	0	0	0	0	0	0	0	0	0	0	0	0	0	0	0	0	0	0	0	0	0	0	0	0	0	0	0	0	0	0	0
ENSSSCT00000091215	ENSSSCG00000044732	0.0312865	0.0385358	0.00592616	0.0325825	0.00808768	0.0305451	0.0303226	0.0203748	0.020971	0.0183023	0.0263549	0.0769059	0.0193598	0.1209	0.027301	0.0201378	0.00453185	0.0276219	0.00800578	0.0318658	0.0379326	0.0098401	0.0960574	0.0187469	0.0465116	0.00646296	0.112744	0.00227797	0.0448621	0.0831987	0.0203728	0.0318233	0.0404508	0.0174096	0.00985357	0.0191227	0.0126376	0.0805374	0.0512516	0.00400762	0.0355752	0.0644247	0.0441178	0.0134042	0.0201317	0.00476137	0.044323	0.0306289
ENSSSCT00000091214	ENSSSCG00000043520	0	0.0207731	0.0627294	0.0697993	0.00951215	0.00673592	0.01646	0	0.00822154	0	0	0.0169596	0.011954	0.0177742	0.0262714	0	0	0.00749698	0	0	0.0223068	0.00867991	0.0920999	0	0	0.0133022	0.0096243	0	0	0.0183473	0	0.0306231	0	0	0	0	0.00557378	0	0.040688	0	0.00784518	0	0	0	0	0.00839997	0	0.0315206
ENSSSCT00000091213	ENSSSCG00000009528	10.627	5.07112	11.0083	9.47026	7.71013	13.0054	17.2153	8.04592	12.0166	6.85785	0.919289	11.1465	7.67761	12.0359	7.87806	8.77615	3.8486	13.6198	16.8059	5.10421	9.41766	7.16668	12.2018	5.2245	10.4965	8.71917	17.0704	3.63802	2.56124	6.81526	2.99835	6.72616	2.53244	9.70487	4.61024	2.98762	4.66238	5.5318	8.72023	8.40491	10.9432	4.53116	4.09297	5.38889	8.28358	14.0055	2.04618	2.11176
ENSSSCT00000091212	ENSSSCG00000030707	0	0.0368223	0.00424699	0.0166788	0.0115921	0.00729671	0.00668638	0.142771	0	0.0367259	0.0406802	0.0643005	0	0.00962701	0.00711466	0.0288635	0.0162388	0.0152271	0.0229494	0.0562134	0.0135922	0	0	0.00671748	0.0235289	0.00617558	0.00521279	0.0228552	0.018912	0.0186326	0.00730009	0.049759	0	0.0855538	0.0282463	0.0121816	0.00452837	0.14017	0.0293836	0	0.00424916	0	0.0371966	0.10704	0.00961828	0	0.0154008	0.0146335
ENSSSCT00000091211	ENSSSCG00000017562	0	22.7389	0	0	0	0	0	27.9827	0	0	0	0	0	0	0	0	0	0	0	24.2413	0	0	0	0	67.1428	0	0	0	31.8253	0	0	0	0	0	43.167	0	0	20.8908	0	0	0	0	0	2.6299	0	0	0	0
ENSSSCT00000091210	ENSSSCG00000000765	0	0.0159089	0.165141	0.198885	0.0600997	0.368844	0.0693317	0.0168229	0.0173151	0.027201	0.0301298	0.11906	0.0215795	0.199647	0.0276647	0.102881	0	0.00789459	0.0446184	0.0546452	0.117449	0.0511854	0.108623	0.165429	0.0813243	0.0720396	0.162156	0.00846384	0	0.106262	0.00946192	0.11824	0.0326729	0.35115	0.0732222	0.015789	0.0117388	0.0641224	0.095213	0.0148904	0.165225	0.130566	0.0867813	0.0355739	0.0166221	0.0442273	0.00499038	0.208637
ENSSSCT00000091209	ENSSSCG00000042054	0	0	0.218253	0.140256	0.0722082	0.136356	0.0312376	0	0	0	0.0814503	0.343315	0	0.269854	0.182811	0	0.0910375	0.0569108	0.0536078	0	0.148168	0	0.503384	0	0.0732818	0.173107	0	0	0	0.139277	0	0.0968605	0.0353301	0	0	0.0426826	0.137512	0.134822	0	0	0.0794053	0	0	0	0	0	0.062956	0.0683651
ENSSSCT00000091208	ENSSSCG00000050148	0.059659	0	0	0.0225928	0	0	0	0	0	0	0	0	0	0.0733535	0.0662572	0.0244363	0	0	0	0.101131	0	0	0.182444	0	0	0	0	0	0	0	0	0	0	0	0	0	0	0	0	0	0	0.0284278	0	0.0232363	0	0	0.0260771	0
ENSSSCT00000091207	ENSSSCG00000000853	10.0453	15.7293	2.34212	1.31274	0.755214	0	2.46356	10.099	0.970299	8.3392	14.9899	1.78078	1.94508	0.734831	2.26621	3.44196	9.68616	0.756091	4.62329	17.2225	2.20662	1.31123	0.727271	2.87067	10.6204	0	1.02158	6.04853	24.8332	2.42517	2.50651	0.852055	2.13185	1.96023	10.3102	1.3899	4.28056	25.094	2.51448	2.81275	0.931492	3.67825	1.33217	10.5154	1.34808	4.1637	27.8042	2.45619
ENSSSCT00000091206	ENSSSCG00000043016	0	0.023197	0	0	0	0	0	0	0	0	0.0188282	0	0	0.0207934	0	0	0	0	0	0.0189711	0	0	0.0581817	0	0	0	0	0	0.020424	0	0	0	0	0	0.0114392	0	0	0.0222613	0	0	0	0.0317299	0	0	0	0	0.0582122	0
ENSSSCT00000091205	ENSSSCG00000041766	9.05626	36.2917	30.2966	29.9338	27.5647	38.1505	21.4061	56.2734	21.7182	4.01657	33.9618	31.5854	8.76281	31.2391	25.0364	28.7981	42.4659	15.8169	8.01097	42.9127	36.1637	8.69925	31.6884	15.165	57.0065	20.7647	42.9002	7.71179	46.8408	36.9742	6.31902	26.3157	10.0219	20.6384	44.7691	19.751	6.185	39.434	37.0178	6.60874	28.9259	18.7502	16.0179	47.0973	18.4922	8.81646	52.0598	31.5877
ENSSSCT00000091204	ENSSSCG00000041842	0	0	0	0	0	0	0.0182387	0	0	0	0	0	0	0	0	0	0.0177181	0	0	0	0	0	0	0	0	0	0	0	0	0	0	0	0	0	0.0288932	0	0	0	0.0100189	0	0	0	0	0	0	0	0	0
ENSSSCT00000091203	ENSSSCG00000009699	0	0	0.319573	0.214627	0.143271	0	0.247919	0	0	0	0	0.345601	0	0	0	0.192795	0	0.00332114	0	0	0	0.13535	0	0.0146513	0	0.0303061	0.159172	0	0	0.117853	0	0	0.0274901	0.116624	0	0.0033211	0	0	0.340466	0.0313208	0	0.466881	0.356964	0	0.104891	0	0	0.0877708
ENSSSCT00000091202	ENSSSCG00000012236	0	0	0	0.247721	0	0	103.497	0	0	0.129874	0	0.136432	167.449	0.238308	0.140894	1.0896	0.369818	1.41727	0.383462	0	0	236.932	0.118544	0	0	319.806	0.283883	0	0	0.27674	593.243	0.143703	0	114.573	0	0	0.224191	0	0.236394	701.214	0.0841473	0.0623398	220.616	0	0	0	2.97361	0
ENSSSCT00000091201	ENSSSCG00000030209	0.833517	0	0.229788	0.610209	0.119467	5.51775	0.025841	0	0.0344192	0.0135176	0.00748654	2.14186	0.0357466	0.297645	0	0	0.033471	0.0627718	0.0369554	0.0452602	0.501953	0.181691	0.0154229	0.0692297	0	0.0875119	0.0134306	0.033649	0.99402	0.547275	1.3354	0.89742	0.0259791	0.34901	0	0	0.00583362	0.0424877	0.350141	0	8.7583	0.162213	0.10542	0	0.0330417	0.0527493	0.0247999	0.169663
ENSSSCT00000091200	ENSSSCG00000046084	0	0.302255	0	0.227477	0.073195	0	0	0.270447	0	0	0.121093	0	0.0841006	0.382958	0	0.259707	0.196867	0	0	0.519105	0	0.299224	0.657672	0	0.282276	0.058491	0.849198	0	0.171957	0.0564722	0.428677	0	0	0	0.080259	0.0923005	0	0.484183	0	1.20778	0.0804904	0	0	0.239155	0.0850247	0	0.138573	0
ENSSSCT00000091199	ENSSSCG00000046554	0.293111	0.331668	1.23069	2.66543	0.840429	3.86115	2.04842	0.275413	0.518224	0.170474	0.281316	2.28725	0.419527	1.28952	0.799669	0.593332	0.394113	0.496787	0.175007	0.458958	0.886293	0.377837	0.797854	0.661484	0.452466	1.45376	1.31353	0.0887681	0.316028	0.756158	0.135542	0.478438	0.302554	0.517677	0.103017	0.127224	0.0780731	0.213235	0.552876	0.11427	0.66497	0.75148	0.665968	0.134679	0.0744099	0.115397	0.256587	0.218332
ENSSSCT00000091198	ENSSSCG00000016263	0	0	1.95177	2.04764	5.69516	0	0	0	0	0	0	5.71406	0	8.37446	0	0	0.0959499	0	0	0.507448	6.23163	2.20375	0	1.37818	0.360435	0	0.273785	0.385841	0.682889	0	0	0.136116	0.19032	1.82546	0.197033	0	0.854729	0	1.89293	0.0377115	0.265018	0	1.45301	0.108114	0.105243	0.705665	0.176942	6.47286
ENSSSCT00000091197	ENSSSCG00000012952	0	9.28857	0.187631	0.0221059	0.0341424	0.0671598	0.0196935	3.51219	0.0344282	0	7.51203	0.138657	0.0551663	0.0425319	0.086439	0	3.05862	0.0695155	0	1.18225	0	0.0436172	0.110193	1.58528	3.95587	0.0704825	0	0	7.40557	0	0	0.0305325	1.36983	0	2.39963	0.0627875	0.0133375	7.5314	0.021636	0.00845913	0.0125151	0.670654	0.139683	3.5528	0	0	0.965321	0.18587
ENSSSCT00000091196	ENSSSCG00000031712	0.0505747	0	0.015142	0.00679608	0.0177128	0	0	0.00495809	0.0731455	0.0213781	0	0.0116966	0	0.00245169	0.0706632	0.0110259	0	0.0403298	0.0204557	0	0.00923067	0	0.0609783	0.00171073	0.0079894	0	0.0557563	0.00831498	0	0.0379611	0.0148728	0.019008	0.00641966	0	0	0.103926	0.0138388	0.00209982	0.0224492	0	0.0454493	0.0684103	0	0	0.0914468	0.0486633	0	0.0186334
ENSSSCT00000091195	ENSSSCG00000043092	0.0160838	0.0616329	0.0426515	0.0502502	0	0.0366396	0.0503623	0.0651736	0.218012	0	0.0145908	0.0922506	0	0.265875	0.0178627	0	0	0.336429	0	0.0705671	0	0.0566565	0.0901747	0	0.0590736	0.0465149	7.66938	0	0.0189929	0.0748492	0.0183282	0.0416431	0.0379736	0.0357998	0.0354588	0.229381	0	0.207014	0.0737731	0	0.19203	0.0843043	0.0373556	0.110254	0.338079	0.0514024	0.241666	0
ENSSSCT00000091194	ENSSSCG00000050587	0	0	0	0	0	0	0	0	0	0	0	0	0	0	0	0	0	0	0	0	0	0	0.0556855	0	0	0	0	0	0	0	0	0	0	0	0	0	0	0	0	0	0	0	0	0	0	0	0	0
ENSSSCT00000091193	ENSSSCG00000046459	0	0	0	0	0	0	0	0	0.0707203	0	0	0	0	0	0	0	0	0.193463	0	0	0	0	0	0	0	0	0	0	0.0533957	0.0263034	0.0257636	0.0292684	0	0.0251615	0	0.0214957	0	0.0872985	0	0	0	0.0296262	0	0.0193726	0.02263	0	0	0
ENSSSCT00000091192	ENSSSCG00000038237	0	0	0	0	0	0	0	0	0	0	0	0	0	0	0	0	0	0	0	0	0	0	0	0	0	0	0	0	0	0	0	0.12929	0	0	0	0	0	0	0	0	0	0	0	0	0	0	0	0
ENSSSCT00000091191	ENSSSCG00000008374	0	0.0589001	0.152172	0.239043	0.0988929	0.200752	0.128345	0.303114	0.128213	0.0402829	0.293749	0.299745	0.0781188	0.0923949	0.200296	0.22623	0.378198	0.0623538	0.055064	0.166348	0.121754	0.151604	0.160863	0.0343844	0.230835	0.173858	0.1134	0	0.0532422	0.143061	0	0.0848995	0.135482	0	0.189765	0.0584561	0.0231791	0.13189	0.122203	0	0.0434999	0.064453	0	0.0983406	0.0123081	0	0.101002	0.121719
ENSSSCT00000091190	ENSSSCG00000041945	0	0	0.114554	0	0	0	0	0	0	0	0	0	0	0.0973756	0	0	0	0	0	0	0.0611035	0	0.121096	0	0	0	0	0	0	0	0	0	0	0	0	0	0	0	0	0	0	0	0	0	0	0	0	0
ENSSSCT00000091189	ENSSSCG00000046290	0	0.0329282	0.0303829	0	0	0	0	0	0.0477851	0	0	0.13143	0	0.120525	0	0	0	0	0	0	0	0	0.299769	0	0	0	0	0	0	0.133297	0	0.0593291	0.0901685	0	0	0	0	0	0	0	0	0.075068	0.106441	0	0	0	0	0
ENSSSCT00000091188	ENSSSCG00000040366	0	0.0101835	0	0	0	0.0121077	0	0	0.0221672	0	0	0	0	0	0	0	0	0	0.00952022	0	0	0	0	0	0	0	0	0.0325067	0	0	0	0	0	0	0	0.0202134	0.0075141	0	0	0	0	0	0	0	0.0532	0.0452965	0	0
ENSSSCT00000091187	ENSSSCG00000049658	0	0	0.0123157	0	0	0.0846379	0.0872531	0	0	0	0	0.0799126	0	0.0697925	0.0103158	0.0104625	0	0	0	0	0	0	0	0	0	0	0	0	0	0	0	0	0	0	0	0	0	0	0	0	0	0	0	0	0	0	0	0.0424352
ENSSSCT00000091186	ENSSSCG00000050944	0	0	0	0	0	0	0	0	0	0	0	0	0	0	0	0	0	0	0	0	0	0	0	0	0	0	0	0	0	0	0	0	0	0	0	0	0	0	0	0	0	0	0	0	0	0	0	0
ENSSSCT00000091185	ENSSSCG00000015396	2.36815	4.39934	0.143268	19.6643	1.47729	39.9169	4.342	4.98957	1.9012	0.154864	7.45375	3.42152	1.19348	2.67925	0.190005	2.40885	3.58808	1.72508	0.524182	5.47657	8.81377	6.37544	6.57126	0.99613	5.93088	3.98426	2.75496	1.03717	4.27446	5.70937	3.55027	10.019	1.02753	1.17748	7.67252	2.97499	0	3.59854	4.25402	0.839682	8.97078	2.77872	2.13314	6.46949	1.41502	0.105516	4.01554	8.34058
ENSSSCT00000091184	ENSSSCG00000023228	0.0373203	1.82785	0.185563	0.116599	0.461469	0.855482	0.253193	3.43567	0.617741	0	1.80705	0.033446	0.0767856	0.792188	1.1709	0.630563	2.83806	0.0177417	0.158764	2.91664	0.323335	0.0903811	1.11593	0.156536	0.51402	0.18888	0.106288	0.418463	2.94169	0.569877	0.616657	1.29842	0.440561	0.861835	0.853626	1.26852	0.333059	1.96342	0.278168	0.108757	0.87259	0.165051	0.130018	1.22318	0.621034	0.318059	3.96732	0.639378
ENSSSCT00000091183	ENSSSCG00000028698	0.0417245	0	0	0.0775944	0	0.047525	0.0248856	0.0513256	0.018645	0.0927523	0	0.0384614	0	0.0537452	0	0	0.0211533	0	0	0	0.0379409	0	0.0334186	0	0	0.0172384	0	0	0	0	0	0.0694479	0	0	0	0.0198353	0	0	0.0205052	0.00534467	0.023722	0.0156215	0.00692197	0.0127687	0	0	0	0.0170198
ENSSSCT00000091182	ENSSSCG00000007878	5.01129	3.39001	8.45292	8.40584	9.6621	6.7731	8.39215	6.76982	4.64528	3.6182	6.89663	8.7449	5.11645	9.19763	10.9689	6.65957	5.96953	3.95528	3.70068	6.07261	6.56549	5.42	5.1849	7.39521	5.62176	8.88016	5.09658	3.04973	7.18705	6.65436	4.36879	6.86952	2.96094	8.93793	9.15416	4.41899	2.92306	7.58165	12.2731	5.17593	8.25941	7.14891	7.90484	10.1267	4.6926	2.6643	3.33676	9.5098
ENSSSCT00000091181	ENSSSCG00000033593	0.0371284	0.0118563	0.11897	0.209443	0.0335924	0.218498	0.109799	0	0.0096782	0	0.00842044	0.208518	0	0.0511461	0.147758	0.0453066	0.00627439	0	0.0526494	0.00339374	0.113789	0.0245227	0.0231291	0.0583993	0.00378798	0.131238	0.176237	0	0	0	0	0.0120163	0	0.0826414	0	0.00588345	0.00437421	0	0.0638625	0	0.0287316	0.0283807	0.0970119	0	0	0	0	0.0141354
ENSSSCT00000091180	ENSSSCG00000051530	0.030467	0.0792225	0.124075	0.101986	0.498803	0.143767	0.0999422	0.0264548	0.0249599	0.0570334	0.0434323	0.268361	0.128198	0.493826	0.166766	0.176493	0.0286854	0.0455204	0.0175412	0.114577	0.206243	0.0843247	0.740197	0.0251018	0.0293074	0.140559	0.201874	0.0465844	0.0693853	0.0911469	0.0892762	0.146497	0.0548053	0.0653924	0.0143932	0.0517271	0.0076916	0.014005	0.0698729	0.193181	0.233843	0.0969575	0.0454894	0.0298356	0.0413871	0.0556398	0.0418541	0.0472256
ENSSSCT00000091179	ENSSSCG00000048942	0.030439	0.103387	0.0807189	0.0950996	0.116837	0.122923	0.0693176	0.0756874	0.0692464	0.0135977	0.08284	0.182522	0.0263695	0.249508	0.0307323	0.130912	0.0533099	0.155228	0.00743487	0.115338	0.0900259	0.0268059	0.139629	0.0551316	0.0643686	0.0506842	0.234177	0.0197449	0.0882273	0.0547298	0.0252266	0.0214938	0.0217775	0.0184778	0.0122012	0.0131548	0.0293409	0.0534244	0.0285581	0.0372183	0.0770892	0.0507652	0.196021	0.0284533	0.00830938	0.00884365	0.0615355	0.0221237
ENSSSCT00000091178	ENSSSCG00000008266	0	0	0	0	0	0	0	0	0	0	0	0	0	0	0	0	0	0	0	0	0	0	0	0	0	0	0	0	0	0	0	0	0	0	0	0	0	0	0	0	0	0	0	0	0	0	0	0
ENSSSCT00000091177	ENSSSCG00000046733	0	0.10956	0.0884546	0.0397004	0	0	0.0397889	0	0	0	0.0951017	0.0546622	0	0.157542	0	0.343519	0.0386531	0	0	0.209069	0.0404418	0	0.801483	0.0599609	0.0350035	0	0	0	0.0562703	0	0.0434409	0	0	0.0424257	0.105054	0	0	0	0	0	0	0	0	0.0816622	0.0667752	0	0.0286394	0
ENSSSCT00000091176	ENSSSCG00000049134	0.0500342	0.0718987	1.79121	0.416854	0.643827	0.256454	0.426487	0.185849	0.173898	0.109273	0.226947	1.51858	1.02583	0.551396	0.203749	0.432082	0.194473	0.222001	0.067216	0.0365872	2.52424	1.18234	0.467532	0.0437215	0.275653	0.401945	0	0.102004	0.177251	1.10601	0.760216	0.421021	0.0328138	0.0928062	0.0367689	0.150642	0.0648415	0.0536656	1.26223	1.18141	0.807561	0.142056	0.0774714	0.0571635	0.141897	0.115487	0.0852022	0.657183
ENSSSCT00000091175	ENSSSCG00000037676	0.342123	2.22728	2.50653	0	0	0	0	3.29884	0.247362	0.253607	2.17028	1.32132	0	0	1.065	0.824181	2.7625	0	0	1.85988	3.88559	0	0.714048	0	3.48538	0	0.280423	0.188371	3.04329	2.12672	0.247578	0.80498	0.151329	0.444676	4.09609	0	0.125333	2.671	1.8327	0.190331	0.752012	0	0	4.47862	0.344946	0.210166	2.43744	1.88247
ENSSSCT00000091174	ENSSSCG00000006099	0	0	0.661247	0	0	0	1.40303	0	0	0	0	0.419198	0	0	0	1.51737	0	0	0	0	0.790563	0	0	2.85518	0	3.35981	0	0	0	1.12708	0	0	2.00076	2.80701	0	0	0	0	1.60058	0	0	4.13887	3.27515	0	0	0	0	1.30288
ENSSSCT00000091173	ENSSSCG00000015657	0	0	0	0	0	0	0	0	0	0	0	0	0	0	0	0	0	0	0	0	0	0	0	0	0	0	0	0	0	0	0	0	0	0	0	0	0	0	0	0	0	0	0	0	0	0	0	0
ENSSSCT00000091172	ENSSSCG00000047852	0.306774	0.0118503	0	0.0618351	0	0	0	0.0325808	0	0.0486279	0.0157103	0	0.00857291	0.0111535	0	0.0696674	0	0	0.0709025	0.00271362	0	0.00871479	0	0	0.0181732	0	0	0.0176528	0.0146073	0	0	0	0	0.00550666	0.0299981	0	0.0227345	0.0445795	0	0	0	0.0129675	0	0.0275584	0	0.0922439	0.0565024	0
ENSSSCT00000091171	ENSSSCG00000011930	0	0	0	0	0	0	0	0	2.99904	4.33025	0	0	3.48724	0	0	0	0	0	0	0	0	0	0	0	0	0	0	0	0	0	0	0	0	0	0	0	0.443516	0	0	0.815439	0	0	0	0	0	1.38186	0	0
ENSSSCT00000091170	ENSSSCG00000042932	0	0.0170291	0.00673403	0.0211567	0.0214438	0.0260317	0.0185534	0.00257248	0.00529551	0	0.00691098	0.0400537	0.0153993	0.0572422	0.0169215	0.0286037	0.00257482	0.0241441	0.00227428	0.00557074	0.0107759	0.0156541	0.0474574	0.00532561	0.00621789	0.01224	0.0289289	0	0.00599738	0.0206807	0.00289375	0.00986222	0.00399697	0.00565225	0.00559841	0.00241439	0	0.0163422	0.00582383	0.0159388	0.00336873	0.0399311	0.0117958	0	0.00254179	0.00811566	0.0106835	0.00870108
ENSSSCT00000091169	ENSSSCG00000044708	0	0.487734	0	0.459515	0	0	0	0	0	0	0.153953	0.413683	0	0	0	0	0	0	0	0.20476	0	0	0.50745	0	0	0	0.441898	0	1.18237	0.63181	0	0.0878784	0	0.0755475	0.0561209	0.0806762	0	0.262114	0.0778408	0	0	0	0	0	0	0	0.540581	0.0969149
ENSSSCT00000091168	ENSSSCG00000043766	0.0685859	0.418122	0.289351	0.422068	0.255738	0.468723	0.14968	0.593734	0.559099	0	0.311095	0	0.0594164	0.252988	0.159267	0.301997	0.505764	0.337908	0	0.150459	0.396877	0	0.279658	0.130762	0.526713	0.228406	0.5378	0.0508454	0.70683	0.261145	0.106577	0.468159	0.127581	0.138782	0.467364	0.272694	0.0220372	0.417307	0.221642	0	0.446655	0.106215	0.0724066	0.438096	0.374457	0.0332112	0.262317	0.36319
ENSSSCT00000091167	ENSSSCG00000044936	0	0	1.36083	0.234625	0	0.285125	0	0	0.313209	0	0.113544	1.75881	0	0	3.89215	6.20326	0	0.309406	0.381125	0.274573	0.318676	0	0.327474	0	0	0.144789	0	0.178617	0	0.0582468	0	0.42128	0	0	0.082781	0.0714007	0.283119	0	0.430571	0	0.398494	0	0	0	0	0	0.0902696	0.314499
ENSSSCT00000091166	ENSSSCG00000037158	5.23189	67.1654	14.0809	5.7465	50.8182	2.05552	3.05064	55.4399	3.19392	3.82485	72.9152	29.1505	1.28854	32.6765	16.0107	27.281	52.6058	4.70738	3.36289	81.123	16.3385	3.76014	62.1355	9.29811	54.6491	3.45431	4.36731	2.61353	74.9734	24.0572	6.14569	43.4456	4.25252	2.63929	40.4161	4.31175	2.25354	88.4047	27.4624	7.92752	37.9386	5.54735	2.3433	48.8054	3.24829	2.46543	69.0529	29.7888
ENSSSCT00000091165	ENSSSCG00000000117	0.826543	1.52274	2.65551	0	1.6874	2.64329	0.729977	0	0	0	0	8.11394	0	1.91094	4.76632	9.84731	1.51498	0	0.313184	3.13825	0	1.06384	1.36645	0	1.01192	1.25648	1.24167	0.06481	1.80192	6.62038	0.108679	0	1.65123	0	1.26154	0	0	1.92309	22.0909	0	0	1.9579	3.13796	2.58779	0.1591	0.507991	0.84068	11.873
ENSSSCT00000091164	ENSSSCG00000041670	0.0495159	0.545513	0.120365	0.378158	0.318579	0.357197	0.206728	0.217364	0.137677	0	0.142244	0.449672	0.0285973	0.471272	0.155811	0.362536	0.158987	0.125544	0.0221732	0.53407	0.10506	0.0872117	0.586072	0.0865372	0.333419	0.373914	0.778976	0.0757104	0.0779623	0.201628	0.0282128	0.106836	0.0454634	0.0275534	0.027291	0.0627711	0.0583362	0.138085	0.0757062	0.0295992	0.0985309	0.12977	0.134171	0.0565713	0.0908647	0.0175831	0.128959	0.0188514
ENSSSCT00000091163	ENSSSCG00000045183	2.20838	6.06685	12.4015	19.887	5.99419	35.1785	17.5586	18.292	5.4518	1.22349	4.18352	21.7006	1.43485	11.1762	8.07925	14.9983	10.9654	3.98324	0.727144	10.0098	8.82	1.287	10.0751	5.65306	26.5996	15.9042	11.6276	1.12555	4.75542	8.57687	1.66537	3.6577	3.04147	8.31295	7.0166	2.37757	0.941227	5.9356	6.81499	1.71809	4.82526	5.78769	6.52451	7.79179	1.36529	1.1071	4.52835	3.30124
ENSSSCT00000091162	ENSSSCG00000046911	0	0	0	0	0	0	0	0	0	0	0	0	0.156427	0.203515	0	0	0	0	0	0	0	0	0	0	0	0	0	0	0	0	0	0	0	0	0	0	0	0	0	0	0	0	0	0	0	0	0	0
ENSSSCT00000091161	ENSSSCG00000043440	0	0.106853	0.221835	0.406554	0.257895	0.137631	0.13582	0.0470797	0	0.106573	0.286688	0.639739	0.088574	0.572692	0.278717	0.198925	0.141368	0.159073	0.0332979	0.285465	0	0.147338	0.469008	0.107212	0.489321	0.0985635	0.332788	0.075797	0.131712	0.064883	0.0211838	0	0.0365749	0.0517218	0.0409833	0.00883728	0.039422	0.155523	0.0959253	0.0166686	0.0739827	0.146158	0.0971451	0.0238933	0.0186072	0.0396072	0.0558635	0.0318482
ENSSSCT00000091160	ENSSSCG00000013374	0.206703	10.2424	0	0.0890751	0.180568	0	0	28.6078	0.0743184	0	7.69455	0.194188	0.0432233	0.139247	0.0791599	0	14.4253	0	0.223424	6.10593	0.24197	0.0564925	0.372975	0.0298963	29.5037	0.0618403	0.115998	0	6.76715	0	0.0324892	0.322953	0	0	17.5367	0.0474376	0	6.6695	0.057213	0.0255644	0.236388	0.10274	0.0331089	14.2365	0.071344	0.159456	5.79605	0.138394
ENSSSCT00000091159	ENSSSCG00000047572	0	0	0	0	0	0	0	0	0	0	0	0	0	0	0	0	0	0	0	0.0382229	0	0	0.0814057	0	0.0159987	0.0125975	0.120513	0	0.0102876	0	0	0	0	0	0	0	0.0123165	0	0	0	0.086678	0	0	0	0	0	0	0
ENSSSCT00000091158	ENSSSCG00000045609	0	0	0.0760859	0.00996014	0.0576876	0	0.0399294	0	0.0099721	0	0	0.0411414	0	0.0718627	0	0.118502	0	0	0	0	0	0	0.39322	0	0	0.0737581	0	0	0	0.0333808	0	0.074287	0.0451607	0.0319316	0	0.00909316	0.0540845	0	0.0658019	0	0.0253749	0.0375976	0.0666386	0.0163901	0	0	0	0.0327704
ENSSSCT00000091157	ENSSSCG00000051015	0	4.95744	0	0	0	0	0.459675	1.11537	0	0	3.79549	0	0	0	0.978237	0	1.11638	0	0	10.386	0	0	0.823058	0.461813	2.56114	0.424559	0	0	5.59071	0	0	0	0.346599	0.367603	0	0	0.233487	7.08561	0	0	0	2.30843	0	1.88686	0	0	4.23509	0
ENSSSCT00000091156	ENSSSCG00000010591	0	0	0	0	0	0	0	0	0	0	0	0	0	0	0	0	0	0	0	0	0	0	0	0	0	0	0	0	0	0	0	0	0	0	0	0	0	0	0	0	0	0	0	0	0	0	0	0
ENSSSCT00000091155	ENSSSCG00000028471	0	0	0	0	0	0	0	0	0	0	0	1.14861	0	0	0	0.16918	0	0	0	0	0	0	0	0	0	0	0	0	0	0	0	0	0	0	0	0	0	0	0.373161	0	0	0	0	0	0	0	0	0
ENSSSCT00000091154	ENSSSCG00000044740	0	0.0130422	0	0	0	0	0	0	0	0	0	0	0	0.0153442	0	0	0.00690198	0	0	0	0	0	0.171738	0	0	0	0	0	0.0442102	0	0	0	0	0	0	0	0	0.105136	0	0	0	0	0	0	0	0	0.0347746	0
ENSSSCT00000091153	ENSSSCG00000027657	0.0365836	2.85792	0.0970133	0.0450261	0	0.151525	0.260345	0.181932	0.0208062	0.0381329	1.04993	0.0333819	0	0.0999583	0.129276	0.262231	0.148376	0.0505936	0.0238286	0.941167	0.0517474	0.017573	0.174031	0	0.570039	0.102595	0.0865998	0	0.883646	0.0812551	0	0.103331	0.0392605	0	0.593901	0.0474309	0.0376148	1.45968	0.0648323	0	0.216186	0.0261484	0	0.199483	0	0.0602303	2.57252	0.0683735
ENSSSCT00000091152	ENSSSCG00000046315	0.0296013	0.0212684	0	0.0154137	0.0357095	0	0.0231721	0.164928	0.0462967	0	0.02014	0	0	0.122331	0.0328752	0.133372	0	0	0.0265109	0	0	0	0.138301	0.0310399	0.199322	0.0927417	0.240871	0.0754346	0	0	0	0	0.040768	0	0.0571023	0.0281441	0.0366179	0.0666744	0	0	0.0294516	0.0484865	0	0.0570698	0	0.0315343	0.031134	0
ENSSSCT00000091151	ENSSSCG00000038383	0.111671	0.476546	0.655077	0.179731	0.146961	0.0578158	0.254303	0.401081	0.158776	0.210628	0.524939	0.262022	0.0908778	0.147475	0.623864	0.198208	0.312235	0.250958	0.215178	0.504797	0.0957318	0.0327807	0.398418	0.127743	0.418436	0.0946028	0.308401	0.0724375	0.275725	0.346453	0.092548	0.0525689	0.0159789	0.0301284	0.331986	0.106173	0.0478409	0.797051	0.174617	0.0637194	0.377086	0.159635	0.0746645	0.237767	0.30823	0.0865184	0.366086	0.579746
ENSSSCT00000091150	ENSSSCG00000002747	0.00912984	0.224489	2.48362	0.0158467	0.00734252	0.0606611	0.0492343	0.134107	0.0174523	0	0.0276077	2.78408	0	0.0205802	0.0168993	0.0771289	0	0.0434025	0	0.0333806	1.84457	0	0.0710928	0.0127647	0.0279438	0.0132019	0	0	0.0700774	0.0938264	0	0	0	0.018628	0.0654156	0.0101271	0.00430246	0.129261	0.394338	0	0.0201859	0	0.037108	0	0	0.00648402	0.150897	0.830733
ENSSSCT00000091149	ENSSSCG00000045226	0	0.279347	0.00489405	0.00768796	0	0	0.00385255	0.0149567	0.00384859	0.0544132	0.361631	0.0529265	0.00319761	0.116485	0.0163973	0.0415764	0.0149703	0.00350942	0	0.595147	0.0678733	0.0130021	0.117267	0	0.0361515	0	0	0.0112874	0.679955	0.0858858	0	0.0238917	0	0	0.0244124	0.00350938	0.0104366	0.940653	0.0973488	0.0496447	0.0734483	0	0.0128591	0.0569298	0.00369456	0.0275248	0.496922	0.0295103
ENSSSCT00000091148	ENSSSCG00000044496	2.20591	1.73875	3.59126	2.73347	9.70121	1.52662	2.3024	9.27803	7.45329	0.548844	2.05179	3.12302	1.45139	10.3226	4.96178	7.95744	6.11547	4.30087	0.55017	4.37975	4.42364	1.57377	11.3238	3.65999	16.9902	1.18439	38.7625	0.626185	1.64866	2.82629	0.700026	8.53091	1.97776	0.497212	2.00068	2.49554	0.296071	3.84551	1.18471	3.58033	7.26027	2.30516	1.03764	3.54107	3.07441	0.981627	1.39291	0.63784
ENSSSCT00000091147	ENSSSCG00000051008	0.0911591	0.034932	0.0773561	0.254426	0.0307915	0.303189	0.213129	0.465428	0.0342177	0.0418086	0.0231551	0.0627423	0.0442241	0.104114	0.0364468	0.061609	0.214439	0.0381359	0.0261255	0.131986	0.0361044	0.044956	0.170362	0.026765	0.732127	0.115999	0.118684	0.0148676	0.120565	0.0466649	0	0.0377636	0.0114786	0.044639	0.20901	0	0.0309304	0.0563186	0.0418127	0	0.0677212	0.0334471	0	0.16872	0	0.0349603	0.050405	0.0333174
ENSSSCT00000091146	ENSSSCG00000041073	0	0	0.284762	0	0.0592193	0.111828	0.0832601	0	0	0	0.0222663	0.0879871	0.175422	0.156763	0.0272594	0	0	0.0525078	0.0219823	0	0.0347185	0	0.217885	0	0.0600997	0.0295768	0.0898763	0	0	0.392645	0.00699247	0	0	0.0819487	0	0.0525071	0	0	0.239236	0.0440166	0.0814022	0.0562857	0.042755	0	0.0491359	0	0.0184398	0.119143
ENSSSCT00000091145	ENSSSCG00000016823	0.0495259	0	0	0.00573083	0	0	0	0.0780441	0.0401639	0.0721087	0.0249602	0	0.0429046	0.0165392	0.0672264	0.0805798	0.184128	0.0156961	0	0.108646	0	0.0678451	0.0822724	0	0.0336855	0.0106097	0.0447778	0	0.0974727	0	0.263373	0	0	0.0428696	0.0970543	0	0	0.0354136	0	0.0542763	0.0438004	0.0576873	0.0958556	0.410226	0.0660968	0	0.112449	0
ENSSSCT00000091144	ENSSSCG00000017136	0.0900356	0.0297426	0.304623	0.248962	0.17603	0.374846	0.275441	0.191853	0.0356088	0.259355	0.042247	0.329433	0.0968256	0.713842	0.324117	0.206329	0.207767	0.091508	0.0278055	0.228162	0.390848	0.0218729	0.220482	0.0488334	0.418111	0.119717	0.217264	0.0981064	0.157647	0.332308	0.0247654	0.140672	0.102621	0.134754	0.116359	0.0265665	0.0570603	0.0599401	0.117484	0.0222707	0.32949	0.166802	0.176664	0.0851294	0.127412	0.0859928	0.0877001	0.180846
ENSSSCT00000091143	ENSSSCG00000024125	0.0834296	1.00847	10.6911	5.24635	6.95933	5.87775	0.814447	2.70453	1.44812	0.028135	1.16198	8.28965	2.08324	12.3975	0.820286	5.93425	2.81149	3.13094	16.2317	0.0403725	8.45513	3.06853	1.21065	0.357656	1.93468	1.2064	1.64529	6.12562	0.820029	0.259789	3.05069	8.87864	0	1.15243	0	3.02359	3.25054	6.0576	5.85829	0.437846	7.03775	2.78136	1.74963	3.30948	0	0	8.29564	0.675429
ENSSSCT00000091142	ENSSSCG00000007324	0.290253	0	0	0	0	0	0	0	0	0	0	0	0	0	2.03875	0	0	0	0	0	0	0	0	0	0	0	0	0	0	0	0	0	0	0	0	0.075043	0	0.0884802	0	0	0	0	0	0	0	0	0.160675	0
ENSSSCT00000091141	ENSSSCG00000046419	4.36867	0.461881	6.33584	2.93731	3.52528	2.56579	1.73892	2.40137	1.71758	1.16704	0.826155	10.7464	0.893361	4.81819	2.27272	1.43915	1.45843	2.22071	1.13947	0.661044	4.13732	1.29263	3.54907	0.466243	3.36125	1.32979	3.9973	0.570638	0.518729	4.24121	1.65739	1.1096	0.303548	0.444163	1.06588	0.697785	0.427905	0.665369	1.61865	1.92858	1.00914	0.529995	0.625211	0.970842	0.501355	0.553565	0.38636	1.84473
ENSSSCT00000091140	ENSSSCG00000013405	185.919	114.578	152.659	155.968	135.916	185.222	192.339	97.4693	127.033	93.5444	118.793	121.395	123.92	169.696	185.218	231.375	96.1577	158.35	120.202	134.946	117.742	96.685	119.318	88.4858	116.026	149.791	82.0196	71.3447	102.327	93.4409	64.7197	130.574	24.2484	49.3622	83.2913	82.6644	65.5173	115.102	97.0973	49.2422	134.983	90.1306	83.2488	95.5621	84.6237	75.9771	124.149	98.0163
ENSSSCT00000091139	ENSSSCG00000048891	0.024036	1.84211	0.168454	0.0572153	0.0497072	0.332441	0.129021	0.866136	0.0107407	0.0337461	1.08712	1.32445	0.068417	0.129003	0.6788	0.297816	0.915665	0.0130589	0.0615048	1.99239	0.320561	0.0755971	0.263101	0.0972161	2.22384	0.0893737	0.128527	0.0665025	1.05019	0.231702	0.129125	0.0711227	0.0459393	0.02675	0.457989	0.0293822	0.0533989	1.71919	0.181122	0.0584987	0.0728822	0.0719922	0.01595	0.573737	0.0240587	0.0365795	0.856444	0.137263
ENSSSCT00000091138	ENSSSCG00000050908	0.0225272	0	0.0696945	0	0	0	0	0	0	0	0	0.113056	0	0	0	0.0380619	0	0	0.0134502	0	0.0371754	0	0.0350832	0	0	0	0	0.0191357	0	0.0524173	0	0	0	0.0167139	0.0165547	0	0	0	0.0301372	0.0403984	0.0149422	0	0.0130802	0	0	0.067995	0.0112827	0.038594
ENSSSCT00000091137	ENSSSCG00000007952	0	0.033821	0.0124826	0	0	0.00804236	0	0.00953704	0.00490806	0	0.0106755	0	0	0	0.052278	0.00795327	0.0357964	0.0313286	0	0.0722841	0	0	0	0	0.00864442	0.00680667	0.11491	0.00479823	0	0.00547645	0	0	0	0.0052387	0.0778319	0	0	0.0636153	0.0134943	0	0.00624451	0	0.00819953	0	0	0.00501458	0.0212182	0
ENSSSCT00000091136	ENSSSCG00000013281	0.012238	0.0211031	0.0746421	0.0254899	0.026574	0.0390301	0.0306561	0.0247949	0	0	0.00888156	0.0315866	0.0084815	0.0514949	0.00815492	0.0192989	0.0248175	0.0209443	0.0175366	0.0161081	0.0311591	0.0064664	0.045742	0.00769967	0.0299657	0.0165166	0.0398331	0	0.0115612	0.0170856	0	0	0.00770498	0.0108959	0.0134901	0	0	0.00945089	0.0196466	0	0.0194818	0.0128293	0.0341082	0.0125836	0.00489982	0.0156446	0.0176526	0
ENSSSCT00000091135	ENSSSCG00000045949	0.0308605	0.068983	0.092066	0.0187476	0.161324	0.00878765	0.00805261	0.00260521	0.0375402	0.0589734	0.0583242	0.165941	0.0311904	0.340094	0.0257052	0.0724192	0.00260758	0.0146708	0.0138193	0.0535954	0.054565	0.0226475	0.0865102	0.00809006	0.037782	0.0123957	0.0334822	0.0262144	0.0637737	0.0897593	0.0498197	0.169791	0.0283348	0.0228967	0.00283482	0.00978042	0.0109073	0.122471	0.0766731	0.0207535	0.143287	0.0438091	0.00895938	0.0132216	0.0308895	0.0136982	0.0448234	0.055808
ENSSSCT00000091134	ENSSSCG00000013523	1.28977	1.35915	1.19709	0	0	0.146907	0	0.653287	0	0	0	0.369881	0.111734	0	3.00808	0	0	0	0	0.14147	0	0.113583	0.964154	0	0	0	0	0	0	8.10296	0	0.166969	0.101504	0	0	0	1.18522	0	0	0.115648	0	0	0	0	0	0	0.0775173	3.38814
ENSSSCT00000091133	ENSSSCG00000000702	3.06284	1.81143	5.56984	3.56581	2.83588	4.97101	5.20951	2.51947	2.50439	1.96991	2.63016	1.82707	1.94501	1.87899	4.14698	4.01795	2.44576	1.71681	2.92921	2.90735	4.67935	1.91119	4.03671	0.857404	2.42339	4.56521	4.47447	1.93784	2.55872	5.2757	2.07706	1.83477	1.33257	5.33862	2.0768	1.42526	2.29751	1.55231	3.76609	1.44801	3.15921	4.78586	5.76448	1.46841	2.41098	2.01796	1.97596	3.44373
ENSSSCT00000091132	ENSSSCG00000051722	0	0.00435799	0	0	0	0	0	0.00460834	0	0	0	0.0260917	0	0.027345	0.0050522	0	0.0230626	0.00432518	0	0.00498972	0.00643465	0	0.0510092	0.00477015	0.0222775	0.00438535	0.0592265	0	0.0268593	0.00529249	0.00518387	0	0.00716017	0	0.0150435	0	0.00643128	0.0292754	0	0.00407897	0	0.00596106	0	0	0	0	0.0082022	0.00519571
ENSSSCT00000091131	ENSSSCG00000014136	0.364375	0.162899	0.541104	1.42174	0.858614	1.66012	1.00656	0.295298	0.326734	0.139262	0.343771	0.846414	0.178874	1.15356	0.65827	0.837281	0.206896	0.408801	0.189274	0.365031	0.515406	0.213923	0.962425	0.527275	0.993313	1.44719	0.893446	0.0297138	0.123347	0.310876	0.102421	0.396233	0.107057	0.151393	0.0963971	0.122408	0.0583822	0.378314	0.373259	0.143757	0.476931	0.356513	0.42314	0.241451	0.053492	0.0543436	0.141617	0.263574
ENSSSCT00000091130	ENSSSCG00000003712	0.0459071	0.530886	0.839119	0.16733	0	0	0	0.521523	0	0	0	0.136354	0	0	0	0.0923389	0.325832	0	0.1439	0.273349	2.02227	0	0	0	0.465685	0	0.10673	0	0	0.316641	0.246619	0	0	0	0	0	0.0324507	0.514899	0.36473	0.41163	0	0	0	1.75608	0.111594	0	0.553789	0
ENSSSCT00000091129	ENSSSCG00000045382	0.0841591	0.0134373	1.14842	0.799762	0.177669	1.87723	0.0622204	0	0.0621565	0.0516939	0.124063	1.44308	0.0911344	0.432114	0.25314	0	0.110222	0.19004	0.0251243	0	0.753937	0	0.268687	0.0294164	0	0	0.0171204	0	0	1.27694	0.0199798	0.167963	0.102108	0.753196	0.0309232	0.123358	0.0247876	0.0180534	1.62048	0.141491	0.241896	0.197587	0.0447938	0.0390612	0.0701987	0.0224137	0.0126452	0.652828
ENSSSCT00000091128	ENSSSCG00000023604	7.43232	34.664	174.451	85.5932	132.439	132.741	110.123	7.74298	98.6813	23.984	75.063	202.344	18.8925	278.577	107.639	66.6988	56.9198	96.861	16.7255	35.3386	24.2317	166.184	124.012	0.0698971	7.50792	20.6377	97.7953	5.66223	0.0918328	19.2455	172.187	47.1876	10.5355	42.4209	0.600066	38.3954	10.5703	14.2848	10.2806	133.026	32.9391	0.771568	11.2628	9.16722	29.6572	2.9351	5.64878	67.9991
ENSSSCT00000091127	ENSSSCG00000045009	0.0570761	0.452341	0.261432	0.92943	0.344269	0.118201	0.124561	0.152434	0.0595116	0.0764912	0.334201	0.885376	0.0269702	1.2398	0.368806	0.374054	0.147311	0.266401	0.111529	0.728491	0.176147	0	1.05697	0.054409	0.571724	0.280111	0.363105	0	0.183816	0.344091	0	0.221666	0	0.0173238	0.0915137	0.0246665	0.0623526	0.634447	0.059499	0.0418727	0.282216	0.142784	0.0361533	0.088921	0.0675171	0	0.1684	0.100747
ENSSSCT00000091126	ENSSSCG00000006866	3.43988	19.3864	1.80796	9.61753	2.84124	18.5668	5.1106	2.00919	25.6237	38.3244	1.01207	2.7995	0.671169	22.8663	38.8228	4.85208	5.31035	25.2218	19.456	25.5618	19.945	14.9282	1.15831	0	25.4581	17.5364	1.46259	0	14.2355	1.00952	0	0	0.560943	1.17263	25.5521	2.62233	0	0	1.52805	0.389023	18.6232	0	0	6.39957	0	0.264109	14.1367	0
ENSSSCT00000091125	ENSSSCG00000010759	1.3462	2.46732	4.16842	4.26885	3.89465	5.40802	2.75549	1.77204	1.61797	1.32038	1.72215	4.21318	0.72976	3.19809	1.08774	1.34838	2.20685	1.67849	7.67072	2.06016	4.3785	2.37814	4.81324	4.67864	2.64984	3.10061	4.63095	3.91128	2.9985	2.87918	2.0255	3.77767	2.74061	5.93898	3.98084	2.55219	3.81779	8.52854	4.76507	4.23924	3.33644	1.45243	2.39645	8.27835	6.05553	2.42166	3.47132	1.82757
ENSSSCT00000091124	ENSSSCG00000016605	0.396964	0.00487551	0	0.0212004	0	0	0	0.0103112	0.482888	0.066689	0	0	0.0132266	0	0.00565216	0	0.0412822	0.503236	0.177761	0.022329	0	0	0	0	0.0124615	0	1.65649	0.129693	0.00600978	0	0	0	0	0	0	0.11613	0.154693	0	0	0	0.0202542	0	0	0.0130825	0.0967876	0.124697	0	0
ENSSSCT00000091123	ENSSSCG00000025942	0.122875	0.336325	0.46549	0.475298	0.169406	0.499846	0.174054	0	0.457566	0	0.167203	0.503402	0.479014	0.580341	0.165707	1.16657	0.480558	0.200276	0.212234	0.202166	0.23588	0.780652	0.72171	0.128847	0.16118	0.346897	0.299956	0	0.196921	0.102111	4.12064	0.874883	0.214125	0.0976781	0.135447	0.216963	0	0.68909	0.271737	2.36881	0.512301	0	0	0.180493	0.272337	0	0.432549	0.791926
ENSSSCT00000091122	ENSSSCG00000005636	6.03242	0.649712	2.26228	0.386603	2.5664	1.27663	0.596099	0.867836	0.774133	8.68822	0.919625	1.24886	57.7263	2.32803	13.8987	1.8495	1.91821	0.923113	5.46657	0.665589	2.23166	24.2422	9.69935	0.396753	0.78661	0.309691	0.453108	5.34134	0.345637	0.905312	0.829786	1.82064	0.134839	0.166846	0.708242	0.495489	106.978	0.404294	1.02328	6.76608	2.27291	0	0.215548	0.44655	0.643111	12.807	0.450515	1.78567
ENSSSCT00000091121	ENSSSCG00000045977	0	0	0	0	0.022472	0	0	0	0.0388459	0	0	0	0	0.0419907	0	0	0	0	0	0	0	0	0.069626	0	0	0	0	0	0	0	0	0	0	0	0	0	0	0	0	0	0	0	0	0	0	0	0	0
ENSSSCT00000091120	ENSSSCG00000050310	0	0	0.0215432	0	0	0	0.542676	0	0	0	0	0	0.0211134	0.0244169	0	0.0366032	0	0	0	0	0	0	0.0303648	3.55232	0.039784	0.978943	0	0	0	0.0283547	0	0	3.22231	0	0	0	0.0229705	0	0	0	0	1.61812	0.0471707	0	0	0	0	0
ENSSSCT00000091119	ENSSSCG00000014872	0	0	0	0	0	0.0751535	0	0	0	0	0	0	0	0	0	0.130062	0	0	0	0.018093	0.419984	0	0.308271	0	0.141364	0	0	0	0	0	0	0	0	0	0	0	0	0.0636928	0	0	0	0	0	0	0.330216	0	0	0
ENSSSCT00000091118	ENSSSCG00000048445	0	0	0	0	0	0	0	0	0	0	0	0	0	0.0269271	0.0199	0	0	0	0	0	0	0	0.0401837	0	0	0	0	0	0	0	0	0	0	0	0	0	0	0.01845	0	0	0	0	0	0	0	0	0	0
ENSSSCT00000091117	ENSSSCG00000008396	0.0324975	0.135851	1.67655	0.0430737	0.381342	0	0.0215849	0.077813	0.0862508	0.096782	0.664656	0.432093	0	0.528322	0.0754644	0.0232942	0	0.0646051	0.0211671	0.482832	0.484749	0	0.110423	0.0123916	0.0976571	0.0313279	0.44714	0.0481833	0.840767	0.622119	0	0.0535437	0	0	0.410329	0.103929	0.127389	0.357434	0.142284	0	0.113656	0.0154852	0.0343078	0.29618	0.56185	0.110153	0.772382	0.101228
ENSSSCT00000091116	ENSSSCG00000046529	0	0	0	0	0	0	0	0	0	0	0	0	0	0	0	0	0	0	0	0.0154465	0	0	0	0	0	0	0	0	0	0	0	0	0	0	0.00517441	0	0	0	0	0	0	0	0	0.00402225	0	0	0.00282125	0
ENSSSCT00000091115	ENSSSCG00000049596	1.12584	1.48301	2.85635	2.10821	2.93833	3.64978	1.33328	2.23716	2.65253	2.14554	1.97392	3.21317	6.78976	1.95218	2.95758	1.21937	2.22821	2.48052	0.475067	1.92359	2.94	3.22227	3.15604	0.783255	1.33859	1.23142	2.41362	0.408287	0.894837	2.41815	0.666146	0.924936	0.195949	0.771056	1.37229	0.730768	0.665746	1.40727	1.40272	0.650349	1.50789	0.709275	0.57828	1.49343	0.931863	1.01484	1.58752	1.87936
ENSSSCT00000091114	ENSSSCG00000038343	0	0	0	0	0	0	0	0	0	0	0	0	0	0	0	0	0	0	0	0	0	0	0	0	0	0	0	0	0	0	0	0	0	0	0	0	0	0	0	0	0	0	0	0	0	0	0	0
ENSSSCT00000091113	ENSSSCG00000003391	0	0	0	0	0	0	0	0	0	0	0	0	0	0	0	0	0	0	0	0	0	0	0.0852156	0	0	0	0	0	0	0	0	0	0	0	0	0	0	0	0	0	0	0	0	0	0	0	0	0
ENSSSCT00000091112	ENSSSCG00000016494	0.127188	0.013846	0.0306617	0.0421451	0.0348711	0.0428022	0.00905123	0.125916	0.0180839	0.00946956	0.0996469	0.0373039	0.0225375	0.0695035	0.019262	0.0879121	0.0674118	0.0109934	0.0103554	0.0190238	0.139019	0.0101825	0.156662	0.05456	0.0990907	0.0195061	0.0282258	0.215097	0.0170673	0.0908016	0.019764	0.0636157	0.0159243	0.0450383	0.050982	0.024735	0.0694729	0.0483666	0.0430907	0.0311029	0.440988	0.0113635	0.0570659	0.123844	0.0144668	0.267907	0.107713	0.0165076
ENSSSCT00000091111	ENSSSCG00000031435	4.4041	6.11769	7.3285	3.2335	3.55963	5.73117	3.71188	1.62844	4.47723	0.162311	0.359573	4.86258	0.600909	6.7342	1.39399	3.55936	1.38431	4.00938	1.65661	1.34052	2.94347	1.13444	2.90128	0.634993	9.23358	2.32446	5.6443	0.729507	1.63821	6.27668	1.01628	1.48236	1.16977	7.57263	1.01948	1.62258	1.33866	7.78	1.88118	0.789794	9.59618	2.66912	2.10968	6.87761	1.36656	0.832775	0.860253	1.64736
ENSSSCT00000091110	ENSSSCG00000042532	0	0	0	0	0	0	0	0	0	0	0	0	0	0.081001	0	0	0	0	0	0	0	0.320405	0.201465	0	0	0	0	0	0	0	0.552802	0	0	0	0	0	0	0	0	1.37742	0	0	0	0	0	0	0	0
ENSSSCT00000091109	ENSSSCG00000042966	0	0	0	0	0	0	0.0885546	0	0.593971	0.019853	0.0073302	0	0	0.0242858	0	0	0	1.30605	0	0	0	0	0.0151009	0.042365	0	0.84516	2.78126	0	0	0	0	0	0.0254366	0.247299	0	10.2178	0	0	0	0	0	0	0.426948	0.0103856	10.7569	0	0	0
ENSSSCT00000091108	ENSSSCG00000046240	0.012779	0	0	0	0.015416	0	0	0	0	0	0	0.0137429	0	0.0912193	0	0	0	0	0	0	0	0	0.173145	0	0	0	0	0	0	0	0	0	0	0	0	0	0	0.0205598	0	0	0	0	0	0	0	0	0.00576031	0
ENSSSCT00000091107	ENSSSCG00000048804	0.0318088	0.0685634	0.0738074	0.149069	0.0383726	0.0271731	0.0581004	0.136949	0.157539	0	0.0432839	0.17104	0	0.0478015	0.176634	0.385166	0.0806312	0.158777	0	0.0348899	0.0674901	0.0350153	0.252645	0.141757	0.155772	0.0536619	1.78595	0	0.093905	0.268301	0.108743	0	0.131425	0.0265503	0.0262974	0.113411	0.0224849	0.153528	0.0911876	0.327999	0	0.0729433	0.0369388	0	0.151234	0.0254145	0.143382	0.35422
ENSSSCT00000091106	ENSSSCG00000050724	0	0	0	0	0	0	0	0	0	0	0	0	0	0	0	0	0	0	0	0	0	0	0.0439584	0	0	0	0	0	0	0	0	0	0	0	0	0	0	0	0	0	0	0	0	0	0	0	0	0
ENSSSCT00000091105	ENSSSCG00000005859	0	0	0	0	0	0	0	0	0	0	0	0	0	0	0	0	0	0	0	0	0	0	0	0	0	0	0	0	0	0	0	0	0	0	0	0	0	0	0	0	0	0	0	0	0	0	0	0
ENSSSCT00000091104	ENSSSCG00000014307	0.726808	0.751832	3.60356	4.04224	1.51105	2.93709	2.92546	1.90335	3.53113	0.544587	1.04161	2.40032	1.42338	0.88308	1.00899	2.04669	2.3206	1.61732	0.15927	7.79823	3.01311	0.714959	0.527422	1.02158	2.36654	1.91933	1.18283	0.319202	0.406306	1.38082	0.528657	0.645617	0.684565	2.65896	2.13929	0.21319	0.256882	0.472711	2.21213	0.367447	0.784675	1.64137	3.4614	2.08697	1.9503	0.654834	0.906175	1.02882
ENSSSCT00000091103	ENSSSCG00000051033	1.16641	0.233878	0.49454	0.459054	0.188159	0.78787	0.276047	0.583935	0.700014	1.74394	0.0861271	0.301443	0.17037	0.183439	0.241008	0.320823	0.26129	0.361072	0.838141	0.461178	0.383694	0.585262	0.418227	0.234664	0.655894	0.35302	0.805656	0.124427	0.0240241	0.299809	0.0309111	0.0526742	0.0587066	0.105661	0.224259	0.154743	0.321176	0.130926	0.0777629	0.072968	0.116951	0.0799773	0.118127	0.203378	0.156121	0.440683	0.126349	0.131672
ENSSSCT00000091102	ENSSSCG00000024748	0.558376	0.263694	0.145986	0.0982827	0.20872	0.0627043	0.0656679	0.127471	0.0984006	0.425099	0.214032	0.078938	0.824376	0	0.192154	0.283473	0.0956899	0	0.232433	0.267413	0.0556212	0.581766	0.279252	0.07422	0.34662	0	0.140788	0.192398	0.306467	0.228742	0.743837	0.0916293	0.0309463	0	0.260073	0.11216	0.394704	0.445381	0	0.909674	0.375584	0.31947	0.118727	0.323462	0.102334	0.142426	0.160707	0.0988059
ENSSSCT00000091101	ENSSSCG00000000994	0	0.219545	0.256383	1.49911	0	0	0	0	0	0	0	0	0	0	0	0	0	0	0	0	0	0.220739	0	0	0	0	0	0.0292005	0	0	0	0.472829	0	0	0	0	0	0.0921766	0	0	0	0	0	0	0	0	0.129127	0
ENSSSCT00000091100	ENSSSCG00000051607	0.0211851	0	0.266851	0.4578	0.357794	1.00744	0.56938	0	0.0497006	0.0347007	0	0.82019	0.17894	1.01877	0.0823486	0.0417601	0	0.0402849	0	0	0.262205	0.032649	0.395918	0.37765	0	0.168487	0.12929	0.0215949	0	0.172531	0.0724242	0.178266	0.137548	0.111992	0	0.0201422	0	0.0136336	0.127538	0	0.154572	0.166565	0.104558	0	0.0318076	0	0.0254652	0.0846878
ENSSSCT00000091099	ENSSSCG00000051396	0.290097	0.0474483	0.431551	0.0294745	0.29021	0	0.0738506	0.0286709	0.295099	0.127485	0.044931	0.375389	0.159369	0.414686	0.20431	0.0318796	0.0358712	0.134546	0.044358	0.0543264	0.330275	0	0.462809	0.0370971	0.017325	0.0272836	0.195755	0.036062	0.0668423	0.329274	0	0.109917	0	0	0	0.127817	0.0600186	0.0910689	0.243405	0	0.262818	0	0	0	0.198302	0	0.0595352	0.193951
ENSSSCT00000091098	ENSSSCG00000042489	0	0	0	0	0	0	0	0	0	0	0	0	0	0	0	0	0	0	0	0	0	0	0.057174	0	0.0249699	0	0	0	0	0	0	0	0	0	0	0	0	0.0393763	0	0	0	0	0	0	0	0	0	0
ENSSSCT00000091097	ENSSSCG00000015423	3.78486	3.13851	6.9077	6.03878	4.94944	5.57992	7.41904	4.13957	5.95762	1.76688	4.11508	6.7915	5.27635	5.42235	5.46685	5.924	3.96184	5.05862	2.49114	4.3504	6.91946	6.53763	6.00815	3.76876	3.55245	4.94281	5.20903	0.684224	3.26515	1.62216	2.19006	4.75034	0.787759	2.91998	3.59055	1.91907	0.645967	3.65588	2.10928	1.47829	3.87741	2.40112	2.65029	3.62253	1.17637	1.13408	4.06116	2.07939
ENSSSCT00000091096	ENSSSCG00000025928	16.819	8.73158	41.0028	171.476	104.355	62.4097	62.0669	26.6938	29.6282	34.9325	25.1593	71.8475	28.3897	48.4119	52.8178	52.0483	18.5033	33.3167	26.7414	33.0775	34.3889	41.1238	59.3884	89.8062	31.3043	70.7953	72.4745	97.1782	5.40884	29.5709	20.9159	24.8066	15.7837	37.0237	59.056	195.82	89.3009	24.868	15.7949	7.50782	23.1812	50.428	49.4938	8.27494	112.385	6.60001	10.4705	29.4535
ENSSSCT00000091095	ENSSSCG00000016956	3.20806	0.900039	2.55216	0.882964	3.15132	1.56602	0.454425	0.649971	0.692884	0.938344	1.22646	3.12146	0.33747	6.16399	1.06886	3.7168	0.394984	0.893264	1.68284	1.65887	1.97718	0.464133	3.68287	0.840992	0.953841	0.75106	4.32589	0.56059	0.622363	2.1061	0.496134	2.81813	0.577078	1.58113	0.176814	0.544667	0.7775	1.97606	1.28753	0.287654	3.43502	2.07188	0.665258	0.392697	0.252299	0.390577	0.798782	1.20391
ENSSSCT00000091094	ENSSSCG00000045730	11.2644	13.58	24.1655	30.5797	18.322	48.8707	20.3438	31.541	13.8566	25.2921	21.1263	47.7302	7.89445	57.2505	22.2092	33.6452	22.7147	16.3658	2.94717	21.7957	26.8541	8.13656	12.7728	5.57413	34.0897	13.0552	22.2456	9.41804	20.1769	39.7575	5.91334	24.4134	8.865	17.1846	19.3927	15.764	8.23096	19.0596	41.2178	7.49013	32.7408	21.0631	19.1072	22.9915	12.4152	5.66291	9.66068	10.4081
ENSSSCT00000091093	ENSSSCG00000042393	0.187225	0.119574	1.32397	3.01858	0.677576	2.46425	2.39564	0	0.375968	0.215805	0.195007	1.11362	0.624747	1.40679	0.323449	0.234322	0.14062	0.527437	0.180099	0.159725	0.588508	0.6473	0.699789	0.189053	0.135832	2.50007	0.778667	0.162572	0.0982613	1.6619	0.387192	0.377027	0.0327432	2.70874	0.114656	0.309866	0.254887	0.12495	2.52062	0.66529	1.02108	0.208991	2.59293	0.0534756	0.645493	0.17729	0.0875195	1.80574
ENSSSCT00000091092	ENSSSCG00000043401	0	0	0	0	0	0	0	0.282643	0	0	0	0.0512909	0	0.0430037	0	0	0.884967	0	0	0	0	0	0.200547	0	0.551791	0	0	0	0.152064	0	0	0	0	0	0	0	0	0	0	0	0	0	0	0.0429104	0	0	0.236483	0
ENSSSCT00000091091	ENSSSCG00000046102	11.1489	3.04091	0.327732	0.0135481	4.4727	0.103724	40.5991	1.06748	8.20643	6.37133	2.76156	0.0186539	33.6972	2.93249	10.1425	23.9293	2.1237	6.02367	17.5348	2.98229	0.202416	39.479	4.74089	17.9249	2.46868	187.413	0	6.84259	2.3965	0.635679	74.538	6.63545	10.187	55.0459	1.47704	8.22525	9.65573	1.80836	0.760799	120.054	4.62511	22.9113	76.8509	1.7501	11.6672	10.0614	2.02505	0.713204
ENSSSCT00000091090	ENSSSCG00000048434	1.10034	0.675715	5.00344	5.3476	5.87115	8.55619	4.6086	0.378703	0.992847	0.658541	0.639865	5.79528	2.33419	7.79081	2.74957	2.88403	0.336136	1.15348	0.739096	0.557039	5.59713	2.77657	4.79817	1.96	0.880813	4.8005	1.98586	0.611138	0.283192	4.57081	0.474224	4.28249	1.70971	5.03176	0.303228	0.784626	0.717972	0.626412	4.96612	0.777917	6.92419	4.93562	3.5467	0.410982	1.05195	0.886656	0.593492	3.35132
ENSSSCT00000091089	ENSSSCG00000050713	0.274809	0.263266	0.0655871	0	0	0.237889	0.0172098	0.295093	0.166191	0.153044	0.224368	0.0630479	0	0.0825954	0.0305203	0.123818	0.0557285	0	0.0246119	0.277314	0	0	0.26706	2.29955	0.551769	0	4.33816	0.100845	0.376436	0.230198	0	0	3.70691	0	0	0.182897	0.112669	0.452743	0	0.0640666	0.0802029	3.79553	0.0893563	0.0470949	0.192548	0	0.151951	0.0878842
ENSSSCT00000091088	ENSSSCG00000042223	0.140638	0.0752904	0.372947	0.766779	0.439116	1.01296	0.846201	0.402269	0.0991971	0.169383	0.0412766	0.421115	0.0609177	0.882686	0.156192	0.256259	0.310364	0.102253	0.207456	0.140649	0.216484	0.109281	0.200988	0.0780738	0.643146	0.414703	0.794343	0.236119	0.043961	0.750732	0.0659906	0.273097	0.133468	0.138104	0.282696	0.129782	0.254382	0.0585634	0.664048	0.0222537	0.691401	0.411943	0.225765	0.311903	0.186314	0.29083	0.0422628	0.354328
ENSSSCT00000091087	ENSSSCG00000046515	0.307197	0.163102	0.431854	0.504938	1.51807	0.476374	0.55242	0.217465	0.192956	0.20006	0.117516	0.833218	0.420032	2.05239	0.406941	0.475266	0.101326	0.232255	0.0928136	0.215163	0.460706	0.33246	1.3073	0.248387	0.575474	0.78852	0.608364	0.0452731	0.0961532	0.409073	0.594689	0.373729	0.0640815	0.140049	0.0652776	0.0527846	0.0575581	0.281062	0.152788	0.995607	0.324056	0.218249	0.223501	0.0951424	0.0703886	0.161657	0.10455	0.076091
ENSSSCT00000091086	ENSSSCG00000048441	0	0	0	0	0	0	0.014135	0.0640222	0	0	0.00409514	0	0	0	0.0250673	0.0203392	0.00457717	0	0	0	0	0	0.0421817	0	0.0884267	0	0	0	0.0266534	0	0.00514413	0	0	0	0	0	0	0.0232408	0	0	0	0	0	0.0348126	0	0	0	0
ENSSSCT00000091085	ENSSSCG00000049528	0	0	0	0	0	0	0.123181	0	0	0	0.508547	0	0	0.177355	0.327677	0	0	0	0	0.355987	0	0	0	0	0.433464	0	0	0	0.278728	0	0	0	0	0.0985081	0	0	0	0.265826	0	0	0	0	0	0.17697	0	0	0.283723	0
ENSSSCT00000091084	ENSSSCG00000022017	2.24781	0.0355932	0.862099	0.386929	0.851592	0.592465	172.645	0.169371	0.60046	2.556	0.117967	2.18428	0.933412	1.6471	7.5924	0.816078	0.772279	0.618193	2.27934	0.203764	0.157662	0.179956	2.53438	14.6488	0.864252	139.99	2.66048	0.814259	0.0877477	1.44806	0	0.0961961	21.3305	63.0573	0.163821	0.353249	1.10306	0.597757	0.276928	0.53303	0.49288	320.938	306.789	0.111426	0.111567	0.15832	0.0446602	0.636527
ENSSSCT00000091083	ENSSSCG00000050311	10.8643	2.14648	7.66199	8.9375	8.0837	12.7723	13.2703	2.96128	3.23266	3.68712	2.10351	21.6528	2.63169	17.2506	5.7812	3.14009	2.58357	4.31019	2.98202	2.6691	10.3998	2.28979	9.58219	3.11444	4.89298	7.22832	7.31829	1.08354	1.98747	8.98424	1.67446	2.05065	1.21793	2.36601	1.25789	0.985882	1.70906	3.06494	8.7296	2.0511	4.14056	3.0931	1.86978	1.80827	0.954456	1.44325	1.99803	3.62439
ENSSSCT00000091082	ENSSSCG00000050000	0.212891	0.0723687	0	0	0	0	0	0	0.329383	0.191228	0.0311496	1.7725	0	0	0.57965	0	0.0278529	0	0.0369029	0.120522	0	0	0.462031	0	0.142931	0	0.849399	0	0	0	0.0391288	0.577872	0.0648555	0.206357	0	0.0652937	0.0582533	0	0.472492	0.0800508	1.19345	0.63893	0.2233	0	0.0962348	0.0219477	0.0784214	0
ENSSSCT00000091081	ENSSSCG00000041665	0.0473969	0.32197	0.445622	0.237827	0.270293	1.03064	0.562162	0.45832	0.265068	0	0.543326	0.549879	0.246361	0	0.13399	0.271793	0.528639	0	0.0540256	0.387547	0.30474	0.204904	0.0644201	0.0497004	0.469494	0.166149	0.105184	0.0658822	0.508814	0.240622	0.0540109	0.223121	0.084775	0.417194	0.322977	0	0.0182748	0.399301	0.454563	0.0927248	0.177197	0	0.125093	0.40982	0.0646931	0	0.380681	0.147639
ENSSSCT00000091080	ENSSSCG00000001972	1.82809	3.05975	12.4538	14.5303	4.53738	14.0909	2.3467	19.9879	15.7034	0.499062	17.151	3.84157	3.5724	3.33929	19.3168	2.63904	22.9249	2.63715	0.860963	19.2508	3.6484	1.59602	3.15136	1.44872	22.6383	1.47365	3.31706	2.28112	13.7775	1.53402	4.6812	13.8867	1.88105	1.04064	14.1754	6.35305	1.12514	12.15	1.58425	3.68815	2.89203	1.16334	3.80052	3.33092	4.92683	0.727503	13.2351	4.78788
ENSSSCT00000091079	ENSSSCG00000007151	0	0	0	0	0	0	0	0	0	0	0	0	0	0	0	0	0	0	0	0	0	0	0	0	0	0	0	0	0	0.0256544	0	0.0856385	0	0	0	0	0	0	0	0	0	0	0	0	0	0	0	0
ENSSSCT00000091078	ENSSSCG00000042262	0	0	0	0	0.0253879	0	0	0	0	0	0	0	0	0.142318	0.0233728	0	0	0	0	0	0	0	0.157321	0	0	0	0	0	0	0	0	0	0	0	0	0	0	0	0	0	0	0	0	0	0	0	0	0.0240367
ENSSSCT00000091077	ENSSSCG00000014285	13.3011	43.922	21.1584	17.8374	43.2967	13.1612	12.8165	64.3609	20.3963	6.75515	24.0484	20.4576	0.450613	87.9665	22.901	67.6089	31.136	12.8584	14.092	61.5571	26.0405	7.72176	42.0429	18.798	122.974	18.8396	53.5724	11.7215	35.472	23.4931	1.6512	35.6166	27.7047	13.976	39.4808	18.9518	7.31432	52.8656	18.8098	1.749	34.8712	58.8614	27.937	42.8512	14.1318	14.7436	42.5946	9.92983
ENSSSCT00000091076	ENSSSCG00000015320	0	0	0	0	0	0	0	0	0	0	0	0	0	0	0	0	0	0	0	0	0	0	0	0	0	0	0	0	0	0	0	0	0	0	0	0	0	0	0	0	0	0	0	0	0	0	0	0
ENSSSCT00000091075	ENSSSCG00000046811	0.860237	1.27147	1.53166	2.65348	1.08716	2.52888	1.65892	5.63534	0.743184	0.120776	1.18172	2.65495	0.681352	1.37893	1.31933	1.19968	3.66339	0.498529	0.520957	1.57261	1.52969	0.533901	1.48516	0.566999	6.31906	1.23997	1.79997	0.175375	1.61565	1.64897	1.0643	1.08181	0.296591	0.975605	2.51964	0.397261	0.156364	1.4341	0.770356	0.653802	1.13031	0.536784	1.13217	1.90244	0.377221	0.139644	1.28023	0.477222
ENSSSCT00000091074	ENSSSCG00000016215	12.9363	6.73729	1.69935	0.362987	0.249656	2.44405	4.45651	8.41164	1.1092	7.52895	1.54473	1.8794	1.3399	0.0381932	0.0927423	1.49681	3.60774	0.141533	7.96661	6.63868	0.380037	2.05591	0.63103	1.55333	8.31223	1.82353	0.99858	15.4107	15.9663	4.50285	2.49897	2.4018	1.71727	5.72968	15.7486	2.98252	11.7134	13.3323	6.84452	1.50731	1.08852	1.91258	3.59648	10.9695	3.53239	16.0127	21.2517	0.514205
ENSSSCT00000091073	ENSSSCG00000016073	2.85732	19.489	11.764	18.7999	5.41059	22.5669	20.158	54.4834	5.80189	0.0514939	20.4482	20.11	5.21087	9.76368	15.1529	20.932	38.0883	7.08067	3.57262	24.9923	11.1269	4.37427	10.0401	15.4351	49.5989	26.1171	7.59479	1.19993	15.7198	7.38818	4.03622	6.64732	9.15696	8.60687	24.7237	3.0056	0.629638	18.4152	5.15505	2.85333	6.72836	18.4098	13.2929	31.0114	2.02089	1.00471	22.2178	3.48291
ENSSSCT00000091072	ENSSSCG00000031791	1.47108	0.310872	1.37684	0.709684	2.08781	7.5155	1.14028	4.4817	0.518804	0.81501	0.314004	1.93877	0.730909	1.54424	1.65781	1.03564	0.603221	0.894743	0.3875	0.344071	1.82073	1.01925	2.18321	1.06619	0.913754	3.80602	1.17944	0.694637	0.383195	0.843159	0.283502	1.03622	0.195792	0.38522	0.524632	0.43194	0.351722	0.306288	0.818634	0.28127	1.37754	0.538619	0.99234	0.787825	0.0649618	0.391786	0.396564	0.494173
ENSSSCT00000091071	ENSSSCG00000005217	0.0406685	0.0227267	0.0584163	0.0811767	0.159446	0.108085	0.0282983	0.0205992	0.00706731	0	0	0.053455	0.0293594	0.0509297	0.0112916	0.11834	0	0.00644448	0.00910567	0.0148693	0.0383502	0.0119381	0.0063336	0.0284299	0.0165966	0.0326706	0.0717006	0.00690917	0.00800401	0.0354859	0.00772392	0.162331	0.0160029	0.0452605	0	0.0354442	0.00479127	0.0392581	0.0116586	0.0151941	0.062942	0.0222048	0.0354205	0	0.0203534	0.010831	0.00407373	0.0116123
ENSSSCT00000091070	ENSSSCG00000009176	0.0105678	0.00506193	0.0280238	0.0385193	0.00637422	0.0240737	0.0220601	0.00535273	0.00550936	0	0.00479337	0.0227297	0.00915492	0.015881	0.0117365	0.0119035	0.00535759	0.00502383	0.00473225	0.0115914	0.0149481	0.00465322	0.0197495	0.00554068	0.00646898	0.00509371	0.0257975	0	0	0.0184422	0	0.00684032	0.00415837	0	0.011649	0.00502377	0	0.00680086	0.012118	0.00473784	0	0.0138479	0	0.00452758	0.00528886	0	0	0
ENSSSCT00000091069	ENSSSCG00000027322	0	0	0	0	0	0	0	0	0	0	0	0	0	0	0	0	0	0	0	0	0	0	0	0	0	0	0	0	0	0	0	0	0	0	0	0	0	0	0	0	0	0	0	0	0	0	0	0
ENSSSCT00000091068	ENSSSCG00000045158	0	0	0	0	0	0	0	0	0	0	0	0	0	0	0	0	0	0	0	0	0	0	0	0	0	0	0	0	0	0	0	0	0	0	0	0	0	0	0	0	0	0	0	0	0	0	0.0398595	0
ENSSSCT00000091067	ENSSSCG00000041515	0.0824511	0.0197469	0.0478288	0.0429332	0.0186497	0.0704349	0	0.046983	0.0376117	0	0.0467482	0.0960593	0	0	0	0	0.0104502	0.0293974	0.0876889	0	0	0.0181525	0.0770443	0.0432291	0.100944	0	0.109024	0	0.0304262	0.0659487	0	0.0533691	0	0.0229402	0.0454434	0	0	0.0663265	0	0	0	0	0	0.066234	0.0515805	0.0274485	0.0216801	0.0235428
ENSSSCT00000091066	ENSSSCG00000015857	0.0104859	0	0.111227	0.0709819	0.00632486	0.107493	0.00547232	0.00531128	0.0164001	0.0257636	0	0.0977328	0.00454202	0	0	0.0531511	0	0.00498493	0	0.0172525	0.00741616	0.0230859	0	0.0274889	0	0.0808684	0.0170652	0.0106888	0.0433388	0.0182994	0.0059746	0	0.0123785	0.0233399	0	0	0	0.0067482	0.0060121	0.00470116	0	0.0343517	0.0121771	0	0.0209917	0.0223414	0.00315111	0.0299412
ENSSSCT00000091065	ENSSSCG00000011726	0	0	0.00227122	0	0	0	0	0	0	0	0	0.0024562	0	0	0	0	0	0	0	0	0	0	0	0	0	0	0	0	0.141594	0.227189	0	0	0	0	0	0	0	0	0	0	0	0	0	0	0	0	0.112217	0
ENSSSCT00000091064	ENSSSCG00000044051	57.3141	6.81297	104.187	41.7234	339.512	28.5124	28.9271	3.59179	61.2886	62.0665	6.99287	34.2592	9.73879	265.741	110.589	123.774	4.32488	93.5738	44.6196	7.63863	148.757	4.95179	232.488	13.1901	3.49475	26.1479	88.5124	33.3491	2.5596	127.63	6.85624	177.651	10.8354	15.5852	1.29751	69.1194	23.0061	2.90598	76.889	4.60974	180.582	21.7043	19.8489	1.4391	63.6141	45.922	3.61487	79.7505
ENSSSCT00000091063	ENSSSCG00000051548	0.0332924	0	0.122619	0.0597119	0.0423935	0.0337072	0.00965242	0.0206104	0.015428	0.0302956	0.00838939	0.13791	0	0.016677	0.0205414	0.00625009	0.00375075	0.019344	0.0331296	0.0101437	0.023546	0.0097729	0.0553052	0.00193946	0.0203797	0.00178301	0.0301006	0	0.00436821	0.142021	0.00843069	0.0239439	0.0014556	0.00617525	0.00611643	0.00351705	0.00653712	0.0309475	0.0190881	0.0165844	0.019629	0.0242366	0.017183	0.0174332	0.0111079	0.00394071	0.0111162	0.0211249
ENSSSCT00000091062	ENSSSCG00000016922	13.326	10.0077	11.7437	7.13683	7.95712	16.3074	12.8439	16.3126	11.319	10.0346	11.3281	18.7924	11.1326	12.5242	15.8822	10.8346	19.4984	13.2617	9.48242	10.1881	9.93492	12.0862	10.0495	6.95893	16.6429	11.5903	7.25794	3.15227	9.09805	4.84907	2.53477	7.24886	1.67112	1.82397	13.6334	4.0692	3.12136	9.81962	5.4507	3.83431	6.20598	3.36211	2.75148	14.3358	3.39481	2.57296	8.81437	6.88591
ENSSSCT00000091061	ENSSSCG00000013012	0.0765659	0.0275061	0.361664	0.0299015	0.487804	0.226201	0.387089	0.167246	0.102286	0	0.0195351	1.18022	0.124368	0.622051	0.329507	0.107805	0.0460951	0.0113746	0	0.162716	0.798728	0	0.313009	0	0.17283	0.115328	0.307621	0.131704	0.0819379	0.0167022	0.329915	0	0.0451926	0.577839	0.0448372	0.170617	0	0.292563	0.0274368	0.130871	0.603081	0	0.250071	0.438745	0	0.160583	0.0402651	0.661336
ENSSSCT00000091060	ENSSSCG00000044352	0	0	0	0	0.00675366	0	0.00194778	0	0	0	0	0	0	0	0.00414507	0	0	0	0	0	0	0	0.0174377	0	0	0	0	0	0	0	0	0	0	0	0.00822829	0	0	0	0.0021399	0	0	0	0	0	0	0	0	0.00426281
ENSSSCT00000091059	ENSSSCG00000037682	0	0	0	0	0	0	0	0	0	0	0	0	0	0	0	0	0	0	0	0	0	0	0	0	0	0.0278849	0	0	0	0	0.23673	0	0	0	0	0	0	0.0203075	0	0	0	0	0	0	0	0	0	0
ENSSSCT00000091058	ENSSSCG00000003170	0.0181954	0.0174311	0	0	0.0282215	0.0828996	0.176348	0.0184325	0	0.0298037	0	0	0.0562957	0.0507811	0	0.00585581	0.00527121	0.00988566	0.0256077	0.0256602	0.0220606	0.0251801	0.0631512	0.0190797	0.0159117	0.0425985	0.0126908	0.0450435	0.0122779	0.0483862	0	0	0.036822	0	0.00573058	0	0	0.0100368	0	0	0	0.0613108	0	0	0	0	0.0031245	0
ENSSSCT00000091057	ENSSSCG00000041519	0	0.0138719	0	0	0	0	0	0	0	0	0.0525439	0	0	0.0217605	0.128653	0	0.0183527	0	0	0.0476484	0	0	0.263847	0	0.0221599	0	0	0	0	0.0168466	0	0	0	0	0	0	0.0230304	0	0	0	0	0	0	0	0	0	0.00870282	0
ENSSSCT00000091056	ENSSSCG00000046498	0	0.428076	0	0.0256495	0	0.020038	0.0991544	0.43841	0.0293489	0	0	0	0.0731537	0	0.0976902	0.4201	0.438809	0.17061	0.0252092	0.370491	0	0.08366	0.013151	0.154958	0	0.159416	0.0400825	0.0143461	0.336543	0	0.0721702	0.0182195	0	0.0352418	0.213315	0.0702505	0.0223842	0.181144	0	0.0220841	0	0.0783796	0.0939761	0.0723566	0.0563486	0.0337341	0.211466	0
ENSSSCT00000091055	ENSSSCG00000040859	2.15496	14.8446	15.7419	12.0557	16.3209	14.3897	8.56113	15.1039	3.60912	2.2392	12.7192	5.46545	3.06865	12.974	7.68847	11.8182	12.2976	3.32306	3.07591	17.5726	13.9073	2.28917	14.8003	2.35149	20.1334	4.94682	7.67169	2.71148	10.6481	6.94162	0.736703	5.9805	3.05269	7	8.72975	3.09253	3.38933	13.8335	6.61016	2.1738	11.8995	7.28904	5.56026	11.8581	8.31117	6.02617	16.0277	7.46076
ENSSSCT00000091054	ENSSSCG00000005678	10.9282	6.45753	7.84128	3.60362	5.25023	8.92467	4.47862	4.74621	10.9715	19.8501	6.84414	4.87939	5.71679	4.14163	6.55094	5.01868	4.78157	8.94556	6.80143	5.28175	7.65588	3.95742	5.20059	2.35207	4.63471	3.07745	9.9546	6.60963	6.09306	6.00749	2.00211	4.83634	2.43704	4.56668	5.1603	17.9237	8.34455	8.03049	3.94157	1.42436	6.40318	4.11299	4.19171	4.58198	17.5132	9.40728	9.41151	5.79708
ENSSSCT00000091053	ENSSSCG00000050494	0.110778	0.212249	0.110161	0.216312	0.267274	0.268128	0.0722649	0.112221	0.332077	0.249496	0	0.198556	0.107963	0.811563	0.0768936	0.202768	0	0.131657	0.0496064	0.197451	0.293803	0	1.63034	0.0435606	0.0678119	0.413815	0.518315	0	0.0981106	0.628297	0.315591	0.0537784	0.0435907	0	0.0610559	0.0789934	0.0880948	0.160404	0.158786	0.173827	0.238805	0.072581	0	0	0.138603	0.0885088	0.183093	0.0948933
ENSSSCT00000091052	ENSSSCG00000032067	0	0	0.119377	0	0.00905103	0.230738	0.164452	0	0.140814	0.356394	0	0.0860665	0.201492	0.0112751	0.166652	0.0253535	0	0.22114	0	0.00822958	0.774728	0.138754	0	0.0314698	0.045928	0.0578623	0.0610517	0	0	0.0436447	0.0085498	0.0971288	0.0885699	0.19205	0	0	0.498537	0	0	0.195097	0.0895785	0	0	0.0642892	0.00750989	0	0	0.0771238
ENSSSCT00000091051	ENSSSCG00000042013	0	0.0898118	0	0	0.0411255	0	0	0	0	0	0.0541208	0.0488829	0	0.294578	0.0283959	0	0	0	0.0305318	0.0747861	0	0.0900657	0.557468	0	0	0.0657278	0.0416104	0	0.110706	0	0.029136	0	0	0.0379402	0	0	0	0.0658172	0	0.122272	0.0339184	0	0	0	0	0	0	0
ENSSSCT00000091050	ENSSSCG00000003583	3.00122	2.96261	3.25309	5.70144	0.90169	6.161	4.86849	4.75701	1.50813	5.59818	2.87531	4.65526	4.21384	0.891745	6.36531	3.68265	5.23284	2.55514	1.07823	1.84624	2.7723	3.71076	1.59948	1.36114	4.33448	2.89871	1.5925	1.43949	2.15608	2.75153	1.02081	2.04235	1.6547	2.67335	4.33977	2.64462	0.846986	1.64869	5.53518	0.580679	1.16565	3.6823	3.81986	4.23149	1.82471	1.80223	2.68167	5.67287
ENSSSCT00000091049	ENSSSCG00000006453	1.30908	1.89778	4.10122	15.3945	5.47133	8.0491	4.70965	3.68501	2.03533	2.4858	1.89168	1.51164	1.81651	7.48601	5.57099	5.83946	3.26549	3.42003	2.12175	1.51212	4.88321	0.984498	6.53835	1.56706	2.38985	3.07674	2.95999	1.49972	1.51849	7.0355	2.46865	4.46917	0.282631	2.57212	1.44301	2.60492	1.34709	1.28977	5.0945	1.39713	5.91677	2.07974	1.6211	1.4195	4.13966	2.47442	1.62577	5.98725
ENSSSCT00000091048	ENSSSCG00000015917	0	0	0	0.674367	0	0	0	0	25.3463	0	0.0202563	0.0853806	0.0322397	0	0.103328	0	0.0415077	87.7264	0	0.016328	0.163186	0.0262186	0.0834593	0.0234143	0	0.660114	6.40174	0	0.0175785	0.212155	0.0805758	0	0	0	0	2.92265	12.3141	0	0.1835	0.050054	0.177729	0.0780261	0.311163	0	1.56451	0	0	0.255031
ENSSSCT00000091047	ENSSSCG00000047187	0	0	6.70894	51.6097	4.30869	12.8826	17.2416	0	1.70687	1.46258	0.540018	24.967	2.70739	13.1949	6.94172	2.68209	1.20716	5.37682	0.533132	1.79558	3.15757	3.80066	12.7936	5.30578	2.00418	76.753	1.21097	0	0.702946	3.4628	0	0	0	9.10929	0.656183	0	0	0	10.9217	1.20096	2.36907	3.70522	29.5524	1.02015	0	0	0.357772	6.79895
ENSSSCT00000091046	ENSSSCG00000051494	0	0.0768017	0	0	0	0	0	0.0507586	0	0	0.0399999	0.0172432	0	0.0180715	0.0311626	0.0203181	0.00812875	0	0.00897496	0.0923315	0.0113399	0	0.157315	0.00840654	0.142318	0.00772839	0.013047	0	0.0260341	0	0	0.0181622	0.00788657	0.0356886	0.015465	0.0057167	0.00566699	0.0206371	0	0.0143769	0	0	0.0302571	0.0223257	0	0	0.0132503	0
ENSSSCT00000091045	ENSSSCG00000049846	0.00250557	0.0216029	0.0132886	0.00521871	0.00604519	0.0285389	0.0235366	0.00761463	0	0	0	0	0.00217059	0.0225919	0	0.0451563	0.0101621	0.00238225	0.00897595	0.0329792	0.00708823	0.00661954	0.0374602	0.0105093	0.00613506	0.0217385	0.0163106	0	0	0.0174902	0.00571041	0	0.00394372	0.0111539	0	0	0	0.0225743	0.0430969	0.00673992	0.0199432	0	0.00581932	0.00644081	0.00752379	0	0.00150589	0
ENSSSCT00000091044	ENSSSCG00000017877	26.8138	8.74575	8.20216	10.4466	8.35273	13.1066	11.2018	8.18559	9.62493	30.0459	10.29	2.2662	8.13404	7.17189	14.1989	12.2067	9.35404	11.0912	36.3331	8.0102	7.41443	5.39044	4.75007	1.11471	9.50841	6.96095	1.42176	29.1711	9.45499	6.16086	1.29516	6.78943	3.12172	8.00155	8.2401	6.06432	32.9718	7.88925	6.6591	5.93211	6.87863	5.56834	6.816	8.54931	5.94285	29.9351	9.99827	7.53037
ENSSSCT00000091043	ENSSSCG00000028996	0	0	0	0	0	0	0	0	0	0	0	0	67.2732	0	2.91104	13.5576	0	10.1977	0	0	0	0	0	11.9103	0	16.8454	0	0	0	12.8465	127.133	0	0	7.62807	0	0	0	0	8.89606	61.5934	0	0	21.9194	0	0	0	0	0
ENSSSCT00000091042	ENSSSCG00000043687	0.018918	0.0258905	0.00716675	0	0	0.00307828	0	0.0465423	1.96689	0	0.00980676	0.069754	0	0	0.0150074	0.0913254	0.0411041	1.88349	0	0.00592871	0.0191139	0	0	0.0963531	0.00992616	0	2.58178	0	0.00638277	0.0188654	0.0030797	0	0	0	0.0148954	0.467655	0.0248351	0.0904401	0.0123961	0.00242329	0	0.0814527	0	0.0370519	0.746613	0.0316696	0.00812144	0.00617346
ENSSSCT00000091041	ENSSSCG00000050658	0	0	0.00635171	0	0	0	0	0	0	0	0	0	0	0.00719898	0	0	0	0	0	0	0	0	0.0179052	0	0	0.00461804	0	0	0	0	0	0	0	0	0	0.00455462	0	0	0	0	0	0	0	0	0	0	0	0
ENSSSCT00000091040	ENSSSCG00000043896	0.0250789	0.106398	0	0	0	0	0	0.0108881	0.0186779	0.0293419	0.0260009	0.0205489	0.0279334	0.010768	0	0	0	0	0.00320866	0.0864541	0.0101354	0	0	0.0187841	0.0482487	0	0.058306	0.0401719	0.0592297	0.0250091	0	0.0231901	0.0197369	0	0.0868835	0.122628	0.0405205	0.166006	0.0287579	0	0	0	0.016642	0.0798172	0	0.0076333	0.0452184	0.0327357
ENSSSCT00000091039	ENSSSCG00000041569	0	0	0	0	0	0	0	0	0	0	0	0	0	0	0	0	0	0	0	0	0	0	0.0619409	0	0	0	0	0	0	0	0	0	0	0	0	0	0	0	0	0	0	0	0	0	0	0	0	0
ENSSSCT00000091038	ENSSSCG00000000046	0	0	0	0	0	0	0.0647855	0	0	0	0	0	9.90379	0	0	0	0	0.0804754	0	0	0	10.7236	0	0	0	0.0761552	0	0	0	0	43.3972	0	0	0.0627989	0	0	0	0.058102	0	25.7889	0.194626	0	0.0524223	0	0	0	0	0
ENSSSCT00000091037	ENSSSCG00000010654	3.83378	2.21843	0.602712	0.705625	0	1.23089	0.823572	0.682042	0.652816	0.0140484	3.15888	1.92466	0	0	5.40559	0.782524	2.92197	1.67576	1.07538	7.72823	0.588387	0	3.8228	0.580081	1.76405	0.409266	1.84943	0.472099	21.3598	2.17527	0.171037	0.682839	0	0	1.50322	1.47188	0.209162	5.35392	0.240954	0.392209	0.409599	0.606895	0.0846593	1.52493	0.420654	0.370039	6.72434	0.597546
ENSSSCT00000091036	ENSSSCG00000042041	0	0	0	0	0	0	0	0	0	0	0	0	0	0.113064	0.208894	0	0	0	0	0	0	0	0	0	0	0	0	0	0	0	0	0	0	0	0	0	0	0	0	0	0	0	0	0	0	0	0	0
ENSSSCT00000091035	ENSSSCG00000050569	0.0643966	0.14806	0.0597689	0.274962	0.25636	0.176037	0.10082	0.176136	0.0402867	0	0.105153	0.0923383	0.0725232	0.454836	0.22886	0.31916	0.0587653	0.153068	0.190323	0.148332	0.0819798	0.102079	0.830397	0	0.339011	0.167613	1.00609	0.0196926	0.098857	0	0.198133	0.383481	0.0152039	0	0.156167	0.146943	0.0364164	0.323249	0.0369216	0.282935	0.358797	0.0759461	0.0224347	0.0882868	0.0902402	0.0343009	0.0541847	0
ENSSSCT00000091034	ENSSSCG00000017607	1.01076	0.661282	4.51086	0	0	0	0	0	0.325594	0	3.15336	13.6803	0	2.14876	0	7.21991	0	0	0	2.13622	15.9943	0	1.50503	0	1.1268	0	0.0133736	0	1.45558	11.0807	0	1.76594	0	0	0	0.296896	0	4.26246	22.9641	0	3.53204	0	0	2.54194	0.304338	0	0.523524	25.9984
ENSSSCT00000091033	ENSSSCG00000000249	0	0	0	0	0	0	0	0	0	0	0	0	0	0	0	0	0	0	0	0	0	0	0	0	0	0	0	0	0	0	0	0	0	0	0	0	0	0	0	0	0	0	0	0	0	0	0	0
ENSSSCT00000091032	ENSSSCG00000005472	0	0.00252358	0.00349276	0	0	0	0	0	0	0	0	0	0	0	0	0	0	0	0	0	0	0	0	0	0	0	0	0	0	0	0	0	0	0	0	0	0	0	0	0	0	0	0	0	0	0	0	0
ENSSSCT00000091031	ENSSSCG00000046580	0	0	0	0	0	0	0	0	0	0	0	0	0	0	0	0	0	0	0	0	0	0	0	0	0	0	0	0	0	0	0	0	0	0	0	0	0	0	0	0	0	0	0	0	0	0	0	0
ENSSSCT00000091030	ENSSSCG00000049470	0.0159325	0.0152632	0.021125	0.0165924	0.0192201	0.0181474	0.0166294	0.01614	0.0166123	0.026097	0.0144534	0.0456912	0.0138024	0.023943	0.0176946	0.0358927	0.0161547	0.0151483	0.0142691	0.0174757	0.0225364	0.0140308	0.0297753	0.0167068	0.0195059	0.015359	0.025929	0.0162406	0.0188141	0.0556085	0.0181557	0.0206256	0.0125387	0.0177315	0.0175625	0.0151481	0.0112623	0.0410132	0.0548091	0.014286	0.0211358	0.0208777	0.018502	0.013652	0.0159475	0.0169729	0.00957566	0.0545916
ENSSSCT00000091029	ENSSSCG00000048437	0	0.256588	0	0	0.0403884	0	0	0	0	0	0.20501	0.0360051	0.0652585	0	0	0	0	0	0	0.229518	0.0473571	0.0958224	0.156422	0	0	0	0	0	0.177909	0	0.0190759	0	0	0	0	0	0.00591654	0.290869	0	0.04503	0	0.0438716	0.0194397	0	0	0	0.0855181	0
ENSSSCT00000091028	ENSSSCG00000050101	0	0	0	0	0	0	0	0	0	0	0	0	0	0.0965834	0	0	0	0	0	0	0	0	0	0	0	0	0	0	0	0	0	0	0	0	0	0	0	0	0	0	0	0.0481249	0	0	0	0	0	0
ENSSSCT00000091027	ENSSSCG00000041491	0.00115937	0	0.00153722	0.00724436	0.00419582	0.00264108	0.00726051	0.00117447	0.00120884	0.00189902	0.00210349	0.0132994	0.00200874	0.00871137	0.00257519	0.00522365	0	0.00551154	0	0.00254334	0.0114795	0.00102099	0.0238335	0.00243143	0.00993579	0.00335293	0.00566039	0.00236359	0.00136906	0.00944185	0.00132115	0.00300175	0.000912415	0	0.00127799	0	0.00327813	0.00149222	0.00398833	0	0.00461402	0	0.0026927	0.00496712	0	0	0.000696799	0
ENSSSCT00000091026	ENSSSCG00000044342	0.0186601	0.0860297	0.0463907	0.0570847	0.0323591	0.0358665	0.136335	0.0956977	0.0583692	0.0649503	0.0941614	0.105355	0.14953	0.0876314	0.0984386	0.1537	0.100515	0.0343746	0.012534	0.0537275	0.0115477	0.123247	0.0871824	0.0440258	0.134216	0.0730785	0.125268	0.0142658	0.0716143	0.0108548	0.0318961	0.0256665	0.00550702	0.0220651	0.0269972	0.0232858	0.0148392	0.0465336	0.0414577	0.0271891	0.0263015	0	0.0135435	0.0679543	0.0221798	0.00621208	0.0539724	0.0306369
ENSSSCT00000091025	ENSSSCG00000007915	0	0.00795934	0	0	0.0200455	0	0.00867178	0.00561106	0	0	0.0125618	0.0158845	0	0.0332949	0	0	0	0	0	0.00911312	0	0	0.0258784	0.00290404	0.016953	0	0	0	0	0	0	0	0	0	0	0	0	0.00712908	0	0	0	0.0108872	0	0.00949219	0	0	0	0
ENSSSCT00000091024	ENSSSCG00000050253	0.00218253	0.0313628	0.00868152	0.0136376	0.0526579	0.0174016	0.02278	0.0176877	0.00455133	0	0.00593977	0.0438135	0.0189074	0.121355	0.00484783	0.0442512	0.00442595	0.00830045	0	0.0191515	0.033959	0.0288305	0.0815763	0.0205974	0.0160322	0.0168318	0.042623	0.0111237	0.0128864	0.0279312	0.0248709	0.0169525	0.00687053	0.0461504	0.014435	0.00207509	0.00308556	0.0196638	0.0100108	0.0234838	0.0144766	0.0171598	0.0126726	0.00561041	0.00655376	0	0.00787041	0.0274204
ENSSSCT00000091023	ENSSSCG00000042975	0	0.0200418	0.0277388	0.0653615	0.16825	0.0635438	0.0655073	0.0353219	0.0145422	0.0228449	0.0189785	0.139991	0.0120824	0.094317	0.0154896	0.149245	0.0070708	0.0397819	0.0312275	0.0535431	0.0789122	0.0245648	0.15639	0.0292497	0.042688	0.0873931	0.147536	0.0071084	0.0247045	0.0730184	0.0238399	0.0180553	0.0384168	0.0155219	0	0.0198907	0	0.0359024	0.103955	0.0125058	0.027753	0.0639662	0.040491	0.0537785	0.0069801	0	0.041912	0.0238944
ENSSSCT00000091022	ENSSSCG00000039049	0	0	0	0.412142	0.00437992	0	0.363796	0	0.00757131	0	0	0.0052061	0.00314532	0	0	0	0	0.0517804	0	0	0.00513564	0	0	0	0	0.00350005	0	0	0	0	0	0	0.0057147	0.00404068	0	0	0	0	0	0.00325552	0	0.00475766	0.00421628	0	0	0	0	0.530792
ENSSSCT00000091021	ENSSSCG00000041810	0.114486	0.00471729	0.088141	0.0333327	0.105439	0	0.151616	0	0.120655	0.106869	0.0189848	0.224178	0.0170632	0.218296	0.187304	0.106771	0.0886225	0.189612	0.0352804	0	0.398756	0.00650461	0.126534	0.0129086	0.0195928	0.320416	0.110188	0	0.0305275	0.0100255	0	0.0541841	0.0184075	0.0479512	0.156053	0.0175565	0.00696152	0.0221824	0.0381138	0	0.0130646	0.024197	0.107218	0.12658	0	0.0209827	0.0110981	0
ENSSSCT00000091020	ENSSSCG00000032079	0	0.034475	0	0	0	0	0.00484657	0.0282236	0	0	0.0621327	0	0	0	0.00386775	0	0.0482592	0	0	0.075125	0.0147783	0	0.0216947	0	0.0909583	0	0.00755689	0	0.272794	0	0	0.00601123	0	0	0.0998112	0	0	0.366063	0	0	0	0	0	0.0885285	0	0	0.319544	0
ENSSSCT00000091019	ENSSSCG00000001042	0	0	0	0	0	0	0	0	0	0	0	0	0	0	0	0	0	0	0	0	0	0	0	0	0	0	0	0	0	0	0	0	0	0	0	0	0	0	0	0	0	0	0	0	0	0	0	0
ENSSSCT00000091018	ENSSSCG00000037000	0.288692	0.390027	0.657595	1.24885	0.473281	0.252942	0.699217	0.521166	0.0578867	0.67293	0.372692	0.143292	0.445682	0.734189	1.34825	2.08867	0.427819	0.0492662	0.649696	0.580535	0.958059	0.293347	1.05829	0.717994	0.403285	1.06325	0.421639	0.203729	0.236012	0.740637	4.22609	3.8475	0.588385	1.65999	0.53854	0.61582	0.0549419	0.719328	1.12469	4.03553	2.12109	1.82844	0.47279	0.767482	1.02249	0.197143	0.722951	3.28037
ENSSSCT00000091017	ENSSSCG00000044739	0	0	0.0530623	0.191715	0.0482775	0	0.0334161	0	0.0333818	0	0	0	0	0.0962246	0	0	0.0649243	0	0	0	0	0	0.194455	0	0	0	0.273542	0	0	0	0	0	0	0	0	0	0	0	0	0	0	0	0	0	0	0	0	0.0365665
ENSSSCT00000091016	ENSSSCG00000040595	0	0	0	0	0	0	0	0	0	0	0	0	0	0	0	0	0	0	0	0	0	0	0	0	0	0	0	0	0	0	0	0	0	0	0	0	0	0	0	0	0	0	0	0	0	0	0	0
ENSSSCT00000091015	ENSSSCG00000044055	0	0	0	0	0	0	0	0	0	0	0	0	0	0	0	0	0.0626056	0	0	0	0	0	0	0	0	0	0	0	0	0	0	0	0	0	0	0	0	0	0	0	0	0	0	0	0	0	0	0
ENSSSCT00000091014	ENSSSCG00000010735	0.168707	0.646482	0.671073	0.27153	0.148015	1.22284	0.160079	0.326274	0	0.226095	0.111306	0.439836	0.332164	0.530107	0.0851664	1.26112	0.217713	0.0874931	0.16483	0.773841	1.21487	0.162077	0.143313	0	0.600861	0.20699	1.14816	0.093802	0.398442	0.231965	0.262158	0.178693	1.01389	1.5874	0.0676248	0.102074	0.119255	0.848828	1.79386	0.0687604	0.366227	0	0.267158	0.328545	0.199569	0.294094	0.322623	0.875856
ENSSSCT00000091013	ENSSSCG00000010148	0	0	9.22753	0	0	0	0	0	0	0	0	0	0	0	0	0	0	0	0	0	0	0	0	3.62063	0	0	0	0	0	0	0	0	0	0	0	0	0	0	0	0	0	3.7147	0	0	0	0	2.35782	0
ENSSSCT00000091012	ENSSSCG00000042981	0	0	0	0	0	0.036756	0	0	0	0	0	0	0	0.0484945	0.0477852	0	0	0	0	0	0	0	0.281435	0	0	0	0	0	0	0	0	0	0	0	0	0	0	0	0	0	0	0	0	0	0	0	0	0
ENSSSCT00000091011	ENSSSCG00000023408	1.96321	0.0683908	0.0473281	3.13743	0.353095	1.83769	0.886698	1.67058	2.33729	2.97013	4.08003	3.31664	0.50713	0.118011	0.0951421	1.09362	0.767284	1.4797	2.65336	3.47672	0.262548	0.634974	4.62954	1.95382	0	0.578089	32.3334	5.08664	0.269765	0.13289	0	3.03132	0.443846	0.286021	2.55754	10.4528	1.10011	1.97553	0.0982345	0	0	2.24515	0.107774	2.29392	8.6963	4.05354	1.68621	4.90854
ENSSSCT00000091010	ENSSSCG00000029408	0	2.61763	1.30663	1.91261	0.936637	14.0987	3.07012	4.5831	4.95073	0	0.501169	6.70129	0.168155	13.5752	1.60851	4.22144	3.54264	0.326516	3.98497	0.442192	2.83009	0.249832	2.53928	0.375764	1.33444	3.51209	1.89536	0	0.49369	5.07241	0	2.04891	0.270267	1.3626	2.22194	0.227139	0	1.09542	1.9861	0.656021	3.78324	1.66308	0.190732	2.71234	0.433413	5.69443	1.74991	0.494554
ENSSSCT00000091009	ENSSSCG00000034753	2.54937	0	1.87574	4.12825	0	1.22529	4.24512	1.52268	0.215111	0	10.4941	1.05652	0	2.65743	6.0718	0.398373	0.268952	0	5.29231	6.70791	0	0	0.137699	0.355405	5.08766	3.32417	3.52539	0	5.29007	1.86875	0	7.72618	1.75119	0.295203	0.438586	0	0.385419	0.0569007	0.371756	0	2.44362	0.328273	6.72535	0	0	0	0.478262	0.72373
ENSSSCT00000091008	ENSSSCG00000043498	0	0	0	0	0	0	0	0	0	0	0	0	0	0.0758913	0.0186953	0	0.0256025	0	0	0	0	0	0.0629187	0	0	0	0	0	0.00993911	0	0	0	0	0	0	0	0	0	0	0	0	0	0	0	0	0	0	0
ENSSSCT00000091007	ENSSSCG00000013239	28.5827	0	25.864	0	0	22.1738	86.3866	33.2818	138.299	0	170.366	25.8419	107.314	23.3651	0.101233	0.850725	71.7603	110.994	0	148.144	0.128934	122.828	32.6584	8.01523	0.0478269	12.6158	0	155.712	158.429	0	96.4376	8.27701	6.71244	26.2596	23.0525	6.98271	0	186.91	0	91.657	0	4.88017	0	200.474	0	0	0	174.844
ENSSSCT00000091006	ENSSSCG00000008997	0	0.960081	0	0.0549311	0	0	0.0550536	0.520976	0.0962448	0.518382	2.67958	0.96432	7702.77	0.713393	0.673669	0.386187	1.93872	22.2918	0	0.245886	0.0186523	7575.52	0.936459	0.0691371	0.258306	0.292375	0.0858409	0.201624	1.54159	0.70571	4755.34	0.324346	0.114155	0.425589	1.88964	0.100299	1.95747	2.05365	0.0604839	4242.83	0.122452	0.241913	0.107193	1.55928	0.818337	0.0561906	1.85453	0
ENSSSCT00000091005	ENSSSCG00000044817	0.0326721	0	0	0	0	0.00930353	0	0	0.0170332	0	0	0	0.0353801	0.0122747	0	0	0	0	0	0	0.0115536	0.0143862	0.0915888	0.025695	0	0	0	0.00832601	0.0289361	0.00950287	0.00930783	0.010574	0.0128564	0.0181806	0.0270112	0.00776593	0.0115476	0.0525651	0.0187325	0.0219718	0.0433425	0.0321099	0	0	0	0.00870141	0	0.0186582
ENSSSCT00000091004	ENSSSCG00000045218	2.12761	1.16798	2.90026	6.34847	5.71006	3.29471	2.42029	2.55491	0.560832	0.724405	0.813245	6.99281	1.21152	11.4601	2.1107	4.63151	1.49071	1.60241	2.1517	2.38614	3.80414	0.831571	5.24945	3.24624	4.40475	2.29301	3.8905	1.7545	1.18564	3.54609	1.40294	2.7079	2.06009	0.545403	1.09359	0.71596	0.853371	1.73844	2.83721	1.22181	3.66286	4.05669	1.74895	1.27001	0.430709	0.955005	0.91235	1.01024
ENSSSCT00000091003	ENSSSCG00000040999	0	0.288723	0	0.0272928	0.0237113	0	0.116253	0.683629	0.0273256	0	0.112928	0	0	0.167381	0.211017	0.0959395	0.139507	0.0436055	0.0762815	0.438373	0.0556051	0.126936	0.599973	0.391603	0.649724	1.08004	0.341204	0	0.0309473	0	0	0.0593721	0.0824996	0.0291664	0	0	0	0.0252984	0.0375647	0	0.0260747	0.231806	0.0989101	0.0449122	0	0	0.0393774	0
ENSSSCT00000091002	ENSSSCG00000007932	0.467336	20.7404	4.20956	1.2908	4.08734	1.67213	4.6021	16.8272	0.974558	0.407704	20.1792	1.59516	5.58878	1.62598	1.3709	3.68485	18.8821	0.584398	0.700611	15.0215	0.883789	4.67027	2.00308	1.33698	12.9729	2.42887	1.00857	1.36699	22.9083	3.79415	8.09245	3.71547	1.89092	2.95103	15.9977	1.88357	1.04132	22.1642	2.63286	10.4032	7.62151	2.82233	3.83434	16.9231	1.44401	0.459974	28.8112	5.09979
ENSSSCT00000091001	ENSSSCG00000044950	0.0637999	0.101867	0.355291	0	0.251419	0.0290677	0.0221969	0.0129262	0.199567	0	0.262377	0.262251	0	0.24928	0.0803036	0	0.181132	0.173892	0	0.223935	0.50537	0	0.246413	0.0624405	0.00520729	0	0.110752	0.00433559	0	0	0	0	0	0	0.00937699	0	0	0.0985398	0	0	0	0	0	0.167649	0	0	0.0792458	0
ENSSSCT00000091000	ENSSSCG00000004622	2.96987	72.2887	12.4828	9.64981	4.52137	2.09053	4.63727	88.1207	14.04	1.07021	77.8507	9.18132	1.32757	1.21395	29.1506	24.7817	91.1217	15.7224	1.06925	75.588	6.04084	0.418463	7.07099	3.63739	74.7118	5.01021	11.5515	2.89411	29.5852	13.8347	0	6.3591	1.43975	6.66329	86.2953	25.3226	1.5619	84.5995	14.6779	0	6.871	6.28117	9.24979	80.8069	26.3854	2.35387	108.36	11.1462
ENSSSCT00000090999	ENSSSCG00000004528	0.0514928	0.0822163	0.728265	0.512423	0.352004	0.521344	0.788264	0.156491	0.167036	0	0.119377	0.443013	0.113999	0.524479	0.216043	0.412455	0.0870184	0.146875	0.102482	0.188268	0.38846	0.0201541	0.374236	0.143987	0.273181	0.435724	0.260714	0.0466566	0.0472937	0.146441	0.0391188	0.148135	0.0360217	0.2738	0.0315339	0.0271988	0.00404435	0.169372	0.124654	0.0205206	0.235289	0.224918	0.146171	0.186295	0.0171804	0.0670453	0.0275093	0.0588122
ENSSSCT00000090998	ENSSSCG00000044544	1.24054	1.68361	3.2897	5.4907	2.74364	4.12125	3.66863	1.98978	0.32337	0.677326	1.59429	5.63292	0.268672	5.59278	3.21474	2.21247	0.838565	0	0.370344	2.04106	2.0472	0	4.63677	0.867221	2.40473	4.68392	3.19659	0	1.09869	2.646	0.589022	3.07809	1.13901	0.575257	1.13955	0.884605	0	2.12893	2.25233	0.463477	2.87996	0.948263	1.80077	1.41731	0.724332	0	1.24264	1.18073
ENSSSCT00000090997	ENSSSCG00000044035	0	0	0	0	0	0	0	0	0	0.0298485	0	0	0	0	0	0	0	0	0	0	0	0	0	0	0	0	0	0.0123835	0	0	0.0553752	0	0.0191216	0	0	0	0	0	0	0	0	0	0.0282157	0	0	0	0	0
ENSSSCT00000090996	ENSSSCG00000012247	1.57077	0	0	0	0	0	0	0	0	1.28148	0	1.00007	0.809105	2.07343	0	0	0.986971	0	0	2.3316	0	0	0	0	0	0	0	0	0	0	0	0	0	0	0	0	0.670922	0	0	0	0	0	0	0	0.783091	0	0	0
ENSSSCT00000090995	ENSSSCG00000000607	0.0814965	0	0.253699	2.28048	0.158156	0.092826	0.151631	0	0.894076	0.098666	0	0.045727	0.414397	0.346114	0.173149	0.207543	0.014371	0.384059	0	0	0.140337	0.30268	0.735035	0.104035	0	0.068316	1.06681	0.0866846	0	0.0371015	0.173624	0.334855	0	0.0985854	0	0.552499	0.0676269	0	0.0243787	0.193806	0.329038	0.0603608	0.0452626	0	0.44688	0.0415218	0	0.024282
ENSSSCT00000090994	ENSSSCG00000047369	0	0	0	0	0	0	0	0	0	0	0	0	0	0	0	0	0	0	0	0	0	0	0.284371	0	0	0	0	0	0	0	0	0	0	0	0	0	0	0	0	0	0	0	0	0	0	0	0	0
ENSSSCT00000090993	ENSSSCG00000045110	0	0.0214975	0	0.0350544	0	0	0	0	0	0	0	0	0	0	0	0	0	0	0	0	0	0	0.0629057	0	0	0	0	0	0	0.0261073	0	0	0	0	0	0	0	0	0	0	0	0	0	0	0	0	0.0337171	0
ENSSSCT00000090992	ENSSSCG00000036988	0.0356518	0.00975835	0.0472711	0.11669	0.0307204	0.110222	0.0265796	0.00515947	0.0159314	0.0166848	0.0277219	0.0803333	0.0264732	0.0229615	0.0169692	0.0114738	0.0516416	0.0387396	0.0136842	0.00558645	0.0864503	0.00448522	0.123737	0.0267032	0.0311771	0.0441883	0.0331548	0.0155749	0.0060143	0.0474035	0.0116077	0.00659336	0.0320659	0.0170046	0.0112284	0.0193696	0.00720042	0.0327766	0.0116805	0.00913358	0.0337824	0.0200219	0.011829	0.00872824	0.0152937	0.0108514	0.0153052	0.0349025
ENSSSCT00000090991	ENSSSCG00000048551	0.538441	0	1.41703	0	0	0	1.87331	0	0.501873	0.120266	0	1.1698	0.0212025	0	0	0.542174	0	0.6981	0	0	0.911638	0.0287378	0.335421	0.675819	0	1.58078	1.81894	0.199583	0	0.740331	0.0836696	0.0528065	0.44301	1.55257	0	0.0930789	0.363311	0	0.692267	0	0	1.25078	1.7432	0	0.171483	0.173819	0	0.903831
ENSSSCT00000090990	ENSSSCG00000025106	0.019288	0	0.028771	0	0.0785298	0	0	0.0122121	0.0326805	0.0513391	0.00874874	0.0103714	0.03133	0.0217392	0.0107106	0.0461678	0.0244463	0.0114617	0	0	0.0511553	0.0615737	0	0	0	0	0	0	0	0.01122	0	0	0	0.0402485	0	0	0	0	0.0110587	0	0.0255873	0	0	0	0	0	0	0
ENSSSCT00000090989	ENSSSCG00000050280	0	0	0.0195815	0	0.0534475	0.0336429	0.13873	0.0149608	0	0	0	0.127058	0.0255878	0.31071	0.0328035	0.0332702	0.0149744	0.0421245	0	0	0.0835592	0.130057	0.331198	0	0.0180807	0.213553	0	0.015054	0.0523185	0.120273	0.0673168	0.0955929	0	0.0657437	0.113955	0.0280827	0	0.0380166	0.0338697	0	0.156732	0.0387046	0	0	0.0147823	0	0.0266281	0
ENSSSCT00000090988	ENSSSCG00000010293	0	0	0.0236112	0.0139088	0	0	0.060406	0	0	0	0.0121158	0	0.146554	0	0	0	0	0	0	0	0	0.0470461	0	0.00466823	0.0218014	0.0772496	0	0	0	0.0362558	0.634138	0	0	0	0	0	0	0	0	0.510952	0	0.0525032	0	0.011444	0.00445607	0	0	0
ENSSSCT00000090987	ENSSSCG00000047875	0.0559611	0	0	0	0.11814	0	0.0584091	0	0	0	0	0.0802428	0	0.399461	0.45059	0.0787933	0	0	0.100238	0	0	0	0.104583	0	0.0685124	0.053947	0.273219	0	0	0	0	0.0543339	0	0	0	0.093111	0	0	0	0	0	0	0	0	0	0	0	0
ENSSSCT00000090986	ENSSSCG00000001789	0	0	0	0	0	0	0	0	0	0	0	0	0	0	0	0	0	0	0	0	0	0	0	0	0	0	0	0	0	0.0146293	0	0	0	0	0	0	0	0	0	0	0	0	0	0	0	0	0	0
ENSSSCT00000090985	ENSSSCG00000011653	0	4.9353	3.1355	0	0	3.22341	4.63974	3.57812	4.49125	0.95249	0	0	21.4527	0	0	6.1231	0	0	1.84015	0	1.11499	9.3695	0	1.48602	0	0	0	0	0	0	40.1075	20.6656	0	11.7544	0	9.45627	4.8078	5.41102	3.77858	24.1278	24.9482	6.46851	0	0	6.25168	0	0	7.06472
ENSSSCT00000090984	ENSSSCG00000021793	4.59117	21.4103	6.59177	9.87391	7.43937	5.93596	11.7059	22.2642	8.9274	6.39293	13.9777	11.959	16.5959	14.2413	25.9121	25.0823	22.716	12.3423	2.1573	11.5369	4.19497	9.88068	8.82559	19.8792	13.5534	6.70437	4.94437	0	12.907	6.95339	12.3418	16.2012	7.30126	5.52278	9.51789	1.82097	1.0946	3.9162	0	17.429	17.509	5.53563	6.54096	23.8447	4.88555	3.13524	15.269	4.32328
ENSSSCT00000090983	ENSSSCG00000005300	0.324611	0	0.125972	0.160783	0.0668575	0.0360719	0	0.0681741	0.0371483	0.1232	0.0323206	0.192995	0.0102882	0.434277	0.0219824	0.0535085	0	0.0940958	0.0886346	0.0564475	0.0839927	0.0453202	0.214546	0	0.193861	0.0419781	1.24339	0.0766694	0.121541	0.092112	0.0541329	0.0819959	0.00934632	0	0.0218184	0.0301103	0.117528	0.030571	0	0.024847	0.115533	0	0.114928	0.0135682	0	0.156035	0	0.0587778
ENSSSCT00000090982	ENSSSCG00000051059	0.0869974	0.150017	1.36114	2.59119	0.286862	3.0322	1.24703	0.669794	0.350745	0	0.163104	3.30992	0.266294	1.15921	0.309181	0.300515	0.499862	0.380492	0.0675263	0.216295	1.25519	0.454575	0.704534	0.480454	1.28522	1.45368	1.23649	0	0	1.56545	0.211493	0.55561	0.337767	0.981115	0.351627	0.176458	0.0655963	0.0821141	1.5097	0.197618	0.561661	0.478802	0.538816	0.665937	0.243822	0.0123571	0.216119	0.589558
ENSSSCT00000090981	ENSSSCG00000013057	0	0	0	0	0	0	0	0	0	0	0	0.101091	7.40123	0	0	0	0	0.121875	0	0	0	9.70238	0.2156	0	0	0	0.020861	0	0	0	94.8146	0	0	0	0	0	0.0996712	0	0	85.4844	0	0	0	0	0.0384913	0.0273108	0	0
ENSSSCT00000090980	ENSSSCG00000048835	0	0	0	0.0154644	0	0	0	0	0	0	0	0	0	0	0	0	0	0	0	0	0	0	0	0	0.0242398	0	0	0	0	0	0	0	0	0	0	0	0	0	0	0	0	0	0	0.0381717	0	0	0	0
ENSSSCT00000090979	ENSSSCG00000027430	0	0	0.00930618	0	0	0	0	0	0	0	0	0	0	0	0	0	0	0	0	0	0	0	0.0262338	0	0	0	0	0	0	0	0.00799813	0	0	0	0	0	0	0	0	0	0	0	0	0	0	0	0	0
ENSSSCT00000090978	ENSSSCG00000046692	0	0.105244	0	0.0970747	0.0401601	0.075837	0.0625443	0.0809383	0	0	0.0181201	0.0238677	0.0201879	0.0150085	0	0.097496	0.0303794	0.0284869	0	0.171621	0.0188357	0.0117268	0.105765	0	0.191559	0.0481386	0.0379247	0	0	0.0697157	0	0.0344774	0	0	0.0770628	0.00949552	0	0.0899809	0.0267219	0	0.0220814	0.0218118	0.0154638	0.0114102	0	0	0.0620252	0
ENSSSCT00000090977	ENSSSCG00000048535	0	0	0	0	0	0.0195539	0.0127988	0	0	0	0	0	0	0	0	0	0	0	0	0.0107601	0	0	0	0	0	0	0.0119737	0	0	0.0114131	0	0	0	0	0	0	0	0	0	0	0	0	0.011392	0	0	0	0	0
ENSSSCT00000090976	ENSSSCG00000043417	0	0.676185	0	0	0	0	0	0.314613	0	0	0.74276	0	0	0	0	0.0424027	0.229017	0	0	0.877431	0	0	0.0351759	0	0.576095	0	0	0	0.388965	0	0	0	0.0222194	0	0.134862	0	0	1.55046	0	0	0.0624234	0	0	0.153217	0	0	0.542998	0
ENSSSCT00000090975	ENSSSCG00000047721	0.0218782	0.0239533	0.0787374	0.0325492	0.018852	0.0142398	0.120701	0	0.0130353	0	0.0425297	0.385417	0.0054152	0.117422	0.0451246	0.0316846	0.0126762	0.0178298	0.00839748	0.0411384	0.0574722	0.00825723	0.052569	0.0983205	0	0.0271167	0.0406917	0.00955771	0.0332168	0.0581796	0	0.0242766	0.00491942	0.0834806	0	0.0237728	0	0.016091	0.0752629	0	0.0829239	0.0204778	0	0.0053562	0.0062568	0.0066591	0.0150276	0.0678248
ENSSSCT00000090974	ENSSSCG00000042057	0.0270132	0.0143769	0.0198984	0.137535	0.0651747	0.0786305	0.12531	0.0516896	0	0.0196653	0.0408425	0.0731646	0.0156011	0.157869	0	0.0507127	0	0	0.00537622	0.0658439	0.0551922	0.0396483	0.140232	0.0346206	0.0992154	0.0549753	0.0244234	0.00305951	0.0354433	0.0768233	0.0307827	0.046627	0.0283455	0.0734881	0.0231598	0	0.00848667	0.0502211	0.0516265	0	0.0199085	0	0.0243987	0.018003	0	0	0.0469021	0.0342811
ENSSSCT00000090973	ENSSSCG00000001950	0.136794	0	0	0	0	0	0	0	0	0	0	0	0	0	0	0	0	0	0	0	0	0	0	0	0	0	0	0	0	0	0	0	0	0	0	0	0	0	0	0	0	0	0	0	0	0	0	0
ENSSSCT00000090972	ENSSSCG00000046316	0	0	0	0	0	0	0	0	0	0	0	0	0	0.0221292	0	0.0552895	0	0	0	0	0	0	0.100906	0	0	0	0	0	0	0.0456854	0	0	0	0	0	0	0	0.0252709	0.0562858	0	0	0	0	0.0252357	0.0294789	0	0.0206507	0.0504562
ENSSSCT00000090971	ENSSSCG00000039996	0.022437	0.0644835	0.0173539	0.038944	0.0203002	0.0489826	0.0292731	0.0530351	0	0.00612521	0.0220503	0.0428966	0.0178175	0.0196687	0.0166123	0.0547582	0.0454999	0.0142218	0.0133964	0.0369155	0.0264475	0.0131727	0.0419313	0.0117637	0.0503603	0.0162221	0.0395576	0.0285887	0.0529903	0.0369802	0	0.0387281	0.00735739	0.0187278	0.043282	0.0195548	0.0171819	0.0601636	0.0107202	0.0100592	0.0372058	0.0196008	0.0108565	0.0224298	0.0112291	0.0119511	0.0528162	0.0256263
ENSSSCT00000090970	ENSSSCG00000048659	0.152763	0.149749	0.0423942	0.0702958	0.0514285	0.0849765	0.0593285	0.316704	0.177803	0.605187	0.122467	0.203764	0.206203	0.101437	0.386663	0.196082	0.399842	0.432355	0.260902	0.120799	0.0351762	0.22213	0.159343	0.0894066	0.313158	0.219185	0.10407	0.235387	0.276882	0.173594	0.165983	0.147171	0.128611	0.328162	0.575666	0.229686	0.549968	0.224055	0.130361	0.149718	0.0989703	0.293285	0.420809	0.706236	0.224026	0.223292	0.254087	0.137959
ENSSSCT00000090969	ENSSSCG00000024197	0.130826	0.501322	1.99203	6.98366	6.65907	19.9101	6.68208	2.61641	2.39375	0	1.13321	6.3055	0.0292478	6.16443	1.93102	7.81971	1.53618	2.55595	1.41735	5.86954	9.71228	1.31564	5.93094	3.12425	2.36119	1.27338	2.74723	0.339843	0.712639	0.500806	0.0336637	7.23342	0.760568	4.77655	0.0604756	0.581804	0.0417643	0.238998	6.12653	0.124874	2.22819	8.45551	4.97432	3.8765	1.33061	0.355166	1.2403	3.55721
ENSSSCT00000090968	ENSSSCG00000027251	0.783846	1.71445	1.67166	2.38993	0.786095	2.1406	1.8827	1.67422	1.04377	0.386723	0.723931	1.46927	0.0654507	0.496724	1.05409	2.03179	1.61829	0.911381	0.613204	0.756186	1.12211	0.361778	1.97672	0.148543	1.67072	1.52948	2.2055	0.413943	1.02041	1.87333	0.54347	1.08198	0.156078	2.35956	1.87903	0.767707	0.333785	0.869099	1.02337	0.228636	1.7101	0.426945	0.40578	1.30689	0.609708	0.0150909	1.4871	0.636394
ENSSSCT00000090967	ENSSSCG00000008225	1.10793	0.424555	3.40734	2.89204	2.75641	4.80523	4.74871	1.79869	0.660116	0	2.14329	4.95166	1.58804	1.92877	2.45773	3.54617	1.31304	0.145013	0.703602	2.72088	3.77339	0.496714	5.51249	2.38691	1.63122	4.938	6.11172	0.146669	1.41026	1.78114	0.436147	1.34114	0.344242	0.627722	0.320388	0.692224	0.52279	1.17784	5.03562	0.735397	0.748243	1.41033	0.688419	0.722488	2.31299	0.104232	0.207547	1.19968
ENSSSCT00000090966	ENSSSCG00000026718	0	1.46896	0	0	0	0	0	0	0	0	0.00584463	0	0	0	0	37.8892	0	0	0	3.71713	0	0	0	0	0	0	0	0.0131347	0	0	0	0	0	0	0	0	0	0	0	0	0	20.8107	0	0	0	0	0	0.00735852
ENSSSCT00000090965	ENSSSCG00000043219	0.0882573	1.05218	1.2699	1.00083	0	1.24355	0.296825	0.74506	0.0170414	0.0696046	0.818435	0.96086	0.427598	0.0687717	0.504614	1.70843	1.4285	0.195798	0.0526955	1.53097	0.374519	0.276349	0.189375	0.154244	1.33664	0	0.148953	0	0.281781	0.0760596	0.0819485	0	0	0	1.15664	0.0372945	0.0485233	0.740474	0.401069	0.551026	0.0650451	0.484023	0.493476	1.64694	0.0556218	0	0.347733	0.186672
ENSSSCT00000090964	ENSSSCG00000004279	1.33295	2.071	9.98518	15.534	4.57913	10.8281	4.52688	4.39366	3.33699	0.465482	2.82967	10.7354	2.0164	5.59755	6.2183	2.89616	4.00316	5.65479	1.19985	3.53269	6.46029	3.05976	2.91468	1.52189	6.88797	2.83085	3.9036	0.427619	1.29838	3.52664	1.23367	6.96803	0.883944	0.768082	2.23009	0.820225	0.179359	1.56758	4.79882	1.73213	4.56878	0.864472	3.58693	1.61177	0.998959	0.356799	1.16305	3.37328
ENSSSCT00000090963	ENSSSCG00000050550	0.253563	0.264995	1.83383	1.27232	1.73799	2.7306	1.86462	0.0817304	0.384558	0	0.397316	4.24734	0.718899	2.06113	1.45924	1.12947	0.222041	0.778043	0.103223	0.328693	2.2335	0.324799	1.07698	0.350487	0.183438	1.02219	0.0750286	0.234971	0.136102	1.51523	0.49909	0.925079	0.0816351	0.410464	0.203277	0.230123	0.081472	0.178015	0.528655	0.320371	1.60542	0.528606	0.535377	0.0790073	0.346094	0.147339	0.304791	0.460737
ENSSSCT00000090962	ENSSSCG00000042141	0	0	0	0	0	0.0102835	0	0	0	0	0.0327611	0	0	0.040703	0	0	0	0	0	0	0	0	0	0	0	0.0261104	0	0	0	0	0	0	0	0	0	0	0	0	0	0	0	0	0	0	0	0	0	0
ENSSSCT00000090961	ENSSSCG00000016946	0	0.563413	0	0	0.325975	0.307781	0	1.98056	0.2486	0	0.30281	0.182336	0	0.406075	0	0	0.322336	0.302255	0.170828	0.400999	0	0	0.772342	0	0.642183	0.321783	0	0.0486075	0	0	0	0	0	0.247658	1.29658	0	0	0.245501	0	0.156777	1.49712	0.291602	0	0.517558	0	0.135464	0.917106	0.217854
ENSSSCT00000090960	ENSSSCG00000004134	3.0508	0.415825	3.22292	1.25279	4.27877	1.4832	1.24264	0.489966	0.568958	1.25944	1.94632	2.89859	0.827258	7.28703	0.729982	1.31311	0.414963	1.41495	0.744164	0.625734	0.894646	2.33719	3.22157	1.61254	2.35339	1.59005	1.5339	0.619434	0.439341	3.13095	0.749008	1.63758	0.18544	0.745306	0.697195	0.271196	0.0701316	0.494825	2.26113	1.21208	2.92844	0.763796	0.892908	0.244411	0.124133	0.317076	1.29692	1.38812
ENSSSCT00000090959	ENSSSCG00000012848	0.00238279	0	0	0.186112	0	0	0.197719	0	0	0.0117089	0	0	0	0	0.0238169	0	0	0.061169	0	0	0	0	0.05789	0.0274845	0.186702	0	0	0	0	0	0	0.0339314	0.07876	0	0	0	0.0109482	0	0	0	0	0	0	0	0	0	0	0
ENSSSCT00000090958	ENSSSCG00000035854	1.95734	21.976	1.82587	1.91214	2.47965	2.15053	2.71792	10.9407	2.46529	0.770782	17.6097	1.06387	1.23048	2.48591	4.0174	4.48429	8.1786	2.34959	2.97078	22.1375	0.853462	0.518641	1.16537	1.2563	11.5116	1.6893	3.69755	2.10408	16.8443	2.51568	0.355297	1.91724	0.704318	5.91174	7.04561	2.7503	2.13662	17.1779	2.17164	0.830938	2.30169	3.65438	3.48998	7.15893	2.38685	3.11543	17.3908	1.87946
ENSSSCT00000090957	ENSSSCG00000048447	0.498064	0.193129	0.786177	0.950941	0.801119	1.16162	0.854042	0.342375	0.2102	0.145682	0.107578	1.04576	0.241421	1.09599	0.500468	0.774741	0.0721445	0.197313	0.217723	0.247139	0.511608	0.308076	0.565132	0.22383	0.508144	0.98314	0.762317	0.102748	0.11903	0.379407	0.175675	0.237953	0.135324	0.362936	0.0849677	0.0620119	0.217948	0.19079	0.516735	0.265829	0.393289	0.240862	0.220339	0.0609678	0.148373	0.132647	0.0605816	0.0880381
ENSSSCT00000090956	ENSSSCG00000048853	0.394769	0.820473	0.443584	0.49474	0.734524	0.434407	0.398071	0.732043	0.495333	0.230154	0.92262	1.23766	0.353584	2.49366	0.772826	1.40937	0.549531	0.534382	0.299623	0.821982	0.671972	0.229803	0.58771	0.203469	0.778211	0.316059	1.73138	0.572915	0.489874	0.661679	0.548978	0.372463	0.142176	0.0893581	0.346652	0.407144	0.193919	0.266971	0.153451	0.359973	0.665716	0.157821	0.147632	0.212132	0.214314	0.235222	0.502675	0.32861
ENSSSCT00000090955	ENSSSCG00000004123	72.9368	33.1901	24.0311	30.4243	59.4859	177.108	135.824	1.22436	117.456	5.5746	3.03236	45.7334	6.64143	118.773	23.4423	21.2866	3.59952	55.3027	3.25185	44.0418	41.6881	6.47969	83.2703	69.869	3.21942	27.7532	154.845	5.84038	8.53943	19.2034	26.7157	35.7836	8.20636	19.7148	0.17838	62.0429	20.8546	52.4285	14.0389	3.34184	50.3677	45.9622	72.6024	6.93739	67.4984	31.1488	5.2246	14.1276
ENSSSCT00000090954	ENSSSCG00000001497	0.869334	0.787272	0.243139	1.35802	0.237601	0.394527	2.57322	2.02277	0.849779	0.0667476	0.837922	2.86315	0.52953	1.1227	1.34262	0.887416	0.578458	0.652198	0.839402	0.849248	2.46895	0.239242	2.46236	0.334722	3.50059	0.0392834	2.71903	0.179999	0.312783	2.04651	0.417928	0.808887	0.406219	0.597125	0.62887	0.335781	0.182434	0.568199	0.373823	0.0730778	0.315342	0.836575	0.481108	1.45489	0.380692	0.41964	1.07354	0.457668
ENSSSCT00000090953	ENSSSCG00000022114	0	0	0	0	0	0	0	0	0	0	0	0	0	0	0	0	0	0	0	0	0	0	0	0	0	0	0	0	0	0	0	0	0	0	0	0	0	0	0	0	0	0	0	0	0	0	0	0
ENSSSCT00000090952	ENSSSCG00000023724	5.18477	4.00033	24.0651	21.8295	5.88718	33.2937	31.105	7.75312	6.55736	1.66316	6.32693	17.617	14.9976	2.54632	16.4288	11.4015	9.98011	5.1106	5.42213	4.74728	16.2655	15.1788	19.1775	7.69263	6.20002	15.4289	2.05524	3.1568	3.84438	6.55628	5.6407	12.011	2.53712	3.82797	3.86845	6.78188	2.30128	4.63128	10.4353	4.77985	12.4933	4.48225	8.73296	4.99731	4.49093	1.90647	3.75309	6.46538
ENSSSCT00000090951	ENSSSCG00000037201	0	0	0	0	0	0	0	0	0	0	0	0	0	0	0	0	0	0	0	0	0	0	0	0	0	0	0	0	0	0	0	0	0	0	0	0	0	0	0	0	0	0	0	0	0	0	0	0
ENSSSCT00000090950	ENSSSCG00000005355	1.02208	2.44787	0.508197	5.05599	0	0	1.06679	4.78872	0	7.32439	3.2452	1.46557	3.54174	2.49594	2.41214	1.00736	0	1.45767	2.28844	2.52244	0.542149	2.58776	0	1.07175	4.22321	0.492648	0	1.04185	5.43125	0	0.582354	1.65394	0	0	7.88658	0	0	2.13771	1.90453	0.45823	0	3.68315	0.741826	2.29894	0.767285	1.49714	4.60716	3.21026
ENSSSCT00000090949	ENSSSCG00000045317	0	0.159532	0.0194824	0.0969142	0.0709025	0.022315	0	0	0	0	0.133296	0.0491614	0	0.0883248	0	0	0.0993237	0.0279408	0	0.0429783	0.228624	0	0.155607	0	0.119928	0	0.0876804	0	0	0.125362	0	0	0	0	0	0	0	0.0504321	0.0393145	0.0175669	0.0649745	0	0	0.0587554	0.0637323	0	0.0559302	0
ENSSSCT00000090948	ENSSSCG00000045493	0	0	0	0	0	0	0	0.173934	0	0	0	0	0	0	0	0	0.0897661	0	0	0	0	0	0	0	0.108387	0	0	0	0	0	0	0	0	0	0	0	0	0	0	0	0	0	0	0	0	0	0	0
ENSSSCT00000090947	ENSSSCG00000048246	0	0	0	0	0.0268614	0	0	0.0135341	0	0	0	0.0191569	0	0.120463	0	0.516672	0	0.0296391	0	0	0	0	0.0832261	0	0.0218086	0	0	0	0	0	0	0	0	0	0.0147269	0	0	0	0	0	0	0	0	0	0.0133726	0	0	0.0203454
ENSSSCT00000090946	ENSSSCG00000046664	0	0.286023	0	0	0.0369409	0	0	0.0697972	0	0	0.743098	0	0	0.103541	0	0	0.0388115	0	0	0.738941	0	0	0.228912	0	0.0562352	0	0.149506	0	0.831694	0	0	0	0	0	0	0	0	0.482815	0	0	0	0	0	0	0	0	0.588938	0
ENSSSCT00000090945	ENSSSCG00000017429	0.333145	0.0354612	0.511835	0.363466	0.39551	0.530036	0.143503	0.0428552	0.606503	0.37245	0.0479712	0.636929	0.439779	0.596003	0.587286	1.26276	0.144768	0.326804	0.544634	0.185607	0.695628	0.186274	0.662127	0.32161	0.194221	0.351741	1.66093	0.38271	0.0437111	0.935133	0.078337	0.670875	0.395354	0.353106	0.134068	0.698849	0.284086	0.081674	0.418398	0.0806062	0.610306	0.388044	0.638648	0.0498423	1.0586	0.321099	0.149374	0.706642
ENSSSCT00000090944	ENSSSCG00000043331	0	0.962367	0	0	0	0	0.0119149	0.200447	0.0158702	0	0.469462	0	0	0.0228733	0	0.030003	0.119606	0.0361789	0	1.20204	0	0.123987	0.120892	0	0.344737	0	0.0247706	0	0.323525	0.110675	0.22548	0.0443343	0	0	0	0	0	1.18032	0.0261802	0.539086	0	0.0349038	0.0132566	0.0358657	0	0	0.452819	0
ENSSSCT00000090943	ENSSSCG00000044503	0.426844	0	0.686009	0	2.02849	0	0	0	0.12138	0	0	0.0556411	0	2.00211	0	0	0	0	0	0	0.311032	0	2.27225	0	0	0	0.0631509	0.0922938	0	0.210679	0.206355	1.28935	0	0	0	0	0.0914323	0	0	0.0927839	2.21351	0	0	0	0	0.0551172	0	0.0590931
ENSSSCT00000090942	ENSSSCG00000049401	0	0	0	0	0	0	0	0	0	0	0	0	0	0	0	0	0	0	0	0	0	0	0	0	0	0	0	0	0	0	0	0	0	0	0	0	0	0	0	0	0	0	0	0	0	0	0	0
ENSSSCT00000090941	ENSSSCG00000048161	0	0.476436	0.0537077	0.17108	0	0	0.0117439	3.83896	0.0093855	0.0221161	0.414413	0.0613088	0.0136464	0.0135271	0.382383	0.945477	4.09572	0	0.00806165	0.513412	0.0509297	0	0.0210278	0.0259568	5.78289	0.0173548	0	0.0275265	0.48364	0.233011	0	0.917664	0.00885503	0	4.77513	0.014977	0.00795361	0.0318605	0.0541898	0	0.629896	0.0678231	0.0130664	4.03968	0.00675741	0.0167811	0.497718	0.218469
ENSSSCT00000090940	ENSSSCG00000033385	0	0	0	0	0	0	0	0	0	0	0	0	0	0	0	0	0	0	0	0	0	0	0	0	0	0	0	0	0	0	0	0	0	0	0	0	0	0	0	0	0	0	0	0	0	0	0	0
ENSSSCT00000090939	ENSSSCG00000049833	0.0496455	41.9786	0.028211	0.014772	0.539009	0	0.0296099	66.041	0.0295795	0.0755098	18.8898	0.122035	0	0.27178	0.0315064	0.890737	25.205	0.0337158	0.0698698	33.7034	0	0.0405972	0.636205	0.0483398	99.7709	0	0.0115421	0.0795233	17.3446	0.033005	0.141433	0.055088	0.0334891	0.0315721	18.6065	0.0674308	0.0501334	13.3867	0	0.0508744	0.446902	0.0232339	0	19.1064	0	0.0566651	10.1704	0
ENSSSCT00000090938	ENSSSCG00000003901	0	0	0.123552	0	0	0	0	0	0	0	0.140888	0	0	0	0	0	0	0	0	0	0.0439356	0	0.232193	0	0	0	0	0	0	0	0	0.0804208	0	0	0	0	0.0439127	0	0	0	0	0	0	0	0	0.330893	0	0
ENSSSCT00000090937	ENSSSCG00000042316	0	0	0.0549963	0	0.100074	0.0944885	0.086585	0.231102	0.778465	0	0	0.416329	0.161697	0.155831	0.506721	0.116802	0	0.70986	0	0	0.0586706	0	0	0	0.126953	0.0599779	0.101254	0.0845606	0	0.120641	0.118165	0.375872	0	0	0	0.0788724	0	0	0	0.130171	0.137561	0	0	0	0	0	0	0.213183
ENSSSCT00000090936	ENSSSCG00000043602	0	3.85597	0	0.0436643	0.0505793	0.0358171	0	4.99067	0.0437167	0	2.3677	0	0	0.315039	0	0.0354204	1.80678	0	0	4.18498	0	0	0.313425	0	9.63745	0	0	0	2.88401	0	0	0.149264	0	0	1.89491	0	0	3.818	0	0.0375947	0.208577	0	0	2.33521	0	0	1.99703	0
ENSSSCT00000090935	ENSSSCG00000042109	0.28703	0.174983	0.622761	2.60875	0.283303	1.21857	1.30728	0.396504	0.19045	0.427407	0.426084	1.27213	0.203446	0.27449	0.463673	0.852364	0.132288	0.446569	0	0.429317	0.738187	0.344688	0.243825	0.164171	0.351407	1.1068	0.339725	0.186188	0.246505	0.273221	0	0.337799	0.164284	1.13256	0.115053	0	0.14756	0.0671699	0.359058	0	0.207693	0.205157	0.575737	0.245946	0	0.277976	0.203875	0.596055
ENSSSCT00000090934	ENSSSCG00000046890	3.71666	8.93474	2.83358	1.45148	1.14892	1.83886	1.68505	8.5891	1.70754	4.94634	9.40899	6.04546	1.58976	2.98466	4.05033	4.46119	5.20525	1.73374	2.70453	8.19157	2.72718	0.869405	2.6047	2.47234	9.35647	0.604614	5.16023	1.71669	10.3688	2.06744	0.569119	1.57876	0.685543	0.594597	8.82119	1.01594	1.74054	13.7382	1.47834	0.895631	1.57159	1.99377	0.917166	8.98678	1.22068	1.07645	12.6138	2.52045
ENSSSCT00000090933	ENSSSCG00000002377	5.64604	3.97155	7.30292	9.72447	9.00208	5.08179	9.99341	5.47961	3.70509	5.27075	3.65339	16.8994	9.37194	11.6591	9.01108	16.1661	2.64221	3.88534	2.59902	4.07088	7.20442	11.6307	10.3302	5.00959	4.80965	4.54838	11.8552	1.46899	2.58763	4.34087	1.39476	6.26134	1.11862	1.05458	2.74191	1.0511	1.26988	1.65159	2.62594	1.00897	7.67329	2.92319	1.21504	1.80998	0.55328	1.43008	1.23395	1.53323
ENSSSCT00000090932	ENSSSCG00000000924	0	0	0	0	0	0	0	0	0	0	0	0.185405	0	0.480664	0	0	0	0	0	0	0	0.101882	0.152617	0.206946	0	0	0	0	0	0.0791746	0	0	0.0482016	0.0302949	0	0	0.0529159	0.131386	0	0.0671226	0	0.0891762	0.102737	0	0	0.0434983	0	0
ENSSSCT00000090931	ENSSSCG00000001099	1.08447	1.06425	4.06822	25.6453	5.13726	25.2167	18.9387	0.75026	1.87538	0	1.4397	16.9156	2.06227	2.30544	1.46879	4.7372	0.724122	1.8107	0.639602	0.2321	4.37743	2.07311	5.58579	1.16491	0.22668	14.4321	2.71191	0	0	5.693	1.95919	1.91753	2.41468	10.5973	0.641445	1.48375	0.916163	0	3.67	1.30443	1.68426	4.50584	9.95206	0	1.85327	0.281776	0.333839	2.50745
ENSSSCT00000090930	ENSSSCG00000029275	0.544296	0.32486	0.0400938	0.0202443	0	0.0221415	0.0473421	0.105026	1.17333	0.0672195	0.22729	0.0960098	0.400423	0.0486878	0.191903	0.180036	0.111692	1.49297	0.371407	0.239281	0.143593	0.317652	0.0807306	1.68507	0.277656	0.433091	11.0479	0.193748	0.206596	0.0653349	0.241208	0.041942	0.549044	0.137016	0.152377	0.248483	0.21375	0.43924	0	0.21691	0.0830938	0.72456	0.170561	0.124	0.259433	0.161066	0.189528	0.09621
ENSSSCT00000090929	ENSSSCG00000046860	0.0103095	0.0493823	0.0246051	0.0322097	0.0124369	0.122124	0.0129126	0.0355091	0.00859957	0.0168868	0.0130935	0.0177394	0.00357248	0.0216901	0	0.0487731	0.006272	0.00588127	0.00184664	0.0452326	0	0.00363161	0.0539474	0.00432422	0.0555359	0.00795078	0.0268449	0	0.0462619	0.00479773	0	0	0	0.00458944	0.01591	0.0019604	0.0116601	0.0265387	0.0165507	0	0.0218824	0.00810569	0	0.00706711	0	0	0.0247848	0.002355
ENSSSCT00000090928	ENSSSCG00000041810	0	0	0	0.0535147	0	0	0	0	0	0	0.00847562	0	0.00809385	0.0245706	0	0.0131549	0	0	0	0	0	0.0164556	0.0218257	0	0	0	0	0	0	0	0	0	0.00367641	0.0103979	0	0	0	0	0	0	0	0.00918217	0	0	0	0	0	0
ENSSSCT00000090927	ENSSSCG00000042312	0.259188	0.699757	1.7886	1.31895	0.731937	2.49595	1.45715	1.63507	1.75662	0.289462	1.15961	1.59641	1.1533	0.522287	1.29534	0.789592	1.47528	0.856911	0.0369297	2.0999	2.29138	1.2087	0.396314	0.469446	2.16355	0.880189	2.3679	0.0240183	0.855598	1.12394	0.805518	0.4728	0.70002	3.01566	0.649333	1.27695	0.183215	1.32682	0.857857	1.22012	0.382909	0.548052	1.73753	1.13064	0.495281	0.238462	0.945279	0.13456
ENSSSCT00000090926	ENSSSCG00000041739	0.0276218	0.132308	0.0837123	0.115064	0.061883	0.107869	0.0700161	0.0919399	0.0370293	0.00646342	0.075173	0.0565814	0.0410211	0.130458	0.0745008	0.053337	0.0280071	0.0412694	0.0282722	0.129846	0.0893051	0.031275	0.162237	0.0289642	0.101451	0.0304317	0.134858	0.0160892	0.0698952	0.0137725	0.00899323	0.015325	0.00621091	0.0131746	0.0391473	0.0112552	0.016736	0.0253942	0.0316739	0.00707639	0.0104694	0.0310246	0.00916475	0.0270494	0.0276479	0.0168146	0.0592899	0.00901376
ENSSSCT00000090925	ENSSSCG00000013892	0.205765	4.18106	0	0.0169175	0	0	0.12999	0.449804	0.0451675	0.434602	3.04557	0	0.0656731	0.024412	0.24055	0.0792911	0.647867	0.0154451	0	2.54799	0	0	0.151794	0.0397462	0.70934	0.260999	0.026437	0.331176	5.09622	0.0881969	0.0246819	0.0841187	0	0.0602628	0.817736	0.108114	0.459319	3.52654	0.0496737	0.0582635	0.0287332	0	0.0943225	0.77485	0.135499	0	4.71566	0.0989532
ENSSSCT00000090924	ENSSSCG00000049357	0.0222426	0.0913214	0.075836	0.251495	0.0574981	0.0832428	0.0530643	0.115881	0.0265049	0.0052047	0.0403557	0.154913	0.0110108	0.186229	0.0317606	0.0465291	0.0547713	0.0664649	0.0569158	0.1185	0.143827	0.0363774	0.249409	0.0499792	0.175059	0.186853	0.305101	0	0.0938059	0.0591488	0	0.032908	0.0300082	0.00707261	0.0315236	0.030211	0.00224612	0.0572568	0.0255056	0.0056983	0.0210763	0.0291465	0.00737996	0.0272271	0.00954155	0.00677003	0.087848	0.018146
ENSSSCT00000090923	ENSSSCG00000046214	0	0.00519677	0	0	0	0	0	0	0.00565611	0	0.00738158	0.0155568	0	0.00815202	0.00301229	0.0152758	0.00825045	0	0	0.00297504	0.0115097	0	0	0	0	0	0	0	0.00640578	0	0	0	0.00213457	0	0	0	0	0.00698201	0.00622041	0	0	0	0	0	0	0	0.00326029	0
ENSSSCT00000090922	ENSSSCG00000008852	0.640223	15.961	1.64782	1.0511	3.08025	0.694908	1.35218	9.3851	0.243457	0.419468	15.5378	6.46932	0.156601	3.62207	3.60534	16.1537	9.04232	0.737617	1.19399	16.2176	2.248	0.165826	3.18123	2.34573	10.7521	1.53206	0.281931	0.360852	20.7238	2.8129	0.102997	7.96632	1.02548	0.645452	11.2999	0.780576	0.585665	22.7334	3.43751	0.108059	4.35647	2.20099	1.35575	11.6816	0.278948	0.176525	18.5511	3.07976
ENSSSCT00000090921	ENSSSCG00000042994	0	0.372299	0	0	0	0	0	0	0	0	0.19474	0.0371498	0	0	0	0	0	0	0	0.13397	0	0	0.103754	0	0	0	0	0	0.109265	0	0	0	0	0	0	0	0	0.161968	0	0	0	0	0	0	0	0	0.129019	0
ENSSSCT00000090920	ENSSSCG00000016434	0	0	0	0.0908184	0	0	0.101729	0	0	0	0.0372285	0	0.0688812	0	0.162368	0	0	0.0390184	0	0	0.0870725	0	0	0	0	0	0.0584385	0.0339884	0.0605758	0	0.0409192	0	0	0	0.0678553	0.0682814	0	0.122146	0	0	0	0	0.0506352	0	0	0	0.0400799	0
ENSSSCT00000090919	ENSSSCG00000041111	0	0.14715	0	0.639859	0.370596	0.524867	0.641286	1.11516	0	0	0.580596	0.293667	0.310488	0.615547	0.255886	0.519053	0.571064	0.121702	0.137566	0.11232	0.108635	0.0676344	0.526275	0	1.06563	0.123395	0.541617	0.0782865	0.090692	0.476545	0	0.26513	0	0.142455	0.141098	0.170381	0.452408	0.263601	0.322914	0	0.271689	0.301918	0.237833	0.350978	0	0.109088	0.261566	0.292393
ENSSSCT00000090918	ENSSSCG00000046986	0.0188353	1.4736	0	0	0.083314	0	0.0262123	0.419776	0.805202	0.0925554	0.626516	0.252075	0	0.311358	0.794902	0.183873	0.343765	0.752149	0.146197	1.70788	0	0.121639	0.422404	0.691274	0.776347	0	10.5345	0.48639	0.852611	0.182612	0	0.0568949	0.355758	0.0279494	0.283753	0.370101	0.261847	1.94751	0.302377	0	0	0.600585	0.0802011	0.322787	0.672426	0.133769	0.588657	0.064538
ENSSSCT00000090917	ENSSSCG00000003852	0	0	0	0	0	0	0	0	0	0	0.00165773	0	0	0	0	0	0	0	0	0	0	0	0	0	0	0	0	0	0	0	0	0	0	0	0	0	0	0	0.00209543	0	0	0	0	0	0.00182909	0	0	0.00208712
ENSSSCT00000090916	ENSSSCG00000044694	0.115217	3.67224	0.366158	0.276167	0.19856	0.210392	0.187067	1.78412	0.173527	0.0958593	1.06678	0.563812	0.0586205	0.29957	0.209205	0.311062	0.446899	0.083464	0.350514	5.07717	0.42425	0.0998547	0.430647	0.136158	1.90317	0.165724	0.758962	0.397078	4.35596	3.68521	0.0937822	0.284107	0.0546929	0.199464	2.50584	0.358196	0.182281	4.11225	3.48753	0.0754331	0.511912	0.304355	0.116809	2.28323	0.276416	0.307827	5.41229	3.14157
ENSSSCT00000090915	ENSSSCG00000043941	0	0	0.00980146	0	0	0.0357846	0	0	0	0	0	0	0	0	0.00615736	0.124899	0.046846	0	0	0.00405414	0.0104563	0	0	0	0	0	0	0	0	0.0236508	0	0	0	0.0123404	0	0	0	0	0.00423833	0	0.0245162	0	0	0.00950125	0.0110988	0	0.00333214	0
ENSSSCT00000090914	ENSSSCG00000012277	0.0187052	0.0223994	0.142609	0.01461	0.00564127	0.0426112	0.0146426	0.0426351	0.0243793	0.0306387	0.0169688	0.0268215	0.0162045	0.0281098	0.020774	0.0579414	0.0426738	0.00889231	0.0125643	0.0205171	0.0264585	0.0164726	0.0349572	0.0147107	0.040076	0.00901601	0.0228311	0.0429008	0.0441769	0.0163216	0	0.0242151	0.0110407	0.0208173	0.0257738	0.0222305	0.00661116	0.0481508	0.0160869	0.00419306	0.0186106	0.0245111	0.021722	0.00801395	0.0140422	0.014945	0.0252948	0.0320462
ENSSSCT00000090913	ENSSSCG00000040977	0.284543	0.610924	1.54019	2.0778	1.04391	2.75866	1.52513	0.554459	0.345552	0.400276	0.622546	1.43763	0.609004	1.18975	1.23617	0.635363	0.892692	0.506067	0.233851	1.12358	2.04321	0.347866	1.19491	0.219391	0.690577	1.17466	0.479419	0.203033	1.52192	2.58409	0.270844	0.769221	0.472895	1.14747	0.354246	0.571308	0.545438	0.592438	2.06519	0.44274	0.950342	0.407956	0.559794	0.524921	0.385333	0.276378	0.622696	2.23287
ENSSSCT00000090912	ENSSSCG00000031669	0.109591	0.0670131	0.126757	0.779484	0.106889	0.682557	1.21199	0.455884	0.0923861	0.530881	0.00423051	0.163829	3.14309	0.126146	0.0673296	0.194357	0.413742	0.046556	0.244329	0.0460363	0.478239	3.29367	0.0958676	0.33986	0.0513843	0.872144	0.0227682	0.076058	0.223029	0.463883	0.7307	0.0301855	0.0422059	1.20148	0.028273	0.0155185	0.00659295	0.150057	0.229944	0.733854	0.170127	0.161939	1.42428	0.0779207	0.0280069	0.0273237	0.0294293	0.0292947
ENSSSCT00000090911	ENSSSCG00000049780	0	0	0.0104336	0	0	0.00896296	0	0.0318862	0	0	0	0	0	0	0	0	0	0	0	0.00863125	0	0	0.132354	0	0	0	0	0	0	0.009155	0	0	0	0	0	0	0	0	0	0	0	0.020623	0	0	0	0	0.00472941	0.00898757
ENSSSCT00000090910	ENSSSCG00000023186	0	0.305624	1.66379	0	0.660669	0.00605624	0.016649	2.95711	0.449062	0	0.791052	2.20338	0.00921243	2.14142	0	0	3.65526	0.0606646	0.0714297	0.262445	4.76078	0	2.43452	0	1.87477	0	0.0865318	0	0.445793	1.84962	0.00605904	0.192732	0	0.0236698	2.16274	0.915014	0	0.294274	5.16422	0.147796	0.00705358	0.00696744	0	3.20744	0.819602	0	0.632738	1.82794
ENSSSCT00000090909	ENSSSCG00000046374	0	0	0	0	0	0	0	0	0	0	0	0	0.00638073	0	0	0	0	0	0	0	0	0	0	0	0	0	0	0	0	0	0	0	0	0	0	0	0	0	0	0	0	0	0	0	0	0	0	0
ENSSSCT00000090908	ENSSSCG00000046589	0	0	0	1.02878	0	0	0.0414984	0	2.36936	0	0	0	0.209311	0.096518	3.03321	0.595982	0.00930318	2.24779	0	0	0	0.331283	0.0800196	0.0288633	0	0.138571	13.0705	0	0	0	0.191685	0	0	0.0884971	0	3.64643	0	0	0	0.156313	0.0202862	0.0400769	0.159824	0	3.17455	0	0	0
ENSSSCT00000090907	ENSSSCG00000050125	0.0192503	0	0.00957158	0	0.00870848	0.0109632	0	0	0	0	0	0.0103511	0	0.0144645	0.00801726	0.0298149	0	0	0	0	0.0170184	0.00847633	0.0269819	0	0.0176759	0	0.0234964	0.00490566	0	0.0195967	0	0	0	0.00803397	0	0.00915133	0	0	0	0	0	0	0	0.00824747	0	0	0	0
ENSSSCT00000090906	ENSSSCG00000000536	0	0	0	0	0	0	0	0	0	0	0	0	0	0	0	0	0	0	0	0	0	0	0	0	0	0	0	0	0	0	0	0	0	0	0	0	0	0	0	0	0	0	0	0	0	0	0	0
ENSSSCT00000090905	ENSSSCG00000043206	0	0.952333	0	0.066081	0	0	0	0.407102	0	0	0.485167	0	0	0	0	0.0272278	0.125612	0	0	1.0473	0	0	0.135524	0.0126736	0.839728	0	0.0835953	0	0.89915	0.0246074	0	0	0	0	0.0299762	0	0.00854348	1.30282	0.0103944	0.0162558	0	0	0	0.168289	0	0	0.577488	0
ENSSSCT00000090904	ENSSSCG00000043130	0.758564	0.192362	0.473312	0	2.74528	0	0	0	0.209365	0.730888	0.44527	1.63156	0	1.94463	0.768125	0.226177	0	0.890931	0	0.293662	1.48324	0	1.12577	0.14037	0.300461	0.193569	0.181546	0	0.421536	0.467222	0	0	0	0.397278	0.639427	0.127274	0.0788547	0.344592	1.04893	0	0.562345	0	0	0.21029	0	0.0950704	0.321818	0.458677
ENSSSCT00000090903	ENSSSCG00000013286	0.829816	49.0013	3.14675	7.43202	1.78187	1.36105	2.66764	5.12783	1.1421	0.543687	46.7328	1.40405	0.833894	2.41924	1.80632	0.990787	6.20946	3.077	0.44591	49.8059	2.60577	1.52001	2.60534	4.89021	7.49757	0.399975	1.56654	0.862783	52.7776	1.21644	0.661928	1.82622	0.208979	2.27184	7.24455	0.741628	0.387142	48.575	0.951547	0.669656	2.15762	1.76156	1.58038	7.2384	1.89376	0.777923	53.4142	1.30792
ENSSSCT00000090902	ENSSSCG00000040730	0	1.65351	1.23229	0	0	0	0	0	0	0	0.120445	0.76152	0	0	3.24401	4.48658	0	0	0	0.728156	0	0	0.744384	5.70815	0	0.383976	1.29645	0	0	0	0	0.17188	1.46285	0	0	0.378704	0	1.70888	0	0	0.528396	2.08777	0	0	0	0	0	0
ENSSSCT00000090901	ENSSSCG00000050629	0.0363072	1.25216	0.132385	0.0850751	0.158772	0.423884	0.194214	0.0367803	0	0.0966393	0.806951	0.117137	0.0314532	0.238707	0.015121	0.0306723	0.0138051	0.0560955	0.0121938	1.13001	0.0962933	0	0.262929	0.0237948	0.188914	0.0350005	0.0295438	0.0370094	1.13616	0.0422406	0	0.070503	0	0.141424	0.120066	0.0258899	0.00962429	0.940458	0.0936751	0.020347	0.216741	0.0535237	0.0737848	0.0427769	0.013628	0.0966953	0.384599	0.0518352
ENSSSCT00000090900	ENSSSCG00000043539	0	0	0	0	0	0	0	0	0	0	0	0	0	0	0	0	0	0	0	0	0	0	0.0273907	0	0	0	0	0	0	0	0	0	0	0	0	0	0	0	0	0	0	0	0	0	0	0	0	0
ENSSSCT00000090899	ENSSSCG00000049691	0.512423	1.68308	2.68535	1.34683	1.94279	0.444692	1.50264	0	2.95131	0.959241	0.420582	2.41422	0.401637	0.403363	0.460697	8.35555	0	0.858405	0.721169	4.17529	2.4851	0.171909	2.18889	0.562913	1.01571	1.31728	4.68591	0.149238	1.64242	2.46982	0.333673	4.13812	0.115221	0	0.376566	3.87438	1.00042	2.73236	1.65086	0.196915	0.420813	0.895297	1.04845	0	3.2484	0.181961	1.90651	2.22957
ENSSSCT00000090898	ENSSSCG00000017513	0.0654232	0.0417833	0.202406	0.158977	0.0789233	0.173876	0.227617	0.0662755	0.0682149	0	0	0.281431	0	0.163861	0.0968785	0.343899	0	0	0.078124	0.143521	0.185082	0.134434	0.285287	0	0.0800966	0.798868	0.283925	0.044459	0	0.279087	0	0	0.1373	0.0485402	0.0480778	0.0829367	0.077077	0	0.250068	0.0391082	1.53328	0.257189	0.0506496	0	0.0654848	0.185854	0.0393203	0.0996304
ENSSSCT00000090897	ENSSSCG00000047200	0.663622	0.261612	0.650195	0.984681	0.786392	0.946519	0.625226	0.850747	0.477623	0.327061	0.306336	1.65051	0.333238	1.42972	0.701146	0.975725	0.687766	0.622585	0.29717	0.483122	0.689481	0.219802	0.696932	0.264802	1.11444	0.908654	1.64389	0.0598635	0.201114	0.871144	0.173999	0.349723	0.173318	0.297382	0.381944	0.125632	0.0996319	0.264558	0.484868	0.265926	0.475235	0.361693	0.201187	0.387477	0.152836	0.0563064	0.262957	0.325316
ENSSSCT00000090896	ENSSSCG00000044436	0.0669511	0.117219	0.125504	0.0384686	0.158748	0.0420736	0.055422	0.0514522	0.0722153	0	0.0586416	0.0993117	0	0.256736	0.0820478	0.161229	0	0.0482907	0.0165411	0.0734363	0.120827	0.00813242	0.293388	0.033892	0.0932731	0.0489625	0.127744	0.0470662	0.0272622	0.11281	0	0.1853	0.0508731	0.0102773	0.0407178	0.0460952	0.0195833	0.0980582	0.0291206	0	0.107192	0.0605048	0.013405	0.0178039	0.0184867	0.0393507	0.0582767	0
ENSSSCT00000090895	ENSSSCG00000025060	1.40835	0.567051	1.32609	1.48794	1.62509	1.42977	0.617807	0.516919	0.58525	0.234027	0.629547	1.7853	0.52162	1.4723	0.634711	0.850659	0.620866	1.04794	0.539259	0.582086	2.12202	0.665063	1.56393	6.55996	0.987054	0.737859	3.23868	0.0624168	0.674871	0.213718	0.220961	0.224597	1.73482	0.215797	0.146244	0.252279	0.209206	0.972015	0.631936	0.695459	1.3403	3.14267	0.734782	0.463468	0.347311	0	0.0858707	0.279746
ENSSSCT00000090894	ENSSSCG00000047567	0	0.437932	0	0.0216395	0.0250665	0.0236674	0	0.0578862	0.0324983	0	0.786983	0.11173	0.0360016	0.187356	0.0576923	0.0175539	0.0842746	0.40994	0.037219	0.678048	0.110218	0.105218	0.194162	0.032683	0	0.140217	0.287437	0	0.251505	0.0362618	0.0236784	0.0403492	0	0.0115625	0.0973452	0.0938406	0.0771125	0.441281	0.0655242	0	0.0551299	0.0272283	0.02413	0.11573	0.0363972	0	0.574466	0
ENSSSCT00000090893	ENSSSCG00000002652	10.6815	7.59466	20.8094	20.7953	0	35.087	19.8836	6.45495	8.59535	9.95867	8.62467	18.5042	7.67849	16.8043	5.81888	8.1106	7.33112	0	5.86686	4.67469	20.8085	9.27535	13.8465	5.88156	11.1725	22.996	16.2096	4.26531	0.211162	1.38002	3.07697	2.41524	3.76686	17.7783	7.54293	7.67908	1.22611	8.42376	11.1548	3.69851	13.569	14.3874	13.1379	10.0413	7.04616	7.04837	0.65917	17.0266
ENSSSCT00000090892	ENSSSCG00000035711	0.0609478	0.0389251	1.33608	5.35707	0.200967	0.694206	0.339274	0.032929	0.0423657	0	0.0663479	0.879757	0.0598393	0.317515	0.148915	0.251722	0.0329589	0.092717	0.0327509	0.0980487	0.350589	0.107347	0.258178	0.174687	0.019898	0.270269	0.165314	0.0207089	0.0143943	0.411266	0.0370414	0.0789007	0	0.0406978	0	0.0540843	0	0.0732158	0.144436	0	0.113194	0.138433	0.0235924	0	0.0569382	0.0173141	0.0390726	0.686831
ENSSSCT00000090891	ENSSSCG00000044558	0	0	0	0	0	0	0	0	0	0	0	0	0	0	0	0	0	0	0	0	0	0	0	0	0	0	0	0	0	0	0	0	0	0	0	0	0	0	0	0	0	0	0	0	0	0	0.0493292	0
ENSSSCT00000090890	ENSSSCG00000050724	0	0	0	0	0	0	0	0	0	0	0	0.0212285	0	0	0	0	0	0	0	0	0	0	0.0276677	0	0	0	0	0	0	0	0	0	0	0	0	0	0	0	0	0	0	0	0	0	0	0	0.0244691	0
ENSSSCT00000090889	ENSSSCG00000042843	0	0	0	0	0.0282527	0	0	0	0	0	0	0	0	0	0.0195076	0	0	0	0	0	0	0	0.0328263	0	0.0143364	0	0	0	0.00691397	0	0	0	0	0	0	0	0	0	0	0	0	0	0	0	0	0	0	0
ENSSSCT00000090888	ENSSSCG00000045002	0	0	0	0	0.0178743	0.0337533	0	0.0200132	0	0	0.0179218	0.0495738	0	0.155865	0.0383963	0.0667588	0	0	0	0.0866777	0.0279445	0	0.166143	0.0155369	0	0.0142836	0	0	0	0.0172382	0	0	0.0116607	0	0	0	0	0.0254276	0	0	0	0	0	0	0	0	0.0237471	0
ENSSSCT00000090887	ENSSSCG00000016376	1.12623	3.00145	6.0223	4.12199	2.85145	4.69304	3.97154	5.51203	2.20844	1.4348	2.75392	5.21023	1.7586	3.77499	1.46698	2.33358	2.29328	2.0711	0.265654	6.1512	6.22798	0.873445	2.44256	1.26844	5.06138	2.64499	4.67645	0.812587	1.7623	4.44849	0.253509	2.64596	0.977523	4.98781	5.66575	3.33135	0.242436	6.31128	2.71576	0.52778	3.24018	0.947429	2.44351	4.51539	0.528854	0.394988	2.05572	3.78485
ENSSSCT00000090886	ENSSSCG00000050854	0.0135924	0.00868098	0.0360447	0.290187	0.0409931	0.0619281	0.0685706	0.00688476	0.0141725	0.0371068	0	0.0552223	0.0235504	0.0476616	0.168569	0.16076	0	0.0301547	0.020289	0.0198787	0.0608837	0	0.169348	0.028506	0	0.0218387	0.0884831	0.0762043	0.0133757	0.021085	0.0180707	0.0293271	0.00534857	0.0100848	0	0.00861554	0.0368314	0.0554	0.0883229	0.0446885	0.129226	0.0296856	0.044723	0.0213527	0.00907016	0.0530935	0.00680772	0
ENSSSCT00000090885	ENSSSCG00000013362	1.59572	0	0	0	0	0	0	0	0	8.80419	0	0	0	1.89316	3.63768	0	0	0	0	0	0	0	0	0	0	0	11.1394	0	0	0	0	0	0	0	0	0	0	0	0	0	0	0	0	0	0	0	0	0
ENSSSCT00000090884	ENSSSCG00000003144	1.127	0.783579	2.8049	2.29186	1.98629	3.48381	3.78472	1.41158	1.15009	0.763708	1.4961	3.14795	1.04095	3.2311	2.83764	3.93739	1.28589	1.0234	0.431892	1.18356	4.49974	1.12387	1.22487	1.45276	1.70269	2.73535	1.1577	0.119496	0.632382	1.52815	0.212525	0.713962	0.450807	1.96588	0.737157	0.385036	0.165733	0.864157	1.57339	0.659353	1.42437	1.56408	1.81307	1.02732	0.408021	0.158943	0.58767	0.660333
ENSSSCT00000090883	ENSSSCG00000042582	0	0.0269444	0	0	0	0.0600672	0	0.0106846	0	0	0	0	0	0	0	0.0198006	0	0	0	0.0617005	0	0	0.0985555	0	0.017217	0	0	0	0.0498194	0.0122708	0	0	0	0	0	0	0	0.0814514	0.0161259	0	0	0	0	0.0301251	0	0	0.0190171	0.0160619
ENSSSCT00000090882	ENSSSCG00000038076	1.34371	1.87771	3.14732	3.72683	3.9118	4.41444	3.05418	3.49023	1.30552	1.36423	2.03246	3.53104	2.60231	5.03573	3.75239	3.15845	3.50184	2.07474	1.33769	2.29302	4.38647	1.3887	3.06635	1.95632	3.78641	2.59873	2.25457	0.543351	1.99982	1.98966	1.01237	2.00907	0.858664	1.11231	2.93483	0.83939	0.773216	1.94388	1.92922	0.440616	3.90025	1.71713	1.3025	2.46928	1.17546	0.842902	2.20252	1.25884
ENSSSCT00000090881	ENSSSCG00000035409	0	0	0.00890541	0	0.0243072	0	0.0514085	0	0.00233435	0	0	0.0224717	0.065943	0.0403733	0.017405	0.012609	0.00454009	0	0	0.00491135	0.0190008	0.120267	0.025104	0.0117381	0.00822285	0.0302153	0	0	0	0	0.0408197	0	0.00704772	0.00498322	0	0	0	0.00576313	0	0.066246	0.00890997	0.0234698	0	0	0	0	0.00672782	0
ENSSSCT00000090880	ENSSSCG00000049916	0.511217	0.325011	0.989013	1.3213	0.756867	1.65951	1.20783	0.534355	0.433694	0.144635	0.139128	1.40609	0.152991	1.40729	0.407752	0.54966	0.29216	0.671641	0.376682	0.443491	0.66395	0.190312	0.833791	0.253411	1.13795	0.965474	1.23661	0.0947462	0.156408	0.665051	0.142991	0.264721	0.228593	0.328433	0.166495	0.114885	0.134692	0.212349	0.490285	0.143767	0.258939	0.514599	0.366992	0.135396	0.151184	0.101494	0.117313	0.2309
ENSSSCT00000090879	ENSSSCG00000014255	27.5302	7.6608	11.8446	9.78742	15.4237	9.53203	42.6823	12.1513	13.3587	6.23371	11.713	10.0475	1.32913	15.86	47.3341	19.5861	23.4425	13.918	39.8423	14.3153	11.5274	2.4449	14.3985	43.2291	18.5072	214.972	48.7272	12.8296	6.38426	11.8303	1.21855	17.9445	27.9489	48.6893	10.345	12.5349	17.0755	11.78	14.6229	0.86949	18.591	24.6913	100.507	12.7595	8.68234	28.3303	8.01157	14.1249
ENSSSCT00000090878	ENSSSCG00000045086	1.66976	13.7062	6.17575	3.33141	3.2229	3.45341	1.30251	9.70392	1.70436	2.92215	8.38693	4.18366	1.59878	3.05075	5.02648	6.91941	9.06225	3.11666	1.67646	11.2107	6.56349	2.03542	2.82489	2.08265	8.09095	1.65202	2.35986	0.43895	9.26728	2.92417	0.360523	2.41189	0.788451	1.82895	6.45176	2.09725	0.689552	11.0737	2.67051	0.33096	2.70473	1.49707	1.54103	10.3918	2.64774	0.889396	10.4158	3.03129
ENSSSCT00000090877	ENSSSCG00000029502	0.165536	0.184298	0.830485	0.489222	0.966086	0.565644	0.513661	0.521205	0.149275	0.102595	0.101465	0.53246	0.240299	0.268933	0.19875	0.382997	0.23589	0.187165	0.0520891	0.245365	1.06949	0.457033	0.384611	0.281482	0.843515	0.677127	0.196588	0.0319232	0.116229	0.249843	0.0560807	0.0695015	0.126754	0.21908	0.143018	0.0723127	0.0253002	0.109409	0.2206	0.0722087	0.255208	0.146565	0.0779321	0.088172	0.0761285	0.13345	0.112934	0.398571
ENSSSCT00000090876	ENSSSCG00000008143	18.9892	10.9345	1.65315	6.64174	2.33529	3.92405	3.08641	10.4617	9.6902	36.8476	7.18448	4.08135	4.87117	5.29435	6.76407	11.5216	9.86821	7.97053	11.9892	5.96515	2.10008	1.86369	2.94327	3.34161	13.2961	4.59422	7.60241	10.0712	11.7252	3.09198	0.682353	2.1397	1.04901	1.35107	11.0447	10.587	8.64234	9.63381	5.44605	1.10325	1.98044	1.43495	3.93882	12.3281	4.00667	7.80331	13.3626	1.87373
ENSSSCT00000090875	ENSSSCG00000001710	0.156186	0.623437	1.13899	1.43001	0.266921	2.04583	1.84754	0.0857028	0.0203563	0.106595	0.0944578	1.27841	0.0789276	0.254272	0.224052	0.278552	0.0791821	0.0371247	0.128223	0.314076	0.156488	0.131813	0.194591	0.184248	0.254954	2.14554	0.105909	0.126038	0.0768478	0.757124	0.0667427	0.50548	0.358507	1.05741	0.129124	0.154684	0.0874033	0.485812	0.447744	0.0583522	0.448921	0.903932	1.76085	0.022305	0.104222	0.090125	0.144716	0.66895
ENSSSCT00000090874	ENSSSCG00000011766	0	0	0	0	0	0	0	0	0	0	0	0	0	0	0	0	0.212098	0	0	0	0	0	0	0	0.0132463	0	0	0	0	0	0	0	0	0	0.00397554	0	0	0	0	0	0	0	0	0	0	0	0	0
ENSSSCT00000090873	ENSSSCG00000022206	0.0184303	0.314279	0.151509	0.595006	0.364628	0.0923668	0.107725	0.403281	0.0192168	0.0543391	0.260823	0.237845	0	0.276967	0.249718	0.33631	0	0	0.013205	0.242587	0.0938506	0	0.296214	0.0541128	0.397126	0.0390874	0.131974	0	0.0870551	0.0643267	0	0.0858931	0.0261081	0	0.125959	0.0560737	0.0364784	0.284659	0.109897	0	0	0	0.0214027	0.104229	0.0885489	0.0471212	0.245907	0.105251
ENSSSCT00000090872	ENSSSCG00000043376	0.0355262	0.18038	0.061236	0.144291	0.175714	0.234697	0.122365	0.122363	0.0851971	0.0116382	0.0805707	0.254706	0.0338542	0.22423	0.0789107	0.108045	0.11527	0.0878221	0.0127269	0.233805	0.0753775	0.0312859	0.245654	0.0558791	0.139182	0.085619	0.317991	0.00724267	0.0503421	0.0495984	0.00809674	0.00919819	0.0363465	0.015815	0.0078322	0.0168887	0.00753381	0.0868786	0.0162951	0.0159275	0.037703	0.0372425	0.0330046	0.0213089	0.0177799	0.0113538	0.0405685	0.0162304
ENSSSCT00000090871	ENSSSCG00000008348	0	0	0.0458653	0.0900611	0	0.0551605	0.00722095	0	0.00360677	0	0.0125521	0.0595211	0.0179801	0.0103967	0	0.00389639	0	0	0	0.00758845	0.0244648	0	0	0.00362727	0	0	0.00562954	0	0.00408481	0.0160978	0.00394186	0.00895619	0.00544466	0.0307979	0	0	0	0	0.115031	0.00620337	0	0	0	0	0	0	0	0
ENSSSCT00000090870	ENSSSCG00000041567	0	1.85339	0	0	0	0	0	0.489966	0	0	0.87753	0.693527	0	0.969119	1.25337	0	0.490411	0	0	3.89043	1.14023	0	0	0	0	0	0	0	0	0	0	0	0	0	0	0	0	6.64023	0	0	0	0	0	0.552581	0	0	2.42241	0
ENSSSCT00000090869	ENSSSCG00000010473	0	0	0	0	1.22217	0	1.43259	0	0	0	0	1.89056	0	0	0.773657	1.34898	0	0	0	0	0	0	0	0.715458	0.864536	0	1.04051	0	0	0.899271	0	0.391196	0.189001	0	0	0	0	0.759454	0.795156	0	0.698364	0	0	0	0	0	0.694924	0
ENSSSCT00000090868	ENSSSCG00000042410	0.0184554	0.0353604	0.0342584	0.0384398	0.106866	0.0546547	0.034673	0.0598268	0.0230916	0	0.0334844	0.121731	0.00959283	0.0832032	0.0204966	0.045734	0.0336831	0.0421131	0.00661148	0.0404862	0.0417682	0.0260042	0.117267	0.0193523	0.081341	0.0355824	0.126147	0	0.0130761	0.0214715	0.00420615	0.00955669	0.00290486	0.00821572	0.0162749	0.00350938	0.0052183	0.0190031	0.0253953	0.00330964	0.0293793	0.0145103	0.0214319	0.0094883	0.0147783	0.00393212	0.0133104	0.0210788
ENSSSCT00000090867	ENSSSCG00000027686	3.42357	2.59821	7.36926	7.86039	6.71346	7.83603	5.11876	3.4389	3.26842	2.21824	2.54226	6.19847	3.11603	6.21942	3.32493	4.59259	2.8708	2.97008	2.11202	3.12932	8.68914	2.21986	5.08206	2.96133	4.09415	3.9827	2.72704	1.73753	2.18771	4.30657	1.92185	3.18844	1.64274	5.36956	2.68309	1.76143	1.47807	2.78425	6.24069	1.64498	4.90098	3.85681	3.20825	2.72312	3.04002	2.2583	2.18351	3.83597
ENSSSCT00000090866	ENSSSCG00000045462	0	0	0	0	0	0	0	0	0	0	0	0	0	0	0	0	0	0	0	0	0	0	0	0	0	0	0	0	0	0	0	0	0	0	0	0	0	0	0	0	0	0	0	0	0	0	0	0
ENSSSCT00000090865	ENSSSCG00000036880	0.865137	0.838471	3.54841	2.56269	3.78479	4.93853	2.37867	2.00858	0.933644	1.8637	1.41391	4.12703	0.291624	3.76374	2.9348	4.26577	3.70337	0.748944	0.678342	2.51081	4.29497	1.42593	0.962536	0.31769	4.49222	1.82377	0.301313	0.264218	3.60943	2.85507	0	2.4622	2.05317	3.4242	3.74781	1.18741	0.411664	3.90379	2.77542	0.763659	5.96169	3.25984	2.9749	3.24791	1.8869	1.43445	2.65443	3.70638
ENSSSCT00000090864	ENSSSCG00000037267	0.39136	0.579085	0.883685	0.91199	0.453419	1.54032	0.230528	0.679082	0.20605	0.152326	0.657331	1.18902	0.560586	1.31018	0.662724	0.3579	0.451823	0.27631	0.288036	0.289012	1.20033	0.559627	0.456215	0.572906	0.692612	0.489336	0.99005	0.075046	0.173876	0.162291	0.0574023	0.717322	0.146375	0.146621	0.200751	0.114207	0.0876495	0.443869	0.124412	0.0694883	0.107947	0.091396	0.211489	0.179292	0.736915	0.198138	0.183979	0.376179
ENSSSCT00000090863	ENSSSCG00000039487	0	0.53803	0.0191923	0	0	0	0	1.64816	0	0	0.0210097	0	0	0	0.0096454	0.0130435	0.0821894	0	0	0.0317537	0.0245694	0	0.562664	0	0.372146	0	0.0282681	0	0	0	0	0	0	0	0.0606317	0	0	0.491842	0	0	0	0	0.349632	0.0148835	0	0	0.0173991	0.0132258
ENSSSCT00000090862	ENSSSCG00000044400	0	0.35582	0	0	0	0	0	0	0	0	0.388779	0.0819357	0	0	0	0	0	0	0	0.423068	0.12124	0	0	0	0	0	0	0	0.118085	0	0	0	0	0	0	0	0	0.496441	0	0	0	0	0	0.146889	0	0	0.300502	0
ENSSSCT00000090861	ENSSSCG00000050321	0	0	0	0	0	0	0	0	0	0	0	0	0	0	0	0	0	0	0	0	0	0	0.121386	0	0	0	0	0	0	0	0	0	0	0	0	0	0	0	0	0	0	0	0	0	0	0	0	0.0370926
ENSSSCT00000090860	ENSSSCG00000043217	0	0.0338445	0	0.0674518	0.142062	0.134133	0	0.029824	0	0	0.0320489	0.168859	0	0.230061	0.111168	0.0464264	0.0238809	0.0335897	0	0.0645843	0.0333147	0	0.352126	0.0740909	0	0	0.0958246	0	0	0	0	0.09147	0	0	0	0.0335894	0	0.0909422	0	0	0.0781107	0	0.0478639	0.0252265	0.0235745	0	0	0
ENSSSCT00000090859	ENSSSCG00000050622	0.0184217	0.0100845	0	0	0	0	0	0	0.0109759	0	0	0	0	0.0118645	0	0	0	0	0.00942771	0	0	0	0.0934458	0	0	0	0.0299801	0.0402386	0	0	0	0	0	0	0	0.0100085	0.0130219	0	0.00905319	0	0	0	0	0	0.00790246	0	0	0
ENSSSCT00000090858	ENSSSCG00000006900	0	0	0	0	0	0	0	0	0	0	0	0	0	0	0	0	0	0	0	0	0	0	0	0	0	0	0	0	0	0	0	0	0	0	0	0	0	0	0	0	0	0	0.0326755	0.0385762	0	0	0	0
ENSSSCT00000090857	ENSSSCG00000044284	0.059407	0.0147548	0.125446	0.0641592	0.0530857	0.0451104	0.0160756	0.0534942	0.0183532	0	0.0179641	0.280791	0	0.052904	0.107519	0.0247837	0.0178476	0.0271956	0.0827632	0	0.0995922	0.00775057	0.119247	0	0.0511812	0.0127264	0.103842	0.00897126	0	0.268782	0	0.0740577	0	0	0.0315298	0.0188275	0.0653232	0.0198236	0.0756909	0	0.0321072	0.0115328	0.00511022	0.0263946	0.0176187	0.037503	0.0185135	0.24125
ENSSSCT00000090856	ENSSSCG00000044282	0	0	0	0	0	0	0	0	0	0	0	0	0	0	0	0	0	0	0	0	0	0	0.018065	0	0	0	0	0	0	0	0	0	0	0	0	0	0	0	0	0	0	0	0	0	0	0	0	0
ENSSSCT00000090855	ENSSSCG00000048642	0.0134174	0	0	0	0	0	0	0	0	0.0293031	0	0	0	0.127701	0.0198684	0.0251889	0	0	0	0	0	0	0.183883	0	0	0	0	0	0	0	0	0	0	0	0	0	0	0	0	0	0	0	0	0	0	0.019058	0	0
ENSSSCT00000090854	ENSSSCG00000051361	0	0	0	0	0	0.00979381	0	0.0108881	0.0112067	0	0.00390013	0.0493175	0	0	0.0119368	0	0.0130776	0.0429202	0	0.00235784	0.0152031	0	0.0281212	0	0.031581	0	0.188911	0	0	0	0	0.0556563	0	0	0.0189564	0	0	0	0.0123248	0	0	0	0	0.00920968	0	0	0.00516782	0.0270069
ENSSSCT00000090853	ENSSSCG00000050731	0.0321067	0.0676676	0.068113	0.30093	0.36408	0.168222	0.12064	0.31224	0.0468674	0.0736259	0	0.267019	0	0.550041	0.121236	0.303786	0.227882	0.0732635	0.0287548	0.08452	0.136244	0	0.648027	0	1.60376	0.173326	0.219456	0.0523642	0.106159	0.388478	0.0219522	0.133005	0	0.221538	0.191115	0.0793679	0.0181564	0.0661189	0.26508	0.0115155	0.570738	0.218776	0.0596556	0.154062	0.128548	0.0410439	0.11192	0.073341
ENSSSCT00000090852	ENSSSCG00000005641	0.0718821	29.8038	0.171557	0.119775	0.511619	0.401188	0.562699	14.4108	0.457192	1.20096	32.9633	0	0.0622719	2.841	0.662607	1.11736	12.3686	0.232371	0.354077	51.2729	0	0	0.228372	0.105526	9.09084	0	0.865677	0.747379	25.6178	0.00836293	0	2.17751	0	0	11.1248	1.03199	0.0863802	32.4742	0.206067	0	2.56513	0.499226	0.409028	13.1379	1.11522	0.804049	62.5094	0.0410499
ENSSSCT00000090851	ENSSSCG00000004385	5.12823	8.03549	7.59649	6.57299	5.53108	4.66936	4.67637	8.00844	4.81643	5.57182	8.91914	8.39875	6.54965	4.92424	8.66881	5.37728	8.51274	5.19496	3.38067	7.11641	5.66839	4.67974	3.44261	2.41781	7.0735	1.86159	2.73876	3.2192	11.0184	5.29248	2.51366	5.67887	1.14749	4.04809	7.65251	5.98304	2.52263	9.30502	5.15016	1.96669	6.32467	2.44047	2.79002	8.69612	5.81904	3.55726	9.98203	6.22271
ENSSSCT00000090850	ENSSSCG00000033093	0.00921997	0.078022	0.0774241	0.131226	0.0333675	0.0437571	0.0368893	0.0482571	0	0	0.0683065	0	0	0.115463	0.104103	0	0.0280457	0.00876619	0	0.109558	0.0673816	0	0.112	0.0402835	0.0413889	0.0192576	0	0	0.0272189	0.0357557	0	0.0179037	0	0	0.0254082	0.0160712	0.00760363	0.0178004	0.0334796	0	0.0489244	0	0.00535347	0.0210674	0.0399908	0	0.0323245	0.0596731
ENSSSCT00000090849	ENSSSCG00000002356	0.0793851	0.0926865	0.124993	0.129177	0.18854	0.0536874	0.119108	0.130681	0.116399	0.0406346	0.0742661	0.604724	0.184824	0.298245	0.159799	0.452685	0.133316	0.101424	0.0355487	0.0870746	0.182471	0.10705	0.222538	0.0962498	0.197417	0.220018	0.177641	0.0354027	0.0761664	0.196261	0.248773	0.0674421	0.0468566	0.0579788	0.123057	0.0400972	0.0192897	0.121334	0.301539	0.238013	0.151385	0.061765	0.046094	0.0701481	0.0372468	0.0343561	0.0596396	0.187005
ENSSSCT00000090848	ENSSSCG00000043867	0	0	0	0	0	0	0	0	0	0	0	0	0	0	0	0	0	0	0	0	0	0	0	0	0	0	0	0	0	0	0	0	0	0	0	0	0	0	0	0	0	0	0	0	0	0	0	0
ENSSSCT00000090847	ENSSSCG00000050086	0.0365333	0.15884	0.104332	0.152186	0.176288	0.195256	0.111461	0.0910996	0.0498129	0.00920624	0.0943267	0.137007	0.0267799	0.299846	0.0780265	0.13295	0.0854835	0.0988617	0.0402698	0.16337	0.123228	0.0593959	0.341375	0.0766175	0.192671	0.102946	0.3796	0.00572921	0.0298668	0.0686596	0.0416313	0.0363805	0.030963	0.0250205	0.0433688	0.0267191	0.0218515	0.0687241	0.0580051	0.00755951	0.0671048	0.0441902	0.0456887	0.0337121	0.0225032	0.00598752	0.0489811	0.0128389
ENSSSCT00000090846	ENSSSCG00000051668	0.0977805	0.207419	0.191385	0.220633	0.0758298	0.198882	0.267294	0.186317	0.26702	0.0572007	0.126719	0.313798	0.197652	0.416336	0.638641	0.27535	0.287991	0.365231	0.100083	0.217057	0.246982	0.0902102	0.143579	0.263655	0.228021	0.224432	0.242485	0.0213582	0.00824756	0	0	0.0934303	0.027483	0.0725475	0.0821216	0.0973939	0	0.116863	0.0747497	0.0167001	0.13898	0.0213551	0.0648858	0.103734	0.0419454	0.00992054	0.151117	0.106361
ENSSSCT00000090845	ENSSSCG00000048753	0	0.0620596	0	0.0603627	0.0740353	0	0	0.0138157	0	0	0.027837	0.0733337	0.0324905	0.112722	0	0.180502	0	0.0324171	0	0	0	0.0120103	0.229387	0.0107256	0.0793102	0	0.0554876	0	0.0563666	0	0	0.026483	0	0	0.0375835	0.0162084	0	0.0921557	0	0.00917152	0.0497533	0.0312745	0	0	0.03754	0	0.0922128	0.0506241
ENSSSCT00000090844	ENSSSCG00000046489	0	0.146585	0.00811522	0.0297454	0	0.0139427	0.0170353	0.19014	0.00850888	0	0.111046	0	0	0	0	0.0206823	0.0744703	0	0.00548151	0.232729	0	0	0.0495658	0.0470649	0.529521	0.0059002	0	0	0.0602291	0	0.0185988	0.0132056	0.0738572	0	0.0922047	0.00969864	0	0.139172	0.0163761	0	0	0.0454479	0	0.083911	0	0	0.100546	0
ENSSSCT00000090843	ENSSSCG00000002006	1.46948	8.41852	31.7445	31.2287	25.2812	31.2594	34.1611	5.45124	10.5991	2.21551	7.93402	30.6785	36.5342	15.7028	16.7234	28.783	10.1632	13.5429	1.25251	5.53605	31.3085	52.6789	15.8143	16.1794	6.97648	41.6486	5.38083	0.889379	4.68817	17.344	18.8481	10.906	10.5561	36.936	2.28248	6.92617	0.693479	4.70153	21.3599	17.8066	11.3309	16.548	31.434	3.9885	7.85994	1.07179	4.96036	20.7316
ENSSSCT00000090842	ENSSSCG00000049841	0	0.0470631	0	0.0341078	0.138283	0.0373041	0.119643	0	0	0	0.0445662	0.0469619	0.0283725	0.147653	0	0.0184454	0.049812	0.0467088	0	0.233503	0.162142	0	0.0918103	0	0.0200484	0	0	0	0.116024	0.0952585	0.429196	0	0.0644372	0.0911229	0.036102	0.0467083	0.0115755	0.189692	0.150222	0	0	0.0429167	0.0570497	0	0	0	0.118104	0.0561098
ENSSSCT00000090841	ENSSSCG00000010134	1.23546	3.72811	3.46188	3.74699	2.93447	2.09152	2.61201	1.86932	1.66497	2.35661	5.28011	0	2.08382	0.471791	1.93649	1.87754	3.92296	1.62991	1.16109	3.10911	2.46957	0.529081	1.50267	1.45418	1.70611	1.75927	0.577089	1.01301	4.13136	3.52376	0.833905	3.90634	0.719889	2.96106	1.45149	1.46669	0.64022	3.57275	3.83828	0.516426	3.03519	2.347	0.632111	2.05531	2.24491	0	4.70902	3.59346
ENSSSCT00000090840	ENSSSCG00000026977	0	0	0.0399917	0.0680573	0.024257	0.0458062	0.0262342	0.0101849	0.0314488	0	0.0228014	0.0288326	0.0130646	0.0453263	0.0111658	0.0113247	0.00509707	0.00955907	0	0.00551388	0.0284424	0.0177078	0.0563676	0.0105425	0.00615442	0.0193841	0.016362	0	0.0296808	0.0233938	0	0.0130154	0.00791233	0.0167837	0.0110825	0.0143384	0	0	0.0691726	0.00901491	0	0.026349	0.00583768	0	0	0	0	0.00574151
ENSSSCT00000090839	ENSSSCG00000047422	0	0	0	0	0.0374704	0	0	0	0	0	0	0	0	0.121362	0	0	0	0	0	0	0	0	0	0	0	0	0	0	0.146716	0.0433645	0	0	0	0	0	0	0	0.439763	0	0	0	0.170948	0	0.0319382	0	0	0.029869	0
ENSSSCT00000090838	ENSSSCG00000048809	0.119243	0.0326383	0.542076	0.150793	0.441821	0.27164	0.115569	0.284735	0.150974	0.279024	0.0540867	0	0.250874	0.665584	0.15135	0.163097	0.103634	0.121472	0.053397	0.0934238	0.349385	0.247525	0.366106	0.0714503	0.208553	0.197059	0.124753	0.0520925	0.110637	0.366643	0.223236	0.8821	0.0871402	0.0947908	0.206553	0.0890787	0.240829	0.339842	0.449274	0.183292	0.70054	0.0558052	0.435204	0.145965	0.170508	0.099809	0.127977	0.184833
ENSSSCT00000090837	ENSSSCG00000048279	0.00261289	0.0175219	0.0311801	0.0380957	0.00945617	0.0267851	0.0299991	0.0158816	0.00544877	0.00427985	0.0118516	0.0187331	0.0113178	0.0588988	0.0174112	0.038261	0.0105973	0.0124214	0.00468021	0.0171959	0.0258714	0.00460204	0.0634801	0.0164392	0.0255914	0.0100754	0.0552799	0.00532685	0.00617095	0.0303989	0	0.00338255	0.00205632	0.00872375	0.00864065	0.0298111	0.00184699	0.0369933	0.0179771	0.00468574	0.0138649	0.0239673	0	0.0134334	0	0.00556702	0.00157039	0.0059686
ENSSSCT00000090836	ENSSSCG00000041796	0	0	0	0	0	0	0.110837	0	0	0	0	0	0	0.00938723	0	0	0	0	0	0	0	0	0.0466957	0	0	1.68007	0	0	0	0	0	0	0	0.451874	0	0	0	0	0	0	0	0	1.23318	0	0	0	0	0
ENSSSCT00000090835	ENSSSCG00000049667	0.0134819	0	0.0580965	0.407171	0.0162639	3.30157	0.43974	0	0	0	0	0.0628282	0.0175192	0.0455858	0	0	0.01367	0.00961379	0	0	0.0619779	0.0207773	0.151174	0.0388771	0	0.217695	0	0	0.0278607	0.160773	0	0	0	0.165046	0	0.0128182	0	0	0.181651	0	0	0.0176666	0.0508828	0	0	0	0.0101286	0.0808412
ENSSSCT00000090834	ENSSSCG00000048462	2.42112	1.49344	3.89149	5.74119	1.38682	7.47951	5.27222	6.08755	3.22365	2.73893	1.75393	7.08066	2.15779	3.87398	2.95004	6.30776	4.78616	2.81535	0.772184	2.55056	4.98917	1.57993	3.1087	2.4292	4.98999	4.53363	3.77013	0.381733	1.48093	2.75599	0.347353	0.856857	0.959555	3.15004	2.63043	1.29173	0.387844	1.42359	2.5466	1.09327	1.07446	1.55207	2.225	3.38051	1.65628	1.03911	1.33998	1.25332
ENSSSCT00000090833	ENSSSCG00000035729	7.8736	0	0	0	0	0	0	0	0	5.7974	0	0.172038	0	0	0	0.185823	0	0	15.5807	0	0	0	0	0	0	0.0433727	0	10.3496	0.106259	0.139586	0	0	0	0	0	0	0.763293	0	0	0	0	0	0.0348321	0	0	2.95569	0	0.0856457
ENSSSCT00000090832	ENSSSCG00000044914	0	0	0	0	0	0	0	0	0	0	0	0	0	0	0	0	0	0	0	0	0	0	0	0	0	0	0	0	0	0	0	0	0	0	0	0	0	0	0	0	0	0	0	0	0	0	0	0
ENSSSCT00000090831	ENSSSCG00000051183	0.0240164	0	0	0.0472435	0.00965741	0	0.0222818	0.00540652	0.0556473	0	0	0	0	0	0	0	0.0324686	0.0507431	0.0143394	0	0	0	0.019948	0	0	0	0.0738274	0.0380814	0	0	0	0	0	0	0	0.0177599	0	0.0206076	0.00917985	0	0	0	0.0123954	0.00228654	0	0	0.0112266	0
ENSSSCT00000090830	ENSSSCG00000048996	0	0.328154	0.0178812	0.033707	0	0.0122886	0.0450428	0.232248	0	0	0.198191	0	0	0.0121598	0.0838739	0.0455717	0.0629007	0	0.0289873	0.390516	0	0	0.120975	0	0.257566	0	0	0.0467391	0.203842	0	0	0	0	0.0420244	0.142711	0	0.022879	0.263837	0.0185572	0	0	0.102497	0.0219253	0.0832008	0	0.0258599	0.173453	0
ENSSSCT00000090829	ENSSSCG00000037070	0.218343	0.545886	0.148282	0	0.112426	0.0242631	0.0917136	3.31512	0.0277635	0.29658	0.521756	0.0534531	0.0507481	0.288106	0.189262	0.0869794	2.17339	0.0506334	0.641493	0.776891	0.0338977	0.13835	0.164215	0.103309	2.30803	0.0564715	0.0823345	0.697555	0.716905	0.0309787	0.0364114	0.537741	0.0461019	0.0740844	1.58792	0.0202531	0.607957	0.846511	0.0396933	0.0382008	0.282587	0.13259	0.0371059	2.64437	0.0799569	0.604195	0.702548	0
ENSSSCT00000090828	ENSSSCG00000004478	0	0.0365751	0.0976278	0.0198802	0.0328979	0.189477	0.00569271	0.179569	0.0284343	0	0.210282	0.0156414	0	0.0327854	0.130233	0.918457	0.0442416	0	0	0.203403	0.0154297	0	0.00509646	0.257364	0.410661	0.215571	0.0576954	0	0.141693	0.0983545	0	0.0882589	0.00429235	0.00910495	0.132267	0.370773	0.0115662	0.0456298	0.0156356	0.0709121	0.0434123	0.157235	0.0348356	0.10749	0.0955372	0.188834	0.00655603	0
ENSSSCT00000090827	ENSSSCG00000045362	0.581203	0.402726	0.579838	0.990188	0.330146	0.793758	0.594848	0.814568	0.51481	0.531454	0.309695	1.43618	0.22242	1.43733	0.567148	1.11548	0.426249	0.659898	0.250156	0.594175	0.570687	0.223616	0.764544	0.242596	1.31258	0.758833	1.66675	0	0.149925	0.252749	0.041796	0.131488	0.022204	0.106758	0.199042	0.0643796	0.0339042	0.221514	0.229703	0.111312	0.168426	0.0813361	0.0819099	0.249007	0.087545	0.0360673	0.186526	0.125674
ENSSSCT00000090826	ENSSSCG00000050362	0	0.0325973	0.0338372	0.0620132	0.010262	0.0710543	0.0473535	0.0287249	0	0	0.0205786	0.0650544	0.0147387	0.0255672	0.0157458	0.0766552	0.0258759	0.01348	0	0.0404328	0.0120326	0.0124855	0.074189	0	0.065959	0.032802	0.0323027	0	0.0368325	0.00659789	0	0.0403788	0.0156209	0.0220901	0.0312566	0	0	0.135036	0.0162576	0	0.0300929	0.0222941	0	0.0607422	0	0.0181243	0.0204505	0.0226703
ENSSSCT00000090825	ENSSSCG00000049194	0.521618	0.275957	0.634844	0.543224	0.239492	0.563095	0.581002	0.54813	0.795521	0.465455	0.303692	1.80847	1.64565	0.649329	0.393411	0.258697	0.367068	0.706907	0.1778	0.273263	1.01313	2.51619	0.465587	0.342875	0.39079	0.536617	1.86884	0.222206	0.284997	0.566102	0.226229	0.448498	0.098032	0.459214	0.193092	0.555156	0.225635	0.200409	0.348169	0.314136	0.526725	0.285651	0.230544	0.446957	0.327292	0.240518	0.271388	0.511289
ENSSSCT00000090824	ENSSSCG00000044931	0.334687	0.0586516	0.324707	0.187027	0.226494	0.22315	0.191704	0.0165389	0.306412	0.461299	0.0222159	0.532582	0.463199	0.337352	0.326374	0.00459746	0.0331079	0.457919	0.7055	0.0179076	0.0808268	0.219258	0.282229	0.00855983	0.0699578	0.153452	0.664245	0.0956914	0	0.208937	0.176742	0.100393	0.0449701	0.11356	0.0224957	0.108658	0.294286	0	0.229335	0.0548964	0.200338	0.037439	0.0189593	0	0.196099	0.143487	0.0466085	0.265719
ENSSSCT00000090823	ENSSSCG00000036909	0	0.00247543	0.16788	0.148005	0.00935152	0.217796	0.115971	1.16747	0	1.4729	0.0046882	0.233425	0.0761093	0.159209	0.740397	0.177546	0	0	0.00231421	0.643378	0.0146201	0.43008	0	0	0.718119	0.00249097	0.281751	0.408262	1.01914	0.246512	0	0.00334511	0	0.00287574	0	1.15714	0.219186	0.964486	0.12741	0.101945	0.198816	0.111738	0.12903	0	0	0	0.807564	0.274468
ENSSSCT00000090822	ENSSSCG00000033506	0.0137432	0.105328	0.109334	0.0314876	0.116054	0.0156538	0	0.0194912	0.0286594	0	0	0.00394129	0.0285741	0.020653	0.00610529	0.00309608	0.00557398	0.0104535	0	0.00602979	0.0194398	0.0435704	0	0.00864669	0.026921	0.0211978	0.0447324	0	0.0129832	0.00639568	0	0	0	0.00305901	0.0424182	0	0	0.0212266	0.239542	0	0.00364633	0.0144072	0.00957583	0.155445	0.0192587	0.0117126	0.0198238	0.0722052
ENSSSCT00000090821	ENSSSCG00000007575	2.40476	0	0.335631	0	0.152683	0	0	12.9497	0	0	4.01859	0.725935	0	1.33141	0	0	19.8914	0	0	0.555304	1.43222	0	2.36533	0	19.3692	0	0	4.64451	10.1632	0.2945	0	0.655392	0	0	18.8346	0.481343	0.268401	0	0	0	0	0.663404	0	42.2957	0	0.674156	0.532478	0.433671
ENSSSCT00000090820	ENSSSCG00000047757	0.973383	0.358853	1.45013	0.911193	0.369424	1.57585	1.06162	1.01653	0.407678	1.03455	0.315011	2.78755	0.336351	1.64357	1.27538	0.850032	0.621009	0.678509	1.20235	0.473853	1.45806	0.252827	1.57383	0.524679	1.47623	0.777565	2.27828	0.585292	0.274444	1.6446	0.218104	0.566339	0.157082	0.550774	0.672114	0.376945	0.655206	0.365997	1.11617	0.203488	0.500552	0.530268	0.361971	0.667716	0.42694	0.445653	0.389464	1.57393
ENSSSCT00000090819	ENSSSCG00000000473	0.00654232	2.08708	0.0173491	0.0204399	0.0157847	0.0298072	1.72078	0.0331378	0.266038	0	2.37993	0	3.37792	0.0196633	0.268838	0.0221078	0.0199007	0.0124406	0	0.0143521	2.19322	0.0230458	0.0244532	0	1.52985	0.0189206	1.39478	0.00666885	1.45242	0.197898	0	0.0169389	0	0.0145621	0.0288467	0	0.0323723	0	0	0	0	0.017146	0	0.0224236	0	0	1.97781	0
ENSSSCT00000090818	ENSSSCG00000049055	0	0	0	0	0	0.00823266	0.00754404	0.0195254	0.0100484	0	0	0	0.00834871	0.028965	0	0	0	0	0	0	0.0136317	0	0	0.0101055	0	0.00929029	0	0	0	0	0	0	0	0	0	0	0	0	0.0221018	0	0	0	0	0	0	0	0	0
ENSSSCT00000090817	ENSSSCG00000005020	0.472416	21.2897	0	0	0.688628	0.51567	0.0136967	6.54047	1.88821	0.11822	5.76177	4.48776	0.19326	1.44945	0	0.0739069	1.29065	0.0062384	0.669902	6.2397	0.018562	0.283132	2.41564	0.034401	7.83212	0.271983	1.49494	0.38123	15.256	1.30535	0.254216	0.985311	0.397606	0.591478	5.69932	1.43482	0.157694	9.17133	1.46715	0	0.617998	0.309524	0	3.00787	0.00656752	0.433367	19.6266	0.651978
ENSSSCT00000090816	ENSSSCG00000050919	0	0	0	0	0	0.156602	0	0	0	0	0	0	0	0	0	0	0	0	0	0.0565522	0	0.161438	0	0	0	0	0	0	0	0	0.235011	0	0	0	0	0	0	0	0	0.405797	0	0	0	0	0	0	0	0
ENSSSCT00000090815	ENSSSCG00000051165	0.464136	0.274093	0	0	0	0	0.0265446	0.52171	0.225398	0.2916	0.138427	0	0	0.0764376	0.0423673	0	0.251422	0.169263	0.30749	0.230138	0	0.0223966	0.190115	0	1.06641	0	1.26237	0.427746	0.195208	0	0	0	0.0200149	0	0.42752	0.0725404	0.305616	0.139117	0.0291629	0	0	0	0	0.501214	0.120916	0.101598	0.0687829	0
ENSSSCT00000090814	ENSSSCG00000009545	4.78161	1.3297	10.2065	5.80189	40.4011	3.45201	3.48225	0.399897	5.27112	5.5795	0.802855	4.07182	1.1914	24.5902	9.56023	16.8967	0	6.47133	4.31093	0	11.4287	0.700881	15.7185	1.14167	0	2.79272	7.32583	2.64798	0.827044	11.615	0	16.3943	0	0	0	7.93016	2.27735	0.811297	5.33704	0	18.7256	2.55303	1.81149	0.223682	6.29652	0	0.711759	6.09396
ENSSSCT00000090813	ENSSSCG00000046743	0.231228	0.115792	0.139358	0.377627	0.697355	0.478859	0.186492	0.196975	0.28493	0.249628	0.147787	0.354164	0.309576	1.36624	0.332674	0.479474	0.122555	0.159889	0.12237	0.115284	0.275037	0.356351	1.32585	0.347166	0.340993	0.607925	1.32563	0.0749955	0.0496454	0.177306	0.0419196	1.84366	0.0454936	0.245639	0.0637213	0.0799436	0	0.142042	0.38567	0.155499	1.47795	0.151499	0.183082	0.121581	0.247226	0.162352	0.132655	0.354129
ENSSSCT00000090812	ENSSSCG00000029967	0	2.91613	1.05971	1.65441	1.21412	1.00587	3.34709	6.6721	0	2.28693	1.69176	2.84384	0.90608	2.9582	0.00547919	4.70691	8.62408	1.74026	0.70254	3.06287	1.79347	0.086894	6.60156	5.26126	4.31865	3.3387	1.71821	0.422433	4.47427	4.09248	0.118062	1.97991	0.885248	1.14754	6.79789	1.0085	1.87274	0	0	5.29518	1.3875	1.26711	1.94221	2.70976	0.93332	0	2.47293	1.97219
ENSSSCT00000090811	ENSSSCG00000036113	0.148929	0.570692	1.79036	3.39664	1.43728	6.08981	2.90161	0.412376	0.931704	0.130102	0.405311	2.83309	0.305342	2.92441	0.52928	1.25815	0.307046	0.759915	0.0311222	0.691535	1.17267	0.49401	2.3936	1.3118	0.674626	1.69411	4.38693	0.202412	1.43037	6.24339	1.38032	2.60277	0.449289	1.91159	1.1218	0.571109	0.403552	2.18521	3.68876	0.160246	1.76494	1.05384	0.847443	0.246717	0.660873	0.100481	0.719052	3.56073
ENSSSCT00000090810	ENSSSCG00000028805	0	1.19372	4.05924	0.0211005	3.70054	0.966963	0.00634426	1.28693	1.52106	0	1.27008	1.9872	0.565188	0.103524	0.967589	0.00228222	0.819699	3.79501	0	1.0423	8.07622	0.00713716	6.20609	0.320813	1.84305	0	2.28838	0.547307	0.952248	2.88761	0.00923542	3.499	0	0.00450979	0.589622	2.30395	0	1.72115	0.68771	0.864768	2.3196	0	0	1.72917	2.67903	0.496439	1.26035	3.06853
ENSSSCT00000090809	ENSSSCG00000049471	0.126271	0.112327	1.07032	1.27275	0.865002	1.80295	1.17674	0.306086	0.263319	0.103415	0.216826	2.024	0.26566	0.765808	0.460778	1.23437	0.146323	0.145783	0.0363499	0.192914	0.771851	0.432886	0.716373	0.274274	0.2871	1.17814	0.293569	0.105729	0.255617	1.23297	0.488204	0.583808	0.358458	0.707664	0.169017	0.321576	0.137075	0.23798	0.780858	0.408409	1.04694	0.726862	0.518463	0.251173	0.252781	0.0912793	0.170755	0.618087
ENSSSCT00000090808	ENSSSCG00000002377	0.380196	0.925134	1.07879	1.01362	1.4952	1.21254	0.436511	1.0168	0.800769	0.286466	1.13818	1.38472	0.171271	0.331383	0.94583	2.18409	1.01772	0.614523	0.217923	0.575493	1.34447	0.267854	1.29316	0.199337	1.04265	0.659723	0.48262	0.798353	0.691401	1.07044	0.31194	1.26	0.143622	0.600838	1.51712	0.578368	0.0591255	1.37996	0.72371	0.10909	1.28109	1.11598	0.432683	1.87648	0.228333	0.429325	1.32075	0.625305
ENSSSCT00000090807	ENSSSCG00000043294	0.0781724	0.0539199	0.182424	0.439617	0.147113	0.106848	0.0979105	0.0411793	0.120632	0.0204871	0.0397127	0.394562	0.130025	0.404117	0.128491	0.228939	0.0602398	0.184326	0.0112018	0.0377276	0.225572	0.0826105	0.169467	0.127876	0.0650797	0.11756	0.279885	0	0	0.0145516	0.014253	0.0161919	0	0	0	0	0	0	0	0	0	0	0	0	0	0	0.0319484	0
ENSSSCT00000090806	ENSSSCG00000049048	0.0087016	0	0.0846087	0.0302068	0.0909756	0.0925053	0.0272468	0.0411365	0.0151215	0.004751	0.0184189	0.0582271	0.010051	0.0392297	0.0354346	0.0490074	0.108817	0.00551556	0	0.0349964	0.0779531	0	0.0379446	0	0.0958792	0	0	0.0206964	0.0719281	0.14848	0.00991586	0.0375492	0.0114135	0.0322804	0.00959188	0.00551549	0.00615097	0.0522656	0.166302	0.00520158	0.0808042	0.0494108	0.0202099	0.0173976	0.00580654	0	0.0209192	0.0231898
ENSSSCT00000090805	ENSSSCG00000038584	0	8.49655	0	0.0535138	0.00309943	0.00292644	0.00536331	7.55054	0.0401835	0	9.87541	0	0.00445154	0	0.0684821	0.0955027	13.187	0.0170997	0	8.47131	0	0	0	0	7.20637	0	0	0	9.41742	0	0	0.0332608	0	0.00571874	12.518	0	0.130763	9.14354	0	0	0.0920257	0.212104	0.023869	11.0186	0.0205735	0	12.2916	0
ENSSSCT00000090804	ENSSSCG00000041824	0.0209395	0.140419	0.364401	0.0899531	0.0726234	0.676755	0.314172	0.522352	0.0846029	0.0728839	0.0403657	0.247707	0.0158725	0.106202	0.0377899	0.162155	0.2017	0.306099	0	0.0689032	0.296188	0.0161352	0.21523	0.14821	0.387743	0.191765	0.115012	0	0.0865436	0.16444	0.0238614	0.196529	1.52227	0.0699114	0.199081	0.0273744	0.0166518	0.188657	0.240112	0.00704083	0.0694451	0.120045	0.0273561	0.237736	0.0314388	0	0.110118	0.122569
ENSSSCT00000090803	ENSSSCG00000049073	1.63702	3.13651	1.18393	4.80451	15.2599	16.1033	6.21319	2.41214	1.70687	0.975052	2.43008	2.13393	2.70739	16.9969	0.826395	7.20811	0.603582	0.707476	1.33283	4.40734	2.52606	4.06277	11.403	3.2771	4.55495	10.4728	4.84388	4.70264	1.9331	3.11652	3.22215	1.73391	2.928	0.993741	1.47641	0	5.04948	3.44781	1.02391	5.6045	4.54072	5.65534	5.53027	1.02015	1.19168	4.5976	0.89443	2.37963
ENSSSCT00000090802	ENSSSCG00000045677	0.0129241	0.00707497	0.122401	0.134594	0.0467729	0.0757068	0.0404683	0.0879066	0.0539024	0.0483871	0.0100494	0.328279	0.0127957	0.0832372	0.0635654	0.0998242	0.0767541	0.0193097	0.0231496	0.0607541	0.120133	0.022763	0.0241531	0.0580808	0.11302	0.0498357	0.147232	0	0.0130814	0.161102	0.0147276	0.0191212	0.0392316	0.0513692	0	0	0	0.0118818	0.0338743	0.009933	0.0293913	0.0193549	0.0536016	0.0427148	0.0166323	0.0196686	0.00443862	0.0358486
ENSSSCT00000090801	ENSSSCG00000004896	0	0	0	0	0	0	0	0	0	0	0	0	0	0	0	0	0	0	0	0	0	0	0	0	0	0	0	0	0	250.779	0	0	0	0	0	0	0	0	0	0	0	0	0	0	0	0	0	0
ENSSSCT00000090800	ENSSSCG00000026239	51.3114	567.817	316.829	32.9083	25.2318	578.447	492.212	477.27	134.302	217.388	453.468	51.5676	40.8014	252.133	224.603	72.2041	858.219	280.126	250.93	252.359	71.0898	107.866	167.602	44.1801	184.406	103.571	63.1804	0	171.825	161.059	157.582	65.257	26.5264	127.105	196.554	135.054	111.685	267.656	527.304	143.963	123.363	181.799	64.6542	835.244	110.551	135.453	319.604	216.031
ENSSSCT00000090799	ENSSSCG00000046743	0.014203	0	0.0251093	0.0640959	0.331254	0.053925	0.175421	0.0191841	0.145623	0.0465285	0	0.105223	0	0.825301	0.0552086	0.0533277	0.0912073	0.121536	0	0.0415435	0.056922	0.0354388	0.278705	0.124111	0	0.221352	0.385241	0.0168907	0.0503158	0.0660965	0.0782274	1.49852	0.00931473	0	0.0365311	0.14179	0.0652588	0.0822629	0.0868617	0	1.79309	0	0.0687236	0.0547655	0.0805597	0.050435	0.00711354	0.0621841
ENSSSCT00000090798	ENSSSCG00000029438	2.17831	5.59339	6.71667	3.34627	2.55075	8.46206	4.56054	7.25426	2.65758	2.97161	6.00363	4.85469	6.97281	3.18712	2.87328	11.0738	5.51851	2.10147	2.75758	6.34114	8.38524	7.06571	2.92487	2.65929	8.20397	6.42906	3.42031	1.32185	4.98619	3.07683	9.64524	2.28243	2.91082	5.55237	4.65449	1.0568	0.912141	4.61253	2.32206	7.86437	2.3728	2.56983	4.19132	5.18357	0.933529	1.04119	5.04484	3.21756
ENSSSCT00000090797	ENSSSCG00000049234	0.0604195	0.0289408	1.20166	1.83823	0	4.79274	5.25221	0.157389	0.220492	0.113104	0.184007	2.8466	1.43566	0.278877	0.182133	0.252781	0.218794	0.681143	0.0579768	0	0.604346	3.27229	0.145176	0.991066	0.0264181	5.52079	0.533784	0.0615881	0	1.0293	1.24915	0.21789	0.560407	6.55126	0	8.32955	0.0732158	0	1.15801	2.60043	0.114503	0.746488	1.20782	0	0.747316	0.0505724	0.0285317	1.252
ENSSSCT00000090796	ENSSSCG00000048506	0.0683969	0.0327619	0.136032	0.427381	0.0825107	0.194763	0	0	0	0	0.124095	0	0	0.411142	0.265865	0.154085	0.069351	0.0325153	0	0	0.0967472	0.240933	0.766941	0.071721	0	0.0989029	0.278278	0	0.242303	0.278511	0.233824	0	0.0807418	0	0.15079	0	0	0.2641	0	0.245315	0.499041	0.717013	0.0794278	0.0879106	0	0	0.226092	0.273417
ENSSSCT00000090795	ENSSSCG00000028602	0.0151441	0.0163214	0.419164	0.153771	0.328843	0.0797783	0.0790328	0.0479418	0.140139	0.161237	0.0377801	0.0678598	0.0180392	0.159307	0.0483546	0.232419	0.0422271	0.0305973	0.02204	0.0560621	0.808652	0.00666827	0.10967	0	0.101974	0.0127742	0.104745	0.0192962	0.0134124	0.017619	0.012943	0.0147037	0.0312855	0.0442419	0.0438204	0.0251975	0.0133813	0.0389837	0.0781455	0.00678954	0.0452024	0.0446504	0.202244	0.0324411	0.0322115	0.0100831	0.0159282	0.023783
ENSSSCT00000090794	ENSSSCG00000048928	0	0	0	0	0	0	0	0	0	0.0228058	0	0	0	0	0	0	0	0	0	0	0	0	0	0	0	0	0	0	0	0	0	0	0	0	0	0	0	0	0	0	0.0307839	0	0	0	0	0	0	0
ENSSSCT00000090793	ENSSSCG00000004625	0	0	0	0	0	0	0	0	0	0	0	0	0	0	0	0	0	0	0	0	0	0	0	0	0	0	0	0	0	0	0	0	0	0	0	0	0	0	0	0	0	0	0	0	0	0	0	0
ENSSSCT00000090792	ENSSSCG00000049309	0.00956398	0.137434	0.0938393	0.00796811	0.032305	0.00435742	0.00798588	0.00775087	0.00199442	0.0156656	0.0589978	0.115196	0.00828533	0.152349	0.0403626	0.030164	0.00193948	0.0327358	0.0154179	0.144767	0.0892862	0.0387433	0.275254	0	0	0	0.0311295	0.0292469	0.0632453	0.0511839	0	0.0445722	0.00451607	0.00212878	0	0.0109118	0.0135211	0.096016	0.010967	0	0	0.015039	0.0133277	0.00491703	0	0.0733573	0.0643787	0.0764642
ENSSSCT00000090791	ENSSSCG00000032096	0	0	0	0	0	0	0	0	0	0	0	0	0	0	0	0	0	0	0	0	0	0	0	0	0	0	0	0	0	0	0	0	0	0	0	0	0	0	0	0	0	0	0	0	0	0	0	0
ENSSSCT00000090790	ENSSSCG00000013615	0	0	0	0	0	0	0	0	0	0	0	0	0	0	0	0	0	0	0	0	0	0	0	0	0	0.973046	0	0	0	0	0	0	0	0	0	0	0	0	0	0	0	0	0.00224123	0	0	0	0	0
ENSSSCT00000090789	ENSSSCG00000045655	0	0	0	0	0	0	0	0	0	0	0	0	0	0	0	0	0	0	0	0	0	0	0.0429695	0	0	0	0	0	0	0	0	0	0	0	0	0	0	0	0	0	0	0	0	0	0	0	0	0
ENSSSCT00000090788	ENSSSCG00000001770	0.0150724	0	0.219832	0.109878	0.463658	2.21464	0.235977	0	0	0.135786	0	1.50206	0	0.464336	0.125546	0.169776	0	0.0286613	0	0	0.415738	0.590669	0.0140841	0.118537	0.119944	0	0	0.00768198	0	0.473462	0.283399	0.380489	0.166067	1.15743	0.0498436	0.0214957	0	0	0.985161	0.0202723	0.999747	0.0987538	0.463837	0	0.0150867	0	0	0.0258224
ENSSSCT00000090787	ENSSSCG00000044918	0.0154596	0.0197469	0.136654	0.268333	0.329478	0.158479	0.107572	0	0.15582	0	0	0.199508	0	1.3165	0.137355	0.0638501	0.0104502	0.122489	0.0415368	0.0565235	0.0291567	0	0.789704	0.0378254	0.0378539	0.0745159	0.545121	0.0262643	0	0.137893	0.0117446	0.246832	0.0527218	0.0516155	0	0.176382	0.0692109	0	0.130001	0	0.458023	0.114796	0.12567	0	0.134109	0.0658764	0.0216801	0
ENSSSCT00000090786	ENSSSCG00000041329	0.0783132	0	0.267008	0	0.357649	0.127429	0	0	0.13998	0.0641376	0	0.104273	0	0.0924686	0.155312	0	0	0.117007	0.0851668	0	0.22946	0	0.627238	0	0	0	0.43697	0	0	0.0911113	0	0.195521	0	0	0	0.0957317	0.027679	0	0.0641439	0	0.192938	0	0.0519676	0	0.0951843	0.119182	0	0.095834
ENSSSCT00000090785	ENSSSCG00000048493	0	0	0	0	0	0	0	0	0	0	0	0	0	0.218498	0	0	0	0	0	0.0911312	0	0	0.621081	0	0	0	0.135213	0	0	0	0	0	0	0	0	0	0.0880948	0.160404	0	0	0	0	0	0	0	0.0885088	0.0499344	0
ENSSSCT00000090784	ENSSSCG00000042760	0	0.0100708	0.00696925	0	0	0.0149673	0.0192014	0.151753	0	0	0	0	0	0.0592417	0	0.180578	0.146562	0	0.0611969	0.0144133	0.0148697	0.0162009	0.108053	0.0192908	0.0579158	0.00506702	0	0	0.077586	0	0	0	0	0.0116994	0.0376608	0	0	0	0.0120545	0	0.0278913	0.0792081	0	0.0247712	0	0	0.0189543	0.0120067
ENSSSCT00000090783	ENSSSCG00000042336	0	0	0	0	0	0	0	0	0	0	0	0	0	0	0	0	0	0	0	0	0	0	0	0	0	0	0	0	0	0	0	0	0	0	0	0	0	0	0	0	0	0	0	0	0	0	0	0
ENSSSCT00000090782	ENSSSCG00000041309	0	0	0	0	0	0	0.0227129	0	0	0	0	0	0	0	0.0483355	0	0	0	0	0	0	0	0.040668	0	0	0	0	0	0	0.0590735	0	0	0	0	0	0.0206897	0	0.130706	0	0	0	0	0	0	0	0.0309093	0.0479552	0
ENSSSCT00000090781	ENSSSCG00000047519	0	0	0	0.0083453	0.0483347	0.0273821	0.00836391	0.00811777	0	0	0.00726948	0	0	0.0842962	0.0889964	0.0270788	0.00812515	0.00761898	0	0	0	0.0211708	0.0599031	0	0	0	0.0391237	0	0.0378509	0	0	0	0	0	0.0176665	0	0	0.0618838	0.0275667	0.0215558	0.0106304	0	0.0186115	0.0274656	0	0	0.028897	0
ENSSSCT00000090780	ENSSSCG00000022292	0.0288447	0	1.1378	2.09526	0.33057	0.960998	0.255905	0	0	0	0	0	0.424802	0.520166	0	1.02346	0	0.1097	0.0452084	0	0.244804	0.654099	0	0.0907396	0.0882854	0.201598	0.0704142	0	0.127732	1.67793	0.156132	0.252054	0	0.10433	0	0	0	0	0.984015	0.40089	0	0.0377978	0.108864	0	0	0	0	1.67195
ENSSSCT00000090779	ENSSSCG00000042652	0	0.0255892	0	0	0	0	0	0.0463873	0.0119362	0	0	0	0	0	0	0	0	0	0	0	0	0	0.021394	0	0.0280304	0.0257499	0	0	0	0.017758	0	0.0197596	0	0	0	0	0	0	0	0	0	0	0	0.0130788	0	0	0	0
ENSSSCT00000090778	ENSSSCG00000026395	0	0	0	0	0	0	0	0	0	0	0	0	0	0	0	0	0	0	0	0	0	0	0	0	0	0	0	0	0	0	0	0	0	0	0	0	0	0	0	0	0	0	0	0	0	0	0	0
ENSSSCT00000090777	ENSSSCG00000046356	0	0	0	0	0	0.00916942	0	0	0	0	0	0	0	0	0	0	0	0	0	0	0	0.00531707	0.0413731	0	0	0	0	0	0	0.00936588	0	0	0	0	0	0	0	0	0	0	0	0	0	0	0	0	0	0
ENSSSCT00000090776	ENSSSCG00000011942	0.157215	1.09193	1.07484	2.12845	1.31278	1.58645	4.29973	2.85181	0.507139	0.0603549	1.92983	2.33884	0.861867	0.797374	0.248263	0.567232	2.34878	0.149477	0.0374005	0.274832	3.84995	0.385065	0.477443	1.1849	1.78642	3.22295	1.03942	0	2.2162	0.920253	0.0699818	0.133563	0.104395	0.96505	0.850253	0.156482	0.0295194	3.32297	1.29575	0.118942	0.449707	0.350865	0.316645	0.719868	0.69584	0.206735	1.87353	0.606023
ENSSSCT00000090775	ENSSSCG00000043837	0	0.0193596	0	0.0270586	0	0	0.027119	0	0	0.0189149	0	0	0.070027	0.0477226	0.0160311	0.081296	0.0117088	0	0	0.0126663	0	0	0	0.0151362	0.0141377	0.0194812	0.0187931	0	0.0102273	0	0.0230285	0	0.00908797	0	0	0	0	0	0	0.0517719	0.0306382	0.011349	0	0	0	0	0.019086	0
ENSSSCT00000090774	ENSSSCG00000038343	0.00706202	0.00451025	0.00936361	0.00735454	0.00567951	0	0	0.0715402	0.00736337	0.00771161	0.00427096	0	0	0.0212253	0.0130718	0.076895	0.00477368	0	0	0	0.0166487	0	0.0879856	0.00493682	0.0979871	0	0.00766197	0.0071986	0.0111191	0.0027387	0	0	0	0	0.0233536	0.00447625	0	0.0242386	0.00269933	0	0	0	0	0.030256	0	0.00501545	0.00990356	0
ENSSSCT00000090773	ENSSSCG00000045808	0	0	0	0	0	0	0	0	0	0	0	0	0	0	0	0	0	0	0	0	0	0	0	0	0	0	0	0	0	0	0	0	0	0	0	0	0	0	0	0	0	0	0	0	0	0	0	0
ENSSSCT00000090772	ENSSSCG00000039701	0.903771	2.37762	0	0.23686	0	0	0	2.10191	0	0.336593	4.12651	1.32453	0	2.99816	1.47125	0	4.05593	4.00053	0.393095	2.18833	0	0.32855	0	0	1.94182	0	1.03575	0.909049	1.73161	3.58613	0.570644	0	0	0.583952	4.6821	0.529225	0.0648728	7.94751	0	0	1.54564	0	0	0	3.67041	1.20083	0	0
ENSSSCT00000090771	ENSSSCG00000004955	0.04921	0.00942858	0.110922	0.230618	0.249331	0.319491	0.138679	0.0897321	0.112882	0.0564234	0.0714268	0.232856	0.0170524	0.118323	0.0929094	0.133032	0.0548861	0.0561456	0	0.0377837	0.250586	0.0216682	0.101163	0.0877227	0.210865	0.0189756	0.120129	0.110356	0.0406774	0.120229	0.0112154	0.0445938	0.0464735	0.125963	0.146461	0	0	0	0.050786	0.0264748	0.110978	0.135417	0.0571465	0.0463831	0.0985128	0.0838776	0.0177456	0.089928
ENSSSCT00000090770	ENSSSCG00000048350	0	0.00976937	0.00338032	0.00796512	0.00615102	0.0232308	0.0133048	0.00774795	0	0	0	0.0182782	0	0.0421436	0	0.0344602	0	0.00969583	0.0616484	0.00559277	0	0	0.0238225	0	0.0156062	0	0.0456394	0.0155925	0	0	0	0.00660081	0	0	0	0.0290872	0.0144171	0.0557831	0.00292343	0	0.0135282	0	0	0	0.0102073	0.0516024	0	0
ENSSSCT00000090769	ENSSSCG00000049089	0	0	0	0	0	0	0	0	0	0	0	0	0	0.00771621	0	0	0	0	0	0	0	0	0	0	0	0	0	0	0	0	0	0	0	0	0	0	0	0	0	0	0	0	0	0	0	0	0	0
ENSSSCT00000090768	ENSSSCG00000049363	0.0203587	0.265248	0.0647851	0	0.0343836	0.0278267	0.0169994	0.107244	0.0169819	0	0.461719	0.776517	0.0105821	0	0	0.298116	0.148627	0	0	0.437682	0.0921513	0	0.0684851	0	0.164504	0	0	0.0207524	0.836624	0.312652	0	0	0.0416575	0	0.206463	0	0	0.943327	0.1961	0.0474625	0	0.0320133	0	0.0872234	0.0163023	0	0.362182	0.186021
ENSSSCT00000090767	ENSSSCG00000047212	0.0877806	0.144827	0.116389	0.411375	0.0647131	0.333279	0.325762	0.123506	0.0305088	0.103843	0.0619358	0.251737	0.0675954	0.622931	0.389956	0.357052	0	0.194741	0.152865	0.069538	0.137961	0.0214732	0.373666	0.153411	0.25076	0.427808	0.555555	0.0298261	0.0863811	0.136168	0.0333433	0.0757583	0.0230275	0.0814102	0.0161269	0.037093	0.0551557	0.188303	0.111842	0.0743365	0.129388	0.0702941	0.107601	0.0543228	0.0244065	0.0311709	0.0498265	0.0222796
ENSSSCT00000090766	ENSSSCG00000011353	0	0.24311	0.2207	1.51749	0.0592521	0.491072	0.239239	1.32408	0.139412	0.0581043	0.336655	0.371707	0.184384	0.0328052	0.0727321	0.276626	1.8316	0	0.0244384	0.281344	0.212286	0.0961209	0	0.0143066	1.59352	0.284094	0.0754935	0	0.799118	0.339687	0.115051	0.346184	0	0.252056	0.836194	0.0518876	0.00385773	0.856954	0.34419	0.0244672	0.30769	0.0572108	0.468981	4.00524	0.0300441	0.029069	0.4674	0.13713
ENSSSCT00000090765	ENSSSCG00000049867	0.0132666	0.0127094	0.0140723	0.0138162	0.00640169	0.0302219	0.0858513	0.0080637	0.0138328	0	0.00722105	0.0380461	0.00459719	0.0318989	0.0117871	0.0298871	0.00538068	0	0.00475265	0.00873102	0	0	0.0247933	0.00556456	0.0097453	0.161144	0.0259087	0	0.0093997	0.0185217	0	0.0103047	0	0.0324822	0	0.017659	0.0187558	0.0239056	0.00912769	0.00237913	0.00703976	0.0104307	0.02465	0	0	0	0.0127575	0
ENSSSCT00000090764	ENSSSCG00000050549	0.0026149	0.00501013	0.00346713	0.00272322	0.0220814	0.0327626	0.00272929	0.00264897	0.00272649	0	0	0	0	0.0117889	0	0.0117817	0	0.00745862	0.00234191	0.00573639	0	0	0.0390949	0.00274199	0.00320139	0.00252079	0.00425558	0.00266548	0.00308786	0.00912672	0.0029798	0	0.00617373	0	0	0	0.00184842	0.00673126	0.0269865	0.00234468	0	0.00342654	0.00303663	0.00224062	0	0	0.0031432	0
ENSSSCT00000090763	ENSSSCG00000043926	0	0.0322229	0.0613223	0.0525435	0	0	0	0	0	0	0.0152566	0.204979	0	0.0758206	0	0	0.0170525	0	0	0	0.0951553	0.0370264	0.0785751	0	0.0360323	0.0243189	0	0	0	0.0586989	0	0.0217718	0.0132355	0	0	0	0	0	0.0674975	0	0	0	0.0390604	0	0	0	0	0.043219
ENSSSCT00000090762	ENSSSCG00000015358	1.72651	4.27936	1.22333	1.67435	2.2591	2.45035	2.16912	5.45522	2.56217	1.33169	3.87415	1.68318	0.739929	3.20545	5.7118	2.12995	5.14989	2.63167	2.2294	3.62718	1.13062	0.860778	2.57785	1.56136	6.358	2.31163	3.9545	1.28501	3.7054	1.09998	0.921259	2.51298	0.844725	1.12847	4.33999	1.27239	1.69504	4.26212	0.733253	0.946055	2.39943	1.55615	1.11386	4.55949	1.29839	1.38674	4.9028	0.75121
ENSSSCT00000090761	ENSSSCG00000014538	1.23225	4.75703	17.7945	4.65036	15.0272	13.0489	10.3911	1.00112	8.03978	9.67234	9.14212	4.09368	9.62872	40.4097	4.39017	9.23508	2.4494	2.90002	4.25053	5.47337	3.2962	5.29695	6.42987	3.39027	5.2578	13.9373	11.6949	0.447714	0.475439	4.89706	1.98814	1.51626	5.49219	2.93288	0.376566	1.31079	2.49242	0.926491	3.91729	0.645443	4.51564	1.4069	6.40403	0	1.59978	4.2501	0.439963	3.35828
ENSSSCT00000090760	ENSSSCG00000023992	0.602598	0.789969	4.03701	1.18906	1.89388	0.505746	0.744819	4.93178	0.925934	0.389621	0.287715	12.87	0.576985	5.57641	3.25816	2.6972	0.948663	1.70374	0.639103	3.46138	6.23577	0.544639	4.17866	0.648512	7.12513	0.703207	3.48402	0.436443	1.08611	2.56446	0.975818	0.739043	1.26048	2.40018	0.209763	0.331698	0.145724	2.16352	3.30951	1.73473	1.95643	0.270139	0.239399	1.33163	2.25394	1.11496	0.724342	3.18771
ENSSSCT00000090759	ENSSSCG00000016892	1.32113	0	1.99812	0.298733	1.40367	0.207081	0	0.0409279	0.155865	0.416913	0.0219906	0.996428	1.7605	0.613217	0.614717	3.313	0.0409651	0.134446	1.08551	0.124082	1.703	0.0462532	3.64686	0.118622	0.0098926	0.183053	0.84161	3.23698	0.0524798	2.11048	0.741233	3.07015	0	0	0	0.407174	2.13907	0	1.95505	0.202868	1.30239	0.285885	0.220512	0.0346187	0.125363	3.9984	0	2.18263
ENSSSCT00000090758	ENSSSCG00000046932	0.0117864	2.07384	0.474042	1.78801	0.0379161	1.07399	0.656107	0.0199	0	0	1.11556	0.473216	0	0.0944659	2.01586	1.13733	0	0.0224127	0.0140746	1.49966	0.211177	0.0484383	0.110135	1.36363	0	2.78374	0.121483	0.0280336	1.20161	0.26511	0	0.0712052	1.64182	0.257973	0	0	0.0305491	1.84571	0.117134	0	0	2.44543	0.980923	0.0100994	0.0235951	0	0.854781	0.112182
ENSSSCT00000090757	ENSSSCG00000051408	0.00510528	0.0146725	0.0157947	0.0301282	0.0390054	0.005815	0.00888101	0.0258589	0.00532313	0	0.00463135	0	0.00294849	0.0409178	0.0264596	0.0364204	0.017255	0.025888	0	0.00933299	0.0288856	0	0.0318033	0	0.0375019	0.00656204	0.0249255	0	0	0.00593959	0	0	0.00535708	0.0113635	0.0112552	0.0145619	0.0240587	0	0.0175626	0	0.0180603	0.0200697	0.00592864	0.00583272	0	0.0108773	0.00920505	0.0136056
ENSSSCT00000090756	ENSSSCG00000048701	0	0.00921975	0	0	0	0	0.0117192	0	0.0066898	0.0236459	0.0101857	0.00689995	0	0.0144628	0.017814	0.00903374	0.00487913	0	0	0.00703749	0.0113443	0	0.0239811	0	0.0274926	0.00618509	0	0	0	0.00746453	0	0	0	0	0	0	0	0.0144515	0	0	0.00851141	0	0	0	0	0	0.00289209	0.016488
ENSSSCT00000090755	ENSSSCG00000008629	9.87234	5.67546	6.19474	3.24372	11.0031	2.4948	3.57415	6.30135	3.59422	1.67077	4.34988	5.02119	0.244582	11.2228	4.98649	1.23615	5.87305	4.191	6.50483	7.58702	6.9049	0.168426	2.62111	5.01849	6.28301	2.32219	3.90548	0.98869	5.4203	2.25688	0.207564	3.62543	0.458713	0.820989	5.88292	0.731685	1.21674	1.87552	0.762364	0.722706	6.361	1.53354	2.00418	6.45761	0.711041	1.32433	3.24314	0.748936
ENSSSCT00000090754	ENSSSCG00000012278	0.251925	0.150066	4.91839	19.1473	0.512361	21.5928	4.71111	0.0408986	0.715622	0.441744	0.194844	4.44367	0.984897	0.956176	1.59802	0.634841	0.0638598	0.571178	0.316742	0.010628	1.59214	0.721033	1.10459	1.59856	0.0533818	15.6488	0.672806	0.126753	0.00953495	23.9192	2.70334	0.556099	2.20885	23.3301	0.00712052	0.890536	0.0787663	0.0207853	22.4643	2.21981	0.649122	11.4378	26.5494	0.0193726	0.344299	0.0154832	0.00873525	17.6183
ENSSSCT00000090753	ENSSSCG00000044954	0.316738	0.361786	0.780708	2.27941	1.35694	1.03606	1.16556	0.193342	0.372595	0.352525	0.0884108	1.11796	0.172375	1.72088	0.342749	1.91652	0.148226	0.548246	0.185477	0.525582	0.603111	0.293238	1.47984	0.557811	0.566753	0.998223	1.58606	0.0786465	0.268532	1.19526	0.157332	0.657112	0.693484	0.456445	0.107429	0.405389	0.169357	0.297914	0.488927	0.189338	0.818816	1.50057	0.726211	0.128742	0.321101	0.186015	0.229414	0.408141
ENSSSCT00000090752	ENSSSCG00000048955	0	0.0182986	0	0.0159138	0.00921699	0	0	0.0580495	0	0.0125148	0.0277245	0	0	0	0	0	0	0	0	0.0293316	0	0	0	0	0.0888632	0	0	0	0	0.008889	0	0	0	0	0.0168442	0	0	0	0	0	0	0	0	0.00982019	0.0152952	0	0.01148	0
ENSSSCT00000090751	ENSSSCG00000001928	0	0.0323596	0.0103355	0.00811794	0	0	0	0.0078966	0	0	0	0.0149031	0	0	0	0.0117071	0	0	0	0.00855011	0	0.00915288	0.0145678	0.0163478	0.0159056	0.0275532	0	0	0.00613662	0	0	0	0	0	0	0	0	0.0167216	0	0	0	0	0	0.00445288	0	0	0.0234247	0
ENSSSCT00000090750	ENSSSCG00000000293	15.4575	0.0341115	38.4358	9.41062	26.3408	33.658	15.2417	0.0280553	60.4009	14.717	1.96682	18.6699	25.9832	21.4098	31.0782	26.0612	2.06594	97.7122	5.07757	0	60.2659	15.6647	16.7692	3.98683	0.0726556	12.0597	71.2892	3.83526	0.392442	31.5253	21.9245	14.428	2.83962	16.0536	0.257307	49.9238	0.187376	0.605972	32.2108	17.4998	21.7391	9.82955	21.3411	0.0271205	48.5427	5.89637	0.0356675	29.1458
ENSSSCT00000090749	ENSSSCG00000006196	0.60549	0	0	0.212271	0	0	0.369175	0	11.0639	0.991778	0.10333	1.28083	0	0	0	0	0.0851	10.7671	5.91136	0	0	0	0	0.113153	0	0	7.4246	1.90049	0.134506	0	0	0.473411	0	0	0	8.91454	4.72504	0	0	0	0	0	0	0	8.19082	3.05271	1.07731	0
ENSSSCT00000090748	ENSSSCG00000048960	0.0183628	0.0967532	0.0730425	0.038247	0	0.104578	0.0383322	0.111612	0.0287196	0	0.083291	0.0394958	0.22271	0.0827858	0.0305906	0.0206839	0.0465474	0.00872954	0.0328915	0.140991	0.103897	0.00808556	0.102952	0.0673934	0.0562034	0.0531058	0.0298843	0	0.0216841	0.0427275	0.0104626	0.0118859	0	0	0	0.00872944	0	0.0236347	0.0105283	0.0082326	0.01218	0	0.0106622	0.0236018	0	0	0	0
ENSSSCT00000090747	ENSSSCG00000044574	531.41	37.7087	2619.44	416.121	1287.73	2436.18	1518.35	19.4032	852.816	104.693	192.165	677.66	774.204	480.321	329.389	867.789	139.283	288.087	22.3305	15.5022	1154.91	139.399	100.763	60.1652	10.6401	125.631	70.0326	122.994	36.5176	880.604	245.187	224.581	134.336	456.472	27.4846	264.739	17.7741	5.15859	145.714	21.2599	47.684	42.0709	79.8583	2.45821	25.126	12.6292	5.27407	84.4214
ENSSSCT00000090746	ENSSSCG00000050066	0	0	0	0	0	0	0	0	0	0	0	0	0	0	0	0	0	0	0	0	0	0	0	0	0	0	0	0	0	0	0	0	0	0	0	0	0	0	0	0	0	0	0	0.00277878	0	0	0	0
ENSSSCT00000090745	ENSSSCG00000044697	0	0	0.0698688	0.0960359	0	0.100034	0.0733334	0.169041	0	0	0	0.207788	0	0	0.0633998	0.13355	0.111312	0	0	0	0.0807481	0	0.205164	0.013814	0.23655	0.042332	0	0	0.0155564	0.638609	0.0450361	0.0454779	0.0103676	0.131951	0.0871294	0	0.0217285	0	0.171204	0	0.0699045	0	0	0.116644	0.0219769	0	0.0184744	0.0702162
ENSSSCT00000090744	ENSSSCG00000047817	0.0385692	0.00923726	0.21095	0.281168	0	0.0439309	0.0402563	0.0341877	0	0	0	0.228131	0	0	0.0214174	0.0217221	0	0.0137516	0	0.037017	0	0	0.01802	0	0.0354147	0	0.251075	0.0638871	0	0.196316	0.0329634	0.0374477	0.0303536	0.0160965	0	0	0	0	0.160323	0.0172917	0	0	0	0	0	0	0	0.0660774
ENSSSCT00000090743	ENSSSCG00000009759	0.879909	1.99242	4.47581	8.90532	11.242	5.63072	1.96204	1.96102	0.859073	1.72952	1.36424	2.31694	1.85024	25.3282	1.79454	3.00042	1.59782	1.28533	0.551633	1.59687	1.40303	1.49342	8.98449	0.746525	2.49728	1.56539	3.55394	1.89985	1.85141	4.23442	2.60701	14.5183	0.780615	7.90532	1.72825	2.46415	0.831202	2.22387	4.64134	2.70404	10.6541	3.22846	4.02225	3.34486	1.17699	0.400512	1.59613	2.06478
ENSSSCT00000090742	ENSSSCG00000000905	0.00215784	0.0289408	0	0.00224722	0.00260311	0	0.00225223	0.00655786	0	0	0.00978762	0.00928239	0.0149548	0.00324275	0	0	0.0109397	0.00410327	0.00579768	0	0.00305225	0	0.0161307	0	0.0105672	0	0	0	0	0	0	0	0.00509461	0	0	0.0102581	0	0.0111094	0.00494877	0.00193484	0.00286257	0.00282761	0.00751754	0.0092449	0.017279	0.00229875	0.00259379	0.00246457
ENSSSCT00000090741	ENSSSCG00000043913	0.865626	0.0232504	0	0.193777	0.380614	0	0.0506631	0	0	0.437288	0.0954065	0	0	0.6565	0	0.0820128	0	0	4.91236	0.0354943	0	0	0.710588	0.0169662	0	0.140378	0.0394976	0.362843	0	0	0	0.0523648	0	0	0	0.0615337	0.33168	0.0416502	0	0	0.47221	0	0.0563681	0	0	0.189601	0	0
ENSSSCT00000090740	ENSSSCG00000047431	0	0	0	0.123406	0.0612642	0.086767	0.0795094	0	0.123554	0	0.0230352	0.121367	0	0	0.197405	0.257418	0	0	0.0985461	0	0.179587	0.0969004	0.25309	0	0	0.269263	0.0964235	0	0.029985	0.0787788	0.106098	0.0767014	0.0133224	0.282595	0	0	0.0538479	0.0326824	0.223233	0.0303577	0.0449136	0	0.186755	0	0	0.144269	0	0.0676708
ENSSSCT00000090739	ENSSSCG00000013503	0	0.483064	0	0	0	0	0	0.583789	0.713535	0	0.396755	0	0	0	0	0	0.485193	0.117411	0	0.270901	0	0	0	0	0.818921	0	0.895989	0	0.613676	0.275367	0	0	0	0	0.470759	0.406042	0	0.251658	0	0	0	0	0	0.467342	0	0	0.281412	0
ENSSSCT00000090738	ENSSSCG00000051409	0	0	0.00671012	0	0	0.00576429	0	0.0153801	0.0158301	0	0	0.0145133	0.00438417	0.0152104	0.0337228	0.0285022	0	0	0	0	0.00715842	0	0.0662045	0	0	0.00487862	0	0	0	0	0.00576696	0	0	0	0	0	0	0.00651368	0	0	0	0	0	0	0	0	0.0030416	0.00578012
ENSSSCT00000090737	ENSSSCG00000009881	17.1518	0.00775245	20.2578	5.26303	5.71091	37.2888	4.32454	9.92345	9.25194	4.48023	0.00734115	10.7856	5.03352	31.0107	9.44574	27.3458	0.898476	11.8335	6.93589	15.2893	52.6889	9.47824	19.6604	7.79832	15.3862	17.771	21.177	0	0	3.28578	0.00461081	0	5.29234	3.40881	0	0.915587	0	0	1.38729	0.224939	0	0	0	0.357106	0	0.219831	0	0.00462134
ENSSSCT00000090736	ENSSSCG00000014882	0	0	0	0	0	0	0	0	0	0	0	0	0	0	0	0	0	0	0	0	0	0	0	0	0	0	0	0	0	0	0	0	0	0	0	0	0	0	0	0	0	0	0	0	0	0	0	0
ENSSSCT00000090735	ENSSSCG00000045554	0.14882	0	0.164435	0.1679	0	0.127131	0	0	0.168101	0	0.0562519	0.622396	0.762797	0.298191	0.330558	0.0977845	0.226343	0.389112	0.255459	0	0.333299	0.338564	0.64895	0.143048	0.182198	0.418435	4.86406	0.126415	0	0.43285	0.141322	0.128438	0	0.220831	0.0546819	0.141494	0.333125	0.127697	0.213314	0.1112	0.197423	0	1.25295	0	0.22344	0.0660574	0.0372679	0.226632
ENSSSCT00000090734	ENSSSCG00000041979	0.0122336	0.187515	0.221682	0.420431	0.29516	0.571306	0.421369	0.256122	0.0722819	0.0267178	0.151672	0.36253	0.0671209	0.563788	0.113222	0.252632	0.186064	0.131824	0.025565	0.147605	0.121131	0.0107734	0.365804	0.124005	0.469292	0.14152	0.41146	0.0207837	0.207063	0.241958	0.051116	0.153093	0.0577665	0.113458	0.170813	0.0504026	0.0115302	0.393645	0.233804	0.0731291	0.432772	0.122903	0.0473553	0.202663	0.0367354	0.0173766	0.100485	0.125753
ENSSSCT00000090733	ENSSSCG00000029635	0	0	0	0	0	0	0	0	0	0	0	0.00398824	0	0	0	0	0	0	0	0	0	0	0	0	0	0	0	0	0	0	0	0	0	0	0	0	0	0	0	0	0	0	0	0	0	0	0	0.00635351
ENSSSCT00000090732	ENSSSCG00000021606	0	0.185304	1.07033	0.139666	0.672028	0.0910651	0.390321	0.156759	0.174792	0.0253465	0.205888	0.809885	0.357479	0.666627	0.243465	0.0522908	0.0313803	0.0441381	0	0.0622351	0.419526	0.040882	0.97843	0	0.303119	0.0397797	0.163692	0	0.152276	0.543095	0.117558	0	0.052772	0	0	0	0.0401076	0.292114	1.29829	0.441693	0.109483	0.0337956	0.272544	0.163533	0.0516296	0	0.0139504	1.57887
ENSSSCT00000090731	ENSSSCG00000043024	0.131756	1.10894	0.461697	0.176417	1.18072	0.117914	0.049114	0.123938	0.314007	0.0616607	1.45991	0.391344	0.0489174	0.834426	0.470339	0.0742048	0.343526	0.277386	0	0.743235	0.319488	0	0.703518	0.0394739	0.276525	0.0544344	0.689218	0.0287794	0.84461	0.273727	0	0.511698	0.0296259	0.115211	0.10374	0.259487	0	1.70793	0.19425	0.0421928	0.711627	0.0493289	0.0546446	0.330627	0.1413	0.170436	1.1765	0.171982
ENSSSCT00000090730	ENSSSCG00000002446	0	0	0	0.410549	0	0	0	0	0	0	0	0	0	0	0.684323	0	0	0.579549	0	0	0	0	0	0	0	0	0	0	0	0	0	0	0	0	0	0	0	0	0	0	0.571309	0	0	0.502432	0	0	0	0
ENSSSCT00000090729	ENSSSCG00000046771	0.0378991	0.0443753	0	0	0.0914391	0.0479641	0	0.0213293	0.31174	0.0344876	0	0	0	0.0569538	0	0	0.264724	0.112105	0.030171	0.0415701	0.0238258	0.0333756	0.149525	0	0.118576	0	0.0753844	0.0429245	0.109398	0.083286	0	0	0	0	0.171748	0.0120111	0	0.0541996	0	0	0	0	0	0.0902067	0.0168599	0	0.0126544	0
ENSSSCT00000090728	ENSSSCG00000044402	0	0.0484898	0	0	0	0	0	0.0227891	0	0	0.0765288	0	0	0	0	0	0	0	0	0.0925315	0	0.0495274	0.168166	0	0.137708	0.0216864	0	0	0.0265648	0	0	0	0	0	0	0	0	0.094102	0	0	0	0	0	0	0	0	0.0270409	0
ENSSSCT00000090727	ENSSSCG00000050790	0.149261	0.324481	0.426262	0.938643	0.851829	1.4451	1.19839	0.255887	0.107744	0.33852	0.192692	0.559761	0.387918	1.00938	0.580193	0.717777	0.145522	0.387537	0.169669	0.541533	0.381657	0.0859455	0.643723	0.168555	0.337363	0.813528	0.775452	0.0702222	0.203375	0.460851	0.255135	0.356729	0.0948776	0.236394	0.0189845	0.0709567	0.0324645	0.125613	0.210655	0.149279	0.26655	0.270817	0.480001	0.0983823	0.0402236	0.0672727	0.248423	0.0983528
ENSSSCT00000090726	ENSSSCG00000041306	0	0.00828463	0	0	0	0	0	0	0.00450846	0	0	0.0124002	0	0.0454855	0	0	0	0	0	0	0.0428134	0	0.0969695	0	0.0264687	0	0.0211108	0	0.00510601	0	0	0.0223905	0.0102087	0	0	0	0	0	0.0099165	0	0	0	0	0	0	0	0.0155926	0
ENSSSCT00000090725	ENSSSCG00000046588	4.91671	14.1388	31.7119	26.3456	24.2316	33.2464	17.5592	20.2475	13.7008	6.98297	14.2054	28.2314	5.95413	31.9159	27.6437	20.11	25.3609	22.0774	4.41504	14.9921	44.636	5.50762	14.9557	4.14359	32.0155	12.9634	22.906	8.21918	11.5864	35.4593	4.57694	22.877	3.65482	17.5813	20.472	24.1922	5.95366	11.6817	35.2522	4.33488	27.6515	7.41263	9.8361	18.0052	24.8797	9.09695	9.65584	37.3516
ENSSSCT00000090724	ENSSSCG00000042751	0	0	0	0	0.0263587	0	0	0	0	0	0	0	0	0	0.00970661	0	0	0	0	0	0	0	0.0245005	0	0	0	0	0	0	0	0	0	0	0	0	0	0	0	0	0	0	0	0	0	0	0	0	0
ENSSSCT00000090723	ENSSSCG00000045058	0	0.282344	0.0390779	0.306933	0.0533312	0.621038	0.0307617	0.194067	0	0	0.153735	0	0	0	0	0.414972	0.0896507	0	0	0.315191	0	0.019466	0	0.077262	0.631447	0.127853	0	0	0.130512	0	0	0.0953849	0	0	0.0812196	0	0	0.464689	0	0	0.0684212	0.0386204	0	0.0505079	0	0	0.123994	0.0336618
ENSSSCT00000090722	ENSSSCG00000016549	1.30978	7.64692	4.2597	6.27969	7.75119	14.5245	5.10717	2.60361	1.64911	0.445268	3.78875	11.0914	2.52624	5.60781	4.44625	11.7748	0.902069	4.32335	1.19517	2.52091	1.08364	10.751	14.779	7.04855	12.7678	3.93085	4.34358	0.629768	1.63422	4.1977	1.71784	9.98158	1.10858	1.34766	4.08618	0.822367	1.64208	4.86657	3.59893	1.44033	5.50766	1.52202	1.49232	2.81635	0.618401	1.52694	2.74776	4.9677
ENSSSCT00000090721	ENSSSCG00000041027	0	0	0	0	0	0	0	0	0	0	0	0	0	0	0	0	0	0	0	0	0	0	0	0	0	0	0	0	0	0.477447	0	0	0	0	0	0	0	0	0	0	0	0	0	0	0	0	0	0
ENSSSCT00000090720	ENSSSCG00000006693	0.716057	0.299336	0	1.24738	0.728747	0.216505	3.96248	1.10259	0.0923085	0.277227	0.245661	0.552581	4.16633	0.285649	0.170618	3.49903	1.27256	0.267375	0.125928	0.171364	1.03864	4.01744	0.214112	0	1.28152	13.9864	0.347482	0.0238878	0.697979	0.321113	0.24331	0.114609	0.147543	13.4576	1.45235	0.0594159	0.257684	1.70921	0.140333	10.5695	0.238342	0.504983	5.30069	1.13788	0.336213	0.402212	0.866983	0.18736
ENSSSCT00000090719	ENSSSCG00000038994	0.0747693	0	3.71766	2.61826	5.55845	2.64007	1.74615	1.92199	4.49244	0.0306176	0	5.62862	3.16579	5.4355	3.34231	3.1372	0.0663357	0.11552	0.058593	2.84991	5.24838	4.30462	4.6461	1.75427	2.57453	1.7479	2.63137	0.0190539	0.0441464	1.95724	1.38455	4.11373	0.603139	0.145621	1.69989	0.0444304	0.0858858	1.73223	1.29678	1.96938	1.85978	0.428649	0	0	0.0280649	0.19913	1.54473	1.05679
ENSSSCT00000090718	ENSSSCG00000029388	0.419654	1.70024	0.197067	2.50386	2.29922	1.31448	0.0821272	0	0.173202	0.114564	0.777257	0	0.0530176	1.06422	0.174775	0.0787831	0	0.0581875	0.360183	1.79327	0.0247333	0	0.326779	0	0	0	0.184968	0.0623833	0.763983	0	0.0597768	1.33554	0	0	0	0.108061	0.0309005	0.967741	0.45114	0.290054	1.57734	0	0.111681	0	0.831349	0.167647	0.630547	0.0499277
ENSSSCT00000090717	ENSSSCG00000042645	0.0211887	0.0521965	0	0	0.0547735	0	0	0	0.0315612	0	0.0137298	0	0	0.0181954	0.0268939	0.0579625	0.00920753	0.0115119	0.048797	0.0863241	0.0214081	0	0.067883	0.00952219	0.0407644	0	0.458133	0.037026	0.0107233	0.0246514	0	0.0156743	0	0	0.0133466	0.0143897	0.0727494	0.0506477	0.027768	0.0108566	0.0361397	0	0	0.0103748	0.015149	0.0257969	0.0127347	0
ENSSSCT00000090716	ENSSSCG00000015540	0	0	0.250603	0.350877	0	0	0	0	0.299889	0	0	0	0	0.185238	0	0.416533	0	0.0703183	0	0	0.127861	0	0	0	0	0.166359	0.588437	0	0	0	0	0.202126	0	0.0731638	0	0.20314	0	0	0	0	0.250732	0	0	0	0	0	0	0
ENSSSCT00000090715	ENSSSCG00000049767	0	0.0342089	0.0591835	0	0	0	0	0.171827	0	0	0.194364	0	0	0	0.0396582	0.402225	0.452587	0	0	0.107711	0.277805	0	0	0	0.360672	0	0	0	0	0.0623168	0	0	0	0	0	0	0	0	0.0716577	0	0	0	0	0	0	0	0	0.0509809
ENSSSCT00000090714	ENSSSCG00000034714	4.7595	5.65827	17.8802	13.6457	10.8145	23.0345	14.6936	4.54074	3.66714	5.22861	6.96203	17.7194	13.0733	7.58334	9.05395	8.11701	5.60113	4.6979	5.27263	4.3714	13.6944	10.0409	7.53734	7.23567	6.0961	10.3557	5.22606	3.09798	5.63163	12.7425	9.8018	9.86083	5.3252	13.1253	5.07789	6.66059	2.92526	5.60928	9.92907	8.5353	9.28067	9.01705	11.2429	4.74159	5.65365	3.63473	6.86413	17.1268
ENSSSCT00000090713	ENSSSCG00000008225	0	0	0	0	0	6.06105	4.77926	0	0	0	0	0	0	0	0	0	0	0	0.969306	12.579	0	0	0	0	0	0	0	0	0	5.91648	14.0409	0	0	5.1037	0	0	0	0	0	0	0	9.9458	0	0	0	0	0	5.10305
ENSSSCT00000090712	ENSSSCG00000051418	0.077497	2.5799	0.109176	0.433801	0.292152	0.281362	0.45499	0.166827	0.106055	0.103137	1.63893	0.104178	0.109096	0.247479	0.338893	0.163674	0.515668	0.0460517	0.0260274	2.9645	0.178131	0.0810435	0.072415	0.0660264	0.296495	0.224123	0.0315303	0.0493724	1.65297	0.208499	0.193181	0.257082	0.0648013	0.194057	0.277634	0.105918	0.0102714	1.27799	0.199947	0.0564593	0.15421	0.126939	0.0506224	0.278069	0.07757	0.0877174	1.35946	0.193622
ENSSSCT00000090711	ENSSSCG00000023408	0	0	0	0	0	0	0	0	0	0	0	0	0	0	0	0	9.94971	0	0	0	0	0	0	0	0	0	0	0	0	0	0	0	0	0	0	0	0	0	0	0	0	0	0	0	0	0	0	0
ENSSSCT00000090710	ENSSSCG00000033958	1.95438	0.00696015	1.62801	2.48174	0.254172	1.33233	0.326076	0.5888	0.31059	2.39199	12.1272	1.01053	0.025176	0.567746	23.2061	2.14412	0.758768	0.234864	2.6613	0	1.65456	0.0639817	1.0998	0.670422	2.01024	1.69493	0.390187	3.76218	11.2133	2.31603	0.0331167	2.19147	0.0514599	0.679198	0.288312	0.221046	4.07262	13.8491	1.73288	0.0586308	0.443354	0.133286	1.86459	0.379751	0.130899	1.73371	0.0873317	1.3111
ENSSSCT00000090709	ENSSSCG00000041080	0.896201	0.810858	3.30079	6.29994	6.27658	7.42907	3.58572	0.655689	0.72679	0	0.745255	6.46102	0.927348	8.19298	2.37771	1.37402	0.681526	1.04145	1.64987	1.69296	2.11279	1.62231	5.21069	1.85341	2.77349	5.80764	4.01089	0.761279	0.852516	3.27279	2.80847	2.73933	0.803262	0.831162	0.274415	0.6864	0.527921	1.98657	2.36935	4.46437	4.06204	2.77282	1.18528	0.469287	0.448523	0.318241	0.733137	2.13248
ENSSSCT00000090708	ENSSSCG00000016585	0	0	0	0	0	0	0	0	0	0	0	0	0	0	0	0	0	0	0	0	0	0	0	0	0	0	0	0	0	0	0	0	0	0	0	0	0	0	0	0	0	0	0	0	0	0	0	0
ENSSSCT00000090707	ENSSSCG00000044828	0	0	0	0.0130251	0	0	0	0	0	0	0	0.0896691	0	0	0	0.0478989	0	0.016648	0	0	0	0	0.0467474	0	0.0122497	0	0.0203543	0	0	0.0291019	0	0	0	0	0	0	0	0	0.0430252	0	0	0	0.0116193	0	0	0	0	0
ENSSSCT00000090706	ENSSSCG00000043216	0	2.70615	0	0	0.01699	0	0	0.228277	0	0	2.0862	0	0	0	0.0156415	0	0.187684	0	0	2.49155	0	0	0.0150403	0	0.273419	0	0	0	1.43503	0	0	0	0.00791704	0	0.310495	0	0	1.74798	0	0	0.0106762	0	0	0.296527	0	0	2.01457	0
ENSSSCT00000090705	ENSSSCG00000047441	0.13972	0.0236208	0.272436	0.224681	0.0842758	0.559344	0.18229	0.0395481	0.104977	0.0336557	0.0279595	0.524433	0.0391602	0.154389	0.0912783	0.266159	0.056251	0.0683754	0.0625668	0.0135224	0.226698	0.0597124	0.0844787	0.0517096	0.0327022	0.138653	0.147132	0	0.0218371	0.124306	0.0140486	0.0212796	0.038809	0.203518	0.0113247	0.0136749	0	0.0185122	0.0777522	0.0202661	0	0.115776	0.0691965	0.0140849	0.0226231	0.0153222	0.0222284	0.0516291
ENSSSCT00000090704	ENSSSCG00000033180	0	0	0	0	0	0	0	0	0	0	0	0	0	0	0	0	0	0	0	0	0	0	0	0	0	0	0	0	0	0	0	0	0	0	0	0	0	0	0	0	0	0	0	0	0	0	0	0
ENSSSCT00000090703	ENSSSCG00000010486	0	0	0	0	0	0	0	0	0	0	0	0	0	0	0	0	0	0	0	0	0	0	0	0	0	0	0	0	0	0	0	0	0	0	0	0	0	0	0	0	0	0	0	0	0	0	0	0
ENSSSCT00000090702	ENSSSCG00000009828	16.0983	8.38167	20.3964	27.5959	12.3911	43.915	30.9822	27.9212	12.9985	7.57107	10.9765	19.787	10.1219	17.0989	24.7301	21.1013	32.2551	22.7933	5.45931	13.4394	12.3152	15.4637	11.9747	15.6304	33.6241	36.2421	12.0497	5.88328	8.64219	11.1393	7.86599	15.2839	6.64015	15.0173	32.4915	6.61526	5.41964	11.9221	12.6758	7.72443	14.0723	15.4227	20.0862	23.8318	9.10014	5.4386	10.0134	11.4593
ENSSSCT00000090701	ENSSSCG00000043592	0	0	0	0	0	0	0	0	0	0	0	0	0	0	0	0	0	0	0	0	0	0	0.0116328	0	0	0	0	0	0	0	0	0	0.0146961	0	0	0	0	0	0	0	0	0	0	0	0	0	0	0
ENSSSCT00000090700	ENSSSCG00000007352	0	0	0	0	0	0	0	0	0	0	0	0	0	0	0	0	0.959728	0	0	0	0	0	0	0	0	0	0	0	0	0	0	0	0	0	0	0	0	0	0	0	0	0	0	0	0	0	0	0
ENSSSCT00000090699	ENSSSCG00000044570	0.0162693	0.165211	0.0388291	0	0.0942073	0.0407683	0.0407545	0.0494439	0.0101782	0	0.0501807	0.0373258	0	0.141805	0.014455	0.205249	0.0296933	0	0	0.0678119	0.055231	0.0200585	0.231077	0.020472	0.135445	0	0.0741363	0	0.0883749	0.102212	0.0222476	0.105308	0.0486546	0	0.064562	0.0309369	0.0184007	0.0586325	0.0895487	0.0175057	0.0604316	0.0596936	0.0113359	0.0557626	0.0130277	0	0.0743138	0.0445967
ENSSSCT00000090698	ENSSSCG00000047238	0	0	0	0.542445	0	0	0	0	0	0	0	0	0	1.76119	0	0	0	0	0	0	0	0	4.38041	0	0	0	0	0	0	0	12.0195	0	0	0.724603	0	0	0	0	0	45.3031	0	0	0	0	0.91238	0	0	0
ENSSSCT00000090697	ENSSSCG00000044857	0.0128275	0	0.0680323	0.0467558	0.00773721	0	0.0435129	0	0	0.0577805	0	0.041385	0	0.0530113	0	0.101142	0	0	0.0172324	0	0.0317527	0	0.0239726	0	0.0157045	0.0123658	0	0	0	0.0447713	0	0.0290604	0.00757134	0.0214138	0	0	0	0	0.0147092	0	0.0553045	0	0.0670331	0	0.0192593	0	0	0.0293017
ENSSSCT00000090696	ENSSSCG00000050736	0	0.221503	0	0	0.0531288	0.0501634	0	0.546531	0	0	0.129846	0	0	0.165459	0	0	0.37957	0.146557	0	0.277765	0	0	0.390953	0	0.552667	0	0	0	0.0390049	0	0	0.0570138	0.0606548	0	0.194188	0	0.0311316	0.340109	0	0	0	0	0	0.311332	0	0	0.165433	0
ENSSSCT00000090695	ENSSSCG00000017036	0	0.0855142	1.05675	2.90836	0	0.174297	0.718729	2.16378	0.0199442	0.073106	0.358614	1.33481	0.231989	0.0383268	0.531087	0.351914	1.19601	0.266736	0	0.412622	1.32576	0.291978	0.119157	0.187204	1.6861	0.565479	0.0311295	0	0.624924	0.571183	0.443209	0.148574	0.0401428	0	2.16472	0.272795	0.0315493	0.705758	1.71816	0.297288	0.0338333	0.192165	0.488683	1.60077	0.25528	0.0407541	0.291237	0
ENSSSCT00000090694	ENSSSCG00000044666	0	0	0.0175183	0.0366922	0	0	0	0	0	0	0	0	0	0.0264735	0	0	0	0	0.0433874	0	0	0	0	0	0	0	0	0	0	0	0	0	0	0	0	0	0	0	0.0202006	0	0	0	0	0	0	0	0	0
ENSSSCT00000090693	ENSSSCG00000001720	0	0	0	0	0	0	0	0	0	0	0	0	0	0	0	0	0	0	0	0	0	0	0	0	0	0	0	0	0	0	0	0	0	0	0	0	0	0	0	0	0	0	0	0	0	0	0	0
ENSSSCT00000090692	ENSSSCG00000051786	0	0	0.0260698	0	0	0.00497669	0	0	0	0	0	0.0657838	0	0	0	0	0.00886046	0	0	0.01917	0	0	0.0122483	0	0	0	0	0	0	0.0432082	0	0	0	0	0	0	0	0	0	0	0	0	0.0405916	0	0	0	0	0.0474084
ENSSSCT00000090691	ENSSSCG00000045200	1.25945	0.930511	2.27381	3.46055	3.46757	3.3402	2.43749	1.67604	1.84138	2.01347	1.0013	2.12913	1.23198	2.70283	1.58198	2.04683	1.74824	0.333611	0.959395	1.54457	1.84065	1.40176	3.82154	0.497075	1.86909	1.18948	2.44297	0.547159	1.14699	3.19549	0.775856	3.1225	0.587027	2.89383	1.62396	1.15989	0.647177	2.18032	3.07494	0.912607	1.82491	1.30325	2.23703	2.89109	0.904776	1.14366	0.974818	1.56322
ENSSSCT00000090690	ENSSSCG00000048698	0.218429	0.104627	0.579235	0.341215	0.263502	0.497589	0.341976	0.553187	0.113875	0.178891	0.0990759	0.469808	0.0946131	0.492375	0.36388	0.246038	0.110738	0.207679	0.293438	0.239587	0.46345	0.192358	1.02053	0.114522	0.267419	0.210567	1.06644	0.111327	0.128968	0.50825	0.124455	0.141385	0.0859509	0.243092	0.240777	0.103838	0.0772013	0.140569	0.375707	0.0979281	0.144883	0.143113	0.126828	0.0935822	0.109317	0.116346	0.0656396	0.124739
ENSSSCT00000090689	ENSSSCG00000015607	0	0	0	0	0	0	0	0	0	0	0	0	0	0	0	0	0	0	0	0	0	0	0	0	0	0	0	0	0	0	0	0	0	0	0	0	0	0	0	0	0	0	0	0	0	0	0	0
ENSSSCT00000090688	ENSSSCG00000034816	0.650261	1.31078	0.0538868	0.794766	0.0926079	0	0	1.67428	0	0.858007	0.180246	0	0	0.529316	3.05422	0.981692	0	0	0.808853	0.485405	0	1.18506	0.320688	0.0378813	0.182441	0.0522382	0.051443	0.0736487	0.293285	0	0.1235	0.257218	0	0.236203	0.17422	0.0858681	0.596914	0.337104	1.40845	0	0.311505	0.112429	0.0419519	0.951861	0.0361597	0.0481058	0.184553	0.087679
ENSSSCT00000090687	ENSSSCG00000006645	7.21296	9.95995	13.6285	15.1219	11.8981	8.82903	13.9378	14.1258	7.27942	6.63848	7.77748	12.4017	6.35093	6.47387	10.4029	15.962	12.3234	7.5451	6.26109	11.0566	13.6103	3.93519	10.6992	7.59817	19.5236	11.9122	9.96282	3.66419	9.85068	11.9363	5.67343	7.91283	3.99254	9.1997	14.3658	5.32193	3.80982	9.57558	13.1243	5.3621	10.4647	9.51986	9.01255	11.5232	5.10631	4.16152	8.32385	9.66254
ENSSSCT00000090686	ENSSSCG00000034107	0.173438	0.196614	0.356443	0.156539	0.60327	0.447777	0.470664	0.225478	0.177825	0.146778	0.55068	0.335735	0.308013	0.56906	1.05299	3.03785	0.659464	0.18414	0.0802543	0.231456	0.327103	0.0509123	0.189075	0.103058	0.300811	0.13097	0.0799731	0.0883961	0.512018	0.363206	0.210816	0.291884	0.209291	0.405344	0.586293	0.222615	0.0980795	0.223231	0.222083	0.215128	0.253089	1.03029	0.251762	0.416116	0.219895	0.157049	0.616746	0.617384
ENSSSCT00000090685	ENSSSCG00000046283	0.50559	0.553546	0.670368	0.150438	0	0.164536	0	0.658514	0	0.236613	0.0982833	1.13923	0.125142	0	0.0802154	0	0.292939	0	0.58218	0.23767	0	0	0.472435	0	0.309493	0.278511	0.646497	0	0	0.882322	0	0.374011	0	0	0	0	0.61267	0	0	0	0	0	0	0.247556	0.289181	0	0.260458	0.329976
ENSSSCT00000090684	ENSSSCG00000043847	0.0184432	0	0	0	0	0	0	0	0.0109887	0	0	0	0	0	0	0	0.010686	0.0450913	0.0188774	0	0	0	0.113251	0	0	0	0.0471666	0	0	0	0	0	0	0	0	0	0	0	0	0	0	0	0	0	0	0	0	0
ENSSSCT00000090683	ENSSSCG00000009256	0.149642	0.107517	0.396824	0.779202	0.631822	0.894835	0.468564	0.0378979	0.117021	0.183832	0.509064	30.0937	0.194454	0.562196	0.581672	46.3952	0.0379323	0.284554	0.167524	0.123103	0.370419	0.131781	0.769059	0.117686	0.41221	0.396705	1.03501	0.152536	0.0441769	57.626	0.213154	0.435872	0.0588835	0.0832692	0.659808	0.248982	0.211557	0.0481508	0.343188	0.167722	0.446655	0.343156	0.21722	1.31429	36.1351	0.318827	0.0449686	0.384554
ENSSSCT00000090682	ENSSSCG00000000875	0	0.185339	0.991871	0.107456	0.0622366	0.426031	92.3487	0	0	0	0.0819028	1.09115	91.0405	0.271353	0	0.406783	0.0784657	1.11593	0.0808584	0.0990292	2.919	83.4152	0.361558	0.216392	0.110533	8.55425	0.251882	0.0525887	0.289379	0.825301	61.6854	0.0667876	0.131955	2.28229	0.127956	0.0122628	0.118522	0.514618	0.872596	60.2297	0.13688	0.287317	4.82286	0.0773613	0	0	0.170538	0.662898
ENSSSCT00000090681	ENSSSCG00000015082	0	2.53887	0.0828555	0.377118	0	0.0748267	0.479975	2.94605	0	0	2.11637	0.533028	0.0235973	0	0.0142361	0.147996	1.47355	0	0	3.39373	0.163184	0.0056442	0.0928278	0.295709	2.93858	0.285756	0.020861	0.00979971	2.02076	0.26098	0	0	0.392169	0.328112	1.29111	0	0.00566313	3.19863	0.402379	0.010057	0	0.132277	0.338649	1.18349	0	0	2.37381	0.3532
ENSSSCT00000090680	ENSSSCG00000026082	0	0	0.707369	1.02571	0.396051	1.44904	0.771	0.29101	0.171157	0	0	2.41263	0.88879	1.85014	0.319039	0.462254	0	0.507239	0	0.180053	0.638531	0	0.690247	0.387293	0.251212	0.593417	1.66967	0.167328	0	1.24136	0	0.90315	0.387561	0	0.226184	0	0.174054	0.21128	1.27057	0.441567	1.03437	0.699087	0.333597	0.140657	0.164307	0	0.246646	0.374972
ENSSSCT00000090679	ENSSSCG00000046748	0.0857669	0.0246493	0.0341158	0	0.041386	0.078152	0.0179037	0.0695075	0.0715414	0	0	0.0737888	0.0222901	0.45111	0.0571516	0.115929	0.0173926	0.0326183	0.0921755	0.11289	0	0.037765	1.39448	0.035974	0	0.016536	0.0558319	0.0524554	0.0405118	0.0199566	0.019547	0	0.0134996	0.0477256	0.0189084	0	0.0909401	0.0772731	0.0491743	0.0307615	0.0113777	0.0337164	0.0697194	0.0146982	0.0343391	0.0274103	0.0927851	0.0195917
ENSSSCT00000090678	ENSSSCG00000021038	32.3279	54.2912	44.3547	103.803	118.795	48.0025	82.1729	96.5579	20.9173	11.5878	61.2437	45.1414	32.9197	92.0754	41.6697	107.763	96.0308	26.5929	28.1835	53.0019	37.4899	21.7275	111.577	24.2817	84.4466	79.2201	25.2058	25.0078	59.8657	40.5064	36.9974	84.7313	9.09701	42.0237	106.865	17.7524	21.7088	53.4788	28.9145	16.6401	111.379	25.7914	51.7426	107.945	12.8093	37.2651	65.4106	31.801
ENSSSCT00000090677	ENSSSCG00000047993	0.0576615	0.115501	0.406597	0.346652	0.154929	0.197032	0.183287	0.084964	0.169435	0.0558103	0.0380427	0.511119	0.084011	0.228447	0.113523	0.126948	0.0372055	0.174439	0.053989	0.126494	0.363322	0.131564	0.367366	0.148411	0.154024	0.214765	0.499059	0.024045	0.0773758	0.274437	0.256858	0.142507	0.125824	0.0204185	0	0.119614	0.0407597	0.148432	0.108197	0.204461	0.177325	0.267891	0.0608736	0	0.0314814	0.0307134	0.0362307	0.116748
ENSSSCT00000090676	ENSSSCG00000017033	0.0335121	0.0356715	0.113554	0.0659226	0.23358	0.21206	0.159344	0.052809	0.0465895	0	0.067558	0.560618	0.0451604	0.190253	0.0330831	0.138409	0.0717345	0.0955881	0.0300134	0.0694321	0.258081	0.0590243	0.236598	0.0546633	0.186907	0.0538432	0.163616	0	0.0175881	0	0.0551611	0.0433835	0.0205129	0.016576	0.0246272	0.0283221	0	0.0431332	0.0640469	0	0.00987927	0.0341552	0.0172963	0.0414777	0	0	0.0246171	0
ENSSSCT00000090675	ENSSSCG00000001418	20.1901	35.29	77.2297	54.629	33.5704	55.7565	48.4686	47.486	21.3297	21.2465	36.1478	77.0195	40.6578	26.0476	35.8558	66.5743	47.6643	21.8766	14.7046	29.7923	43.6734	40.5088	22.7105	30.2989	46.8251	52.0738	16.336	16.4256	43.1627	135.442	43.9964	30.6251	25.9927	63.2334	38.4227	24.8826	15.4164	38.5385	104.926	45.7202	32.3429	48.1465	42.9554	39.8721	25.4139	16.8416	40.7996	125.307
ENSSSCT00000090674	ENSSSCG00000047367	1.77898	0	0	0	0.238452	0	0	0	0.0216946	0.447313	0.00943762	0.0149174	0	0.0898953	0	0.0234367	0	0	2.53663	0	0	0	0.0291635	0.0381814	0	0.0325941	0	2.71743	0	0.0363106	0	0.0538713	0.0122811	0.0231561	0	0	1.59396	0	0.253502	0	0.0172513	0.102244	0.0845684	0	0	1.33824	0.00937889	0.142586
ENSSSCT00000090673	ENSSSCG00000046389	0	0	0	0	0	0	0	0	0	0	0	0	0	0	0	0	0	0	0	0.010925	0	0	0	0	0	0	0	0	0	0	0	0	0	0	0	0	0	0	0	0	0	0	0	0	0	0	0	0
ENSSSCT00000090672	ENSSSCG00000045371	0.0367174	0.193463	0	0.060544	0.044294	0	0.025549	0.303765	0	0.0200474	0.119357	0.0263246	0	0.0459817	0.0271855	0.0379119	0.0744591	0.0378194	0.00822103	0.0637671	0.0173122	0.0107783	0.0629009	0	0.236001	0	0.159347	0.0343086	0.0252924	0.0142393	0.0627616	0	0.0096321	0	0.15515	0.037819	0.0367692	0.0708881	0.0315778	0	0.0202954	0.016038	0.014213	0.107495	0.0306267	0.0260767	0.0331016	0.0104841
ENSSSCT00000090671	ENSSSCG00000009298	0.371292	0.425368	0.685161	0.398631	0.387879	0.906855	0.61526	0.655318	0.171617	0.514121	0.32988	0.740964	0.378025	0.362393	0.50163	0.457028	0.617102	0.236559	0.250254	0.201529	0.357347	0.212366	0.271833	0.136468	0.468626	0.483389	0.379994	0.132661	0.687051	0.547755	0.235542	0.416243	0.283167	0.247078	0.303795	0.131016	0.192109	0.472961	0.337974	0.223092	0.517941	0.697203	0.453398	0.675654	0.222219	0.342528	0.338179	0.393467
ENSSSCT00000090670	ENSSSCG00000028516	0	0	0	0	0	0	3.03783	0	0	0	0	3.73108	5.08589	0.17944	0.0386784	0.140103	0	0	0	0	0	1.22241	0.0464898	0	1.72988	0	0.323874	0	1.83303	0.0984011	0	0	0	0	0	0	0	0	1.72294	1.29372	3.12845	0	1.52529	0	0	0	0.014951	0
ENSSSCT00000090669	ENSSSCG00000034742	1.38229	0.523318	2.18549	0.549104	1.43831	2.91624	0.550328	1.59277	0.61415	4.2093	0.413679	0.381428	0.337435	0.521101	1.86752	1.64797	0.66466	1.17876	1.19118	0.786746	1.06161	1.86151	2.13054	0.0846765	0.913034	0.686874	0.695745	0.566513	0.314119	0.630009	0.270649	0.282869	0.504672	0.740106	0.434598	0.401949	1.0812	0.495222	1.16565	0.327961	0.623844	0.180511	0.490942	0.675656	0.29003	1.51303	0.508172	0.689017
ENSSSCT00000090668	ENSSSCG00000046367	0	0	0	0	0	0	0	0	0	0	0	0	0	0	0	0.00835856	0	0	0	0	0	0	0	0	0	0	0	0	0	0	0	0	0	0	0	0	0	0	0	0	0	0	0	0	0	0	0	0
ENSSSCT00000090667	ENSSSCG00000042801	0.0152851	0.0317266	0.0202667	0.127346	0.0245856	0.08705	0.0319075	0.0464527	0.0106249	0.00834554	0.11324	0.127851	0.0772425	0.187589	0.0594146	0.0545209	0.0645763	0.108996	0.0593205	0.0558856	0.00360345	0	0.152349	0.0267132	0.11228	0.0957773	0.169982	0.0103871	0.0270745	0.0118553	0.00580601	0	0.0080195	0.017011	0.00842447	0	0.025211	0.0819723	0.037976	0.0159898	0.0642106	0.0166912	0	0.0283775	0.0458985	0.0189971	0.0199043	0.0174578
ENSSSCT00000090666	ENSSSCG00000043931	0.0215418	0.0361146	0.0357031	0.0729108	0.0108279	0.0736094	0.0281051	0	0	0.0117616	0.0016285	0.0592035	0.00933088	0.0809312	0.0139558	0.0404411	0.0327634	0.0221883	0	0.0748232	0.0152354	0.0158089	0.0134194	0.0207063	0	0.0242275	0.0671941	0.00914934	0.0105992	0.00417703	0	0.0185915	0	0.0139849	0	0	0	0.0646947	0	0	0.0428656	0.014114	0.025016	0.00615281	0.010781	0	0.0269728	0.0102516
ENSSSCT00000090665	ENSSSCG00000008642	0.178619	0.248896	0.258364	0.135286	0.822732	0.0924775	0.203381	0.477041	0.406345	0.186184	0.368268	0.41911	0	1.0493	0.18034	0.493847	0.115252	0	0.0290857	0.587763	0.987656	0	0.606932	0.323518	0.834964	0.187844	0.343544	0	0.325976	0.377836	0.166537	0	0.255586	0.289146	0.161095	0	0	0.1672	0.186202	0.145601	0.215413	0.148948	0.0942848	0.0834834	0.162534	0	0.253744	0.241102
ENSSSCT00000090664	ENSSSCG00000051017	0	0.0120322	0	0	0	0	0	0	0	0	0	0	0	0	0	0	0.553972	0	0	0	0	0.0221214	0	0	0.0576629	0	0.516115	0	0	0	0	0	0	0	0.0207672	0	0	0.00808282	0	0	0	0	0	0	0	0	0.0320817	0
ENSSSCT00000090663	ENSSSCG00000001531	0.0223697	0.012858	0.0711845	0.0605703	0.043177	0.168164	0.0747143	0.0543867	0.0559782	0	0.0365275	0.166795	0.0465095	0.14119	0.0298125	0.0302366	0.0635087	0.0467911	0.0160274	0.0294438	0.0569552	0.0551592	0.45986	0.0328395	0.0766832	0.0690066	0.196588	0.0136814	0.0158494	0.0676659	0.00509824	0.0173754	0.0211257	0.0248955	0.0394534	0.068059	0	0.00575837	0.0923444	0	0.0415455	0.0410381	0.010391	0.0306685	0.0134345	0.00953217	0.0484003	0.0510988
ENSSSCT00000090662	ENSSSCG00000008785	0	0	0	0	0	0	0	0	0	0	0	0	0	0	0	0	0	0	0	0	0	0	0	0	0	0	0	0	0	0	0	0	0	0	0	0	0	0	0	0	0	0	0	0	0	0	0	0
ENSSSCT00000090661	ENSSSCG00000048919	0	3.35862	0	0	0	0	0	0	0	0	4.39913	0	0	0	0	0	6.09759	0	0.540855	3.47065	0	0	0	0	3.5108	0	0	0	3.87737	0	0	0	0	0	0	0	0	3.26271	0	0	0	0	0	4.31168	0	0.477688	0	0.642247
ENSSSCT00000090660	ENSSSCG00000021306	0.62115	1.5354	12.9842	4.52815	14.8662	8.2367	1.17658	1.50707	6.24468	2.73826	1.6209	7.69713	2.3185	36.1164	5.33142	2.79865	0.15551	12.6209	1.29117	2.02713	13.83	6.18596	12.9268	1.49566	2.71326	5.59614	10.8326	2.23561	1.55755	5.66529	1.6516	3.9511	0.283648	1.90317	0.21978	0.466624	0.954044	1.97402	8.90777	0.0481323	4.97458	1.26614	0.471979	0.847645	2.25667	1.07017	0.539241	4.48438
ENSSSCT00000090659	ENSSSCG00000016715	1.12497	5.86907	4.01879	0.343261	0	0.59579	1.65282	0	9.73492	0	1.35205	4.37692	0.906284	0	0.318315	0.718328	1.36588	1.21948	0.410709	0	3.81092	0.78246	2.089	3.65914	0	1.53347	4.02311	0.204511	0	4.47663	0.457256	0.473079	1.46053	5.40669	5.02345	3.41995	0	6.03154	3.49203	2.0624	0	2.00934	1.04013	0.810452	5.63731	1.0534	3.43229	7.08728
ENSSSCT00000090658	ENSSSCG00000011243	243.292	192.183	302.707	160.023	639.182	319.459	314.298	270.083	461.224	66.8494	154.811	365.556	195.747	653.466	277.545	282.295	276.66	581.076	217.964	162.271	268.332	169.032	515.192	371.43	257.667	300.599	558.538	60.1866	75.231	77.3687	80.5546	342.96	85.056	57.0321	163.6	171.946	73.9018	128.661	60.8178	59.8177	350.152	141.105	89.5259	163.633	144.81	66.3808	60.5698	52.6922
ENSSSCT00000090657	ENSSSCG00000008484	0.264979	0.0137216	0.0664696	0.0745826	0.0777546	0.0489432	0.0224247	0.0290196	0.0448033	0.0351916	0.00649678	0.0513452	0.0124083	0.0538115	0.0795367	0.0322673	0.029046	0.0272365	0.00641394	0.102119	0.141821	0.0126136	0.0669197	0.00750965	0.0263035	0	0.0815852	0	0	0.0249959	0.0163219	0.0185423	0.0112723	0.0478215	0.0157886	0.0136181	0.00506238	0.0184353	0.0328487	0.0256861	0.057003	0.121998	0.0498996	0.0245462	0.0143367	0.00762926	0.00860847	0.0327184
ENSSSCT00000090656	ENSSSCG00000046301	0	0	0.0308527	0.0242329	0.0561413	0.0265039	0.024287	0	0.024262	0	0.0422179	0.0333656	0.0201581	0.0349682	0.0258426	0.0262103	0	0.0221238	0.0208398	0	0	0.0204917	0	0	0.028488	0.0224316	0	0.0237191	0	0	0.0265161	0	0	0.0258965	0	0.0221236	0.0164484	0	0	0.104322	0	0	0	0	0	0.0247886	0	0
ENSSSCT00000090655	ENSSSCG00000022190	0	0	0.026316	0.0344493	0.023943	0.0226066	0.0276209	0.013404	0	0	0	0.0474322	0	0.0397685	0.00734753	0.0149041	0	0.0125804	0	0.0145133	0.0280742	0.00582618	0.0370919	0.0138747	0	0.0127554	0.0430672	0	0	0.038485	0	0	0	0	0	0.0188704	0	0	0.022759	0	0.017553	0	0.0153656	0.00566888	0	0.00704784	0	0
ENSSSCT00000090654	ENSSSCG00000050366	0	0	0	0	0	0	0	0	0	0	0	0	0	0	0	0	0	0	0	0	0	0	0	0	0	0	0	0	0	0	0	0	0	0	0	0	0	0	0	0	0	0	0	0	0	0	0	0
ENSSSCT00000090653	ENSSSCG00000046377	0	0	0	0	0	0	0	0	0	0	0	0	0	0	0	0	0	0	0	0	0	0	0.0217619	0	0	0	0	0	0	0	0	0	0	0	0	0	0	0	0	0	0	0	0	0	0	0	0	0
ENSSSCT00000090652	ENSSSCG00000041666	0	0	0	0	0	0	0	0	0	0	0	0.0757805	0	0.0595654	0	0.00992155	0.0267932	0.0209367	0	0.0193228	0	0	0.098767	0	0	0	0.0286695	0	0	0	0	0	0	0	0.0194188	0	0	0.0283424	0.0101003	0	0	0.0115422	0	0.0301898	0	0	0.0132347	0
ENSSSCT00000090651	ENSSSCG00000051024	0.0314213	0	0	0	0	0	0.0182199	0.0247572	0	0	0	0	0	0	0	0.0235953	0	0	0	0	0.0148151	0.027671	0.0587217	0	0	0	0	0	0	0	0.0198922	0	0	0.0271983	0	0	0	0	0.0160137	0.0657398	0	0	0	0	0	0	0	0
ENSSSCT00000090650	ENSSSCG00000004466	0.0143308	0	0.0570041	0	0	0	0	0	0.0149423	0	0	0	0	0	0	0	0	0	0	0	0	0	0.0803462	0	0	0	0	0	0	0	0	0	0	0	0	0	0	0	0	0	0	0	0	0	0	0	0	0
ENSSSCT00000090649	ENSSSCG00000006648	0	0	0	0	0	0	0	0	0	0	0	0	0	0	0	0	0	0	0	0	0	0	0	0	0	1.20485	0	0	0	0	0	0	0	0	0	0	0	0	0	0	0	0	0	0	0	0	0	0
ENSSSCT00000090648	ENSSSCG00000006074	1.18576	0.226286	2.03574	1.45627	3.10595	1.65552	0.963153	0.754547	1.02784	1.35416	0.314278	1.04094	2.05311	2.11561	2.40646	3.75861	0.25547	1.30108	1.71213	0.210725	2.60164	1.25364	2.2837	0.0181638	0.36823	0.277802	1.5069	1.12683	0.368188	1.83939	0.71958	2.32805	0.624603	0.534521	0.696069	1.06601	0.783647	0.141877	0.525466	0.573267	2.05558	1.5373	0.537634	0.7003	0.712444	0.625727	0.232822	0.600719
ENSSSCT00000090647	ENSSSCG00000049359	0.0458058	0.0400659	0.134672	0.377478	0.0720755	0.812094	0.442758	0.110963	0.0290716	0	0.056007	0.713925	0.0500337	0.200522	0.168098	0.432955	0.0767348	0.0473385	0.0356728	0.0196602	0.202828	0.0210462	0.346138	0.060562	0.285274	0.176629	0.0648225	0	0.0658495	0.398528	0	0.126332	0.0219428	0.106389	0.0702502	0	0.00422337	0.071773	0.139306	0.0446437	0.190223	0.156583	0.256715	0.092151	0.0657834	0	0.0335148	0.286606
ENSSSCT00000090646	ENSSSCG00000045193	0	4.1158	2.70376	1.54004	0	2.00351	0.763615	1.54536	0	0	2.64066	3.79447	0	0	0	0	1.21532	0	0	6.86375	2.75229	0	0	0.17955	2.70616	0.78031	0	0	4.5035	3.38658	0	0	0.318512	3.91519	1.80168	0	0	5.00879	1.55292	0.0418727	0	0.591536	0.451917	0.133382	0	0	4.2287	3.698
ENSSSCT00000090645	ENSSSCG00000027894	0.159071	0.0774859	0.389655	0.322897	0.403305	0.270241	0.191356	0.144756	0.179915	0.0441617	0.08805	0.556699	0.116783	0.63206	0.152709	0.236879	0.0546745	0.0410147	0.0772686	0.133077	0.36611	0.113967	0.438361	0.113086	0.198049	0.189733	0.62306	0.0742031	0.0859615	0.341903	0.122894	0.11867	0.095482	0.099018	0.0118878	0.123043	0.0247757	0.0798136	0.238055	0.18373	0.250365	0.22611	0.112714	0.0669962	0.0647678	0.0258496	0.0631959	0.135492
ENSSSCT00000090644	ENSSSCG00000039562	0.0854422	0.150064	0	0	0.103073	0.0973202	0	0.0144259	0.237569	0	0.477982	0.0408386	0	0	0	0.0641614	0	0	0	0.187437	0	0	0	0.283716	0	0.0137278	0.0463505	0	0.67264	0.0994054	0	0	0	0	0	0	0.0603972	0.201616	0.881787	0	0.396714	0.0933021	0	0.378265	0	0.166873	1.43786	0.536731
ENSSSCT00000090643	ENSSSCG00000051443	0	0.189793	0	0	0	0	0	0	0	0	0	0	0	0.0425319	0	0	0	0	0	0.108653	0	0	0	0	0	0	0	0	0.0334212	0	0	0	0	0	0	0	0	0	0	0	0	0	0	0	0	0	0	0
ENSSSCT00000090642	ENSSSCG00000047294	0	0.0610816	0	0.0796811	0	0	0	0.387543	0	0	0.0347046	0.0365702	0.0220942	0.0766535	0.0283246	0.0574553	0.168088	0	0	0.0279744	0	0.0673796	0.190652	0	0.437137	0	0	0	0.0903504	0	0	0	0	0	0.25302	0	0	0	0	0	0.0676665	0	0	0.273168	0	0	0.107298	0
ENSSSCT00000090641	ENSSSCG00000005997	0	0	0	0	0	0	0	0	0	0	0	0	0	0	0	0	0	0	0	0	0	0	0	0	0	0	0	0	0	0	0	0	0	0	0	0	0	0	0	0	0	0	0	0	0	0	0	0
ENSSSCT00000090640	ENSSSCG00000042027	0.168755	0.377222	0.466155	0.146454	0.339296	0.656734	0.440343	0.498615	0.0879781	0.0460695	0.369966	0.887253	0.0365484	0.61287	0.234274	0.6653	0.114073	0.17382	0.113353	0.354778	0.198919	0.11146	0.630755	0.117971	0.395992	0.366033	0.663707	0.143349	0.199278	0.2945	0.0160253	0.455134	0.188146	0.203461	0.124014	0.187189	0.0497039	0.380106	0.403148	0.100877	0.242524	0.202707	0.277626	0.265101	0.0422285	0.0898875	0.295821	0.128495
ENSSSCT00000090639	ENSSSCG00000014599	0.0817872	0.0326465	0	0	0.016444	0	0	0.103566	0.447706	0.0669827	0	0	0	0.061454	0	0	0	0.207365	0	0	0.134969	0	0.242009	0	0.0584097	0.22996	0.199655	0	0.169015	0	0.240767	0	0	0	0	0	0.317975	0	0	0	0	0	0.0316592	0	0	0.421119	0	0
ENSSSCT00000090638	ENSSSCG00000045118	0	0	0	0	0	0	0	0	0	0	0	0	0	0	0	0	0	0	0	0	0	0	0	0	0	0	0	0	0	0	0	0	0	0.023568	0	0	0	0	0	0	0	0	0	0	0	0	0	0
ENSSSCT00000090637	ENSSSCG00000042426	0	0	0	0	0	0	0	0	0	0	0	0.028266	0	0	0	0	0	0	0	0	0	0	0.014736	0	0	0	0	0	0	0	0	0	0	0	0	0	0	0	0	0	0	0	0	0	0	0	0	0
ENSSSCT00000090636	ENSSSCG00000006294	0.165521	0.436061	0.728227	0.274236	0.0726094	0.239948	0.510431	0.190542	0.180429	0.0739415	0.105791	0.906208	0.0912491	0.520094	0.338409	0.830516	0.545446	0.293288	0.107811	0.903642	0.29266	0.19877	0.365575	0.899381	0.1658	1.00815	0.361205	0.0460151	0.15992	0.23196	0.0514413	0.0292196	0.050329	0.113038	0	0	0	0.135571	0.0776462	0.0472231	0.159693	0.428863	0.183478	0.0838081	0.0489499	0	0.178613	0.107414
ENSSSCT00000090635	ENSSSCG00000002424	0	0.0252899	0	0.0274923	0.0636925	0.0300687	0	0.0802283	0.0275253	0	0.0478964	0.11356	0	0.119015	0.0293185	0.0594713	0.0535341	0.0250995	0	0.0868677	0.112023	0	0.0986707	0.0553636	0.193918	0.0254487	0.214811	0	0	0.122852	0	0	0.0207757	0	0.0290997	0	0.0186607	0.101933	0	0.0236707	0.0350204	0.103778	0	0.0904811	0	0.0281227	0.0475983	0
ENSSSCT00000090634	ENSSSCG00000013885	0.0467793	6.63251	1.42658	2.80123	0	4.60893	3.73516	1.20841	1.31694	0.114935	9.718	2.04584	0.79024	0.281195	0.909177	2.63461	1.92099	0	0.251373	3.36084	4.63183	0	0	1.00558	3.57945	0.157835	0	0	1.96103	6.53088	0	0	0.165667	1.14535	2.29466	0	0	7.16491	3.19168	0	0.930853	0.61299	0.950664	2.62547	1.89635	0	8.1112	0.240429
ENSSSCT00000090633	ENSSSCG00000048122	0.0407664	0.0468648	0.0108105	0	0.06885	0	0.263808	0	0	0.0934841	0	0	0	0.0367577	0.0814952	0.128574	0.041335	0	0	0	0.0576639	0.0502609	0.319982	0	0	0.47159	0	0	0	0.227657	0	0.116104	0	0	0	0.0620153	0	0	0.130891	0	0	0	0.407133	0	0	0	0.0490025	0.139683
ENSSSCT00000090632	ENSSSCG00000006056	0	0	0	0	0	0	0	0	0	0	0	0	0	0	0	0	0	0	0	0.0102941	0	0	0	0	0	0	0	0	0	0	0	0	0	0	0	0	0	0	0	0	0	0	0	0	0	0	0	0
ENSSSCT00000090631	ENSSSCG00000046581	0	0.0257517	0.21385	0	0	0	0.168341	0	0	0	0.0731565	0.346901	0	0.145426	0.113445	0.0423901	0.0218047	0	0	0.094351	0.577948	0	0.22104	0	0	0.0881057	0.0437468	0	0	0.225172	0	0	0.00846202	0.0119664	0	0.0204461	0	0.0553572	0.0678133	0	0	0.063404	0	0	0	0	0.0452364	0.0675442
ENSSSCT00000090630	ENSSSCG00000020898	0.584622	0	0	0	0	0	0	0	0	2.26443	0.0811125	0	0	0	0.168049	0	0.251058	0	0	0	0	0.236222	0	0	0	1.51172	0	0	0	0.448107	0	0	0	0	1.15998	1.46481	0	0	0	0	0.757305	0.477675	0	0	0.757283	0	0	0
ENSSSCT00000090629	ENSSSCG00000044975	0	0	0	0	0	0	0	0	0	0	0	0	0	0	0.0628866	0	0	0	0	0	0	0	0	0	0	0	0	0	0	0	0	0	0	0	0	0	0	0	0	0	0	0	0	0	0	0	0	0
ENSSSCT00000090628	ENSSSCG00000012859	0	0.290611	0	0.7898	0.0784182	0.468928	0.474936	0	0	0	0.11794	0.21749	0.131399	0	0.144388	1.61086	0	0	0.310496	0	0.674289	1.46931	1.4983	0.295376	0.689728	1.52485	0.740532	0	0	0	0.691371	0	0.051158	0.482295	0.0955403	0	0	0.223112	0.248468	0	0.229958	0	4.62994	0	0.238574	0.553994	0	0
ENSSSCT00000090627	ENSSSCG00000047128	0	0	0	0	0	0.0115114	0	0	0	0	0.0183364	0	0	0	0	0.0341516	0	0	0	0	0	0	0.056662	0	0	0	0	0	0	0	0	0	0	0	0	0	0.014288	0.104063	0	0.018124	0	0	0	0	0	0	0	0
ENSSSCT00000090626	ENSSSCG00000016671	0	0	0	0	0	0	0	0.44736	0	0	0.667686	0	0	0	0	0	0.746277	0	0	0	0	0	0	0	0	0	0	0	0	0	0	0	0	0	2.43394	0	0	0	0	0	0	0	0	0.50453	0	0	0.353883	0
ENSSSCT00000090625	ENSSSCG00000050566	3.12521	0.860852	2.01389	4.67082	2.60933	5.89656	3.95913	3.64122	1.26031	3.39966	1.39951	3.80849	1.74982	7.42119	2.3404	3.29631	2.03997	1.21729	2.46421	2.36379	2.68836	2.25498	5.05289	1.95959	5.00418	3.97098	5.52609	0.907872	1.66212	2.66451	1.39553	1.64714	0.957523	3.10639	2.06873	0.551933	0.893776	1.76046	2.31616	1.96799	2.70062	2.46965	2.57648	2.31675	0.994962	1.31308	1.10882	1.11716
ENSSSCT00000090624	ENSSSCG00000014126	0	0	0	0.0140194	0	30.0532	22.5233	0	0	0	0	0	0	0	0	0.0151634	0	0	0	0	0	0	0	0	30.2593	17.3507	0	0	0	0	0	0	0	0	0	0	0	0	0	9.84966	0	0	9.31721	0	0	0	28.4067	7.73381
ENSSSCT00000090623	ENSSSCG00000034335	0.0411212	0	0.00908719	0.328322	0.0330711	0.312252	0.0357667	0	0.778914	0.112259	0	0	2.80832	0	0.0532807	0.185276	0	0.29323	0.104347	0.0601392	0.0096943	0	0.0768493	0.0215598	0.0503441	0.0991031	1.26037	0.0628749	0.121397	0.0318942	3.22549	0	0.00539368	0.190685	0.0831021	0.202001	0.106582	0.388131	0	0	0	0.089808	0.0795886	0.0117451	0.13034	0.584087	0.168882	0.0861051
ENSSSCT00000090622	ENSSSCG00000026064	0.297342	0.414331	0.645136	0.924285	0.342395	0.800512	0.789981	0.889957	0.540205	0.11807	0.564001	2.1318	0.347355	0.643178	0.760525	0.441494	1.4435	0.475464	0.137185	0.523807	0.433335	0.365007	0.303102	0.274	1.65469	0.408246	0.806508	0.13777	0.633084	0.188692	0.195087	0.460748	0.145367	0.416152	0.571104	0.0856681	0.0605078	0.313124	0.0671591	0.0686735	0.549841	0.129878	0.240661	0.818393	0.0901887	0.0959876	0.552369	0.252133
ENSSSCT00000090621	ENSSSCG00000041417	0	0	0.0194122	0.0965649	0	0	0.0356559	0	0	0	0	0.0349887	0.016911	0	0	0	0	0	0.0174829	0	0.0276122	0.0171909	0	0.0307043	0	0	0	0	0	0	0	0	0.0153628	0.04345	0	0	0	0	0.0111922	0.0175036	0	0.0383699	0	0	0	0.0155967	0	0.0111478
ENSSSCT00000090620	ENSSSCG00000038792	0.0532754	0.643072	0.635746	0.133157	0.359905	0.157772	0.444847	0.334611	0.0777682	0	0	0.443071	1.35689	0.720549	0	2.71242	0.864296	0.15196	0	0	0	0.497316	0.119476	0.648028	0.169583	0.441678	0	0	1.45954	0.557836	1.37204	0	0.419273	1.20953	0.822165	0	0	0.713132	0.500943	0.840749	0	0.921511	0.519687	0.739528	0	0	1.27437	1.67941
ENSSSCT00000090619	ENSSSCG00000044996	0.0581227	0.501131	0.436705	0.867601	0.32721	1.41233	1.59752	0.76544	0.444422	0.69816	0.509695	0.500054	0.16784	0.756995	0.516408	0.785633	0.942935	1.12366	0	1.1263	0.383667	0.153556	0.470698	0.0609474	1.30458	0.560308	1.16662	0	0.86938	0.360647	0	0.300974	0	0.301866	0.256278	0.202625	0.123257	0.897713	0.777573	0.173721	0.359823	0.355429	0.517474	0.215815	0.174533	0	0.989759	0.442564
ENSSSCT00000090618	ENSSSCG00000017717	0.00239649	0	0	0	0	0	0	0	0	0	0	0	0	0	0	0	0	0	0	0	0	0	0	0	0	0	0	0	0	0	0	0	0	0	0	0	0.00169403	0	0	0	0	0	0	0	0	0	0	0
ENSSSCT00000090617	ENSSSCG00000031235	0	0	0	0	0	0	0	0	0	0	0	0	0	0	0.00582735	0	0	0	0	0	0	0	0	0	0	0	0	0	0	0	0	0	0	0	0	0	0	0	0	0	0	0	0	0	0	0	0	0
ENSSSCT00000090616	ENSSSCG00000048461	0	0.0236603	0.103699	0	0.00993138	0	0.0386672	0.0166797	0	0	0.0186708	0.0472188	0	0	0.0457155	0	0.029216	0.0156548	0	0	0.0291124	0	0.130776	0	0	0	0.0468929	0	0	0	0	0	0	0	0.0181497	0	0	0	0	0	0.0218425	0	0	0	0	0	0.0272135	0
ENSSSCT00000090615	ENSSSCG00000042394	0.0671375	0	0.0763015	0	0	0.081933	0.0650691	0	0	0	0.0304525	0.151279	0	0	0.0798887	0	0	0	0.0816028	0.0210402	0.0271331	0	0.071697	0.025143	0	0.0739671	0	0	0.0283145	0.161798	0	0	0.0075481	0	0	0	0	0.0246892	0.0714873	0	0.0508936	0	0.0946721	0	0.0192002	0	0.0403507	0.0328632
ENSSSCT00000090614	ENSSSCG00000042164	0	0	0	0	0	0	0	0	0	0	0	0	0	0	0	0	0	0	0	0	0	0	0	0	0	0	0	0	0	0	0	0	0	0	0	0	0	0	0	0	0	0	0	0	0	0	0	0.140871
ENSSSCT00000090613	ENSSSCG00000003793	0	2.97259	0	0	0	0	0	0.0565196	0	0.0175744	1.58848	0.0276927	0	0	0.107244	0	0.00870321	0.0652883	0.0192184	2.36314	0	0	0.052134	0	0.0210173	0	0	0	1.24926	0	0	0	0.00844392	0	0	0.0183621	0	2.3366	0	0	0	0	0	0.0257422	0	0	1.11817	0
ENSSSCT00000090612	ENSSSCG00000042634	0	0	0	0	0	0	0	0	0	0	0	0	0	0.0150085	0	0	0	0	0	0	0.0035317	0	0.0139984	0	0	0	0	0	0	0	0	0	0.00196496	0.00277871	0	0	0	0.0128544	0.0114522	0	0	0	0	0	0	0	0	0
ENSSSCT00000090611	ENSSSCG00000038715	4.82813	7.01857	11.7901	7.27447	8.25172	10.8336	4.58808	10.845	3.99126	3.14267	6.93453	9.1816	3.78381	15.6069	12.7227	8.94994	8.82181	4.34609	4.51244	7.34645	9.59285	2.65896	8.72605	2.23977	9.37292	4.19253	7.78519	4.5094	7.69659	10.9298	2.84148	6.73134	2.62264	5.34988	7.12276	4.35271	4.09184	7.39033	7.42563	3.44072	8.44175	5.55809	4.30958	7.04061	4.44438	5.61642	8.25027	7.08921
ENSSSCT00000090610	ENSSSCG00000003339	0.716045	3.34036	4.99474	0.788935	2.22836	0.342783	0.790694	1.5769	0.952186	1.25785	0.715473	1.32434	2.12165	3.71162	2.40877	1.34426	1.07327	0.463736	3.04845	1.35454	0.822017	0.859052	0.484848	0.54409	1.7914	1.39055	0.759988	4.78134	5.04882	1.79893	8.97562	2.00171	0.988205	1.20112	1.08672	3.38425	0.748232	2.57786	0.749688	1.99128	2.00993	2.16216	0.662811	0.55131	1.27763	2.17786	1.89605	1.94382
ENSSSCT00000090609	ENSSSCG00000051517	0.0263475	2.16439	0.480348	0.109755	0.254274	0.127543	0.17875	0.633905	0.0412077	0.0431565	1.15325	1.48285	0	0.277161	0.153623	0.378392	0.353973	0.0501014	0.123883	2.51426	0.437903	0	0.393915	0.0552558	1.56446	0.101597	0.546704	0	1.65676	0.85829	0	0.0255813	0.0259191	0.109959	0.304953	0	0.0372489	1.6108	0.725101	0	0	0.12947	0	0.451525	0.0197792	0	1.15201	0.346065
ENSSSCT00000090608	ENSSSCG00000043268	1.43392	13.1264	0.633751	0	0	0	0	18.0768	0	0	7.37125	0.913824	0	0.957718	0	0	9.85437	0	0.570765	6.64078	0	0	5.35956	0	28.0885	0	0	0	7.90194	0.556085	0	1.23753	2.0062	0	2.10751	0.605926	0	6.15197	0.548091	0	0	0	0	3.68604	0	0	4.02178	0
ENSSSCT00000090607	ENSSSCG00000048981	0.0321241	0.215423	0.754517	0.497042	0.215909	0.94611	0.728066	0.223149	0.234464	0.0375846	0.149873	0.848871	0.250464	0.289652	0.239545	1.32332	0.209393	0.33161	0.0411005	0.110741	0.324567	0.137408	0.385939	0.0962437	0.264066	0.460095	0.209119	0	0	0.389756	0.0209182	0.308929	0.0758442	0.628202	0.207406	0.187619	0.0129759	0.189014	0.605172	0	0.334836	0.264597	0.527599	0.18875	0.110244	0	0.0799865	0.377387
ENSSSCT00000090606	ENSSSCG00000051460	0	0	0	0	0	0	0	0	0	0	0	0	0	0	0	0	0	0	0	0	0	0	0	0	0	0	0	0	0	0	0	0	0	0	0	0	0	0	0	0	0	0	0	0	0	0	0	0
ENSSSCT00000090605	ENSSSCG00000051755	0	0	0	0	0	0	0	0	0.0186102	0	0	0	0	0.0368808	0.0198226	0	0	0	0	0	0	0	0.0542039	0	0	0	0	0	0	0	0	0	0	0	0	0	0	0	0	0	0	0	0	0	0	0	0	0
ENSSSCT00000090604	ENSSSCG00000047499	0	0	0	0	0	0	0	0	0	0	0	0	0	0.0851527	0	0.0319129	0	0	0.0507479	0	0	0	0.635373	0	0	0	0	0	0	0	0	0	0	0	0	0	0	0	0	0	0	0	0	0	0	0	0.0340557	0
ENSSSCT00000090603	ENSSSCG00000043221	0.0413024	0.0263783	0.103442	0.12426	0.0885781	0.188177	0.0862183	0.0371916	0.0191399	0.0300677	0.0208157	0.0592236	0.0159024	0.23448	0.086644	0.046523	0.0232658	0.0523595	0.0411005	0.0402694	0.038948	0.0121242	0.060035	0.0288731	0.0561843	0.0840557	0.097091	0.00467791	0.0108384	0.0480521	0.0104591	0.0534686	0.0252814	0.00510733	0.0303521	0.00436324	0.0227078	0.0472534	0.0315742	0.00822981	0.0608792	0.0180407	0.0106586	0.027526	0.00459348	0.0244442	0.0110326	0.0471733
ENSSSCT00000090602	ENSSSCG00000051025	0	0	0	0	1.72206	0	1.26321	0	0	0	0	2.02019	0	0	0	0.650164	0	0	0	0	0	0	0	0	0	0	0	0	0	0	0	0	0	0	0	0	0	0	0.0213509	0	0	0	0	0	0	0	0	0
ENSSSCT00000090601	ENSSSCG00000017089	0.567824	3.9438	2.0102	4.05071	1.93853	3.47311	1.9143	1.00664	0.396676	0.558049	0.376032	1.89709	2.20867	3.70338	0.454049	4.61789	0.132421	1.95435	1.38832	4.17293	3.89544	1.58516	5.24221	0.11313	0.361493	3.38285	3.00331	3.29919	1.81712	3.98353	0.744119	3.16086	0.469216	2.91324	2.44108	4.41074	2.16746	3.48612	3.50954	1.2474	4.46688	0.647341	2.17602	0.253006	0.119355	2.43171	5.04057	0.992262
ENSSSCT00000090600	ENSSSCG00000050810	0.270012	0	0.167072	0.324938	0.13753	0.321217	0.0939411	0.0668628	0.0250252	0.068798	0.021773	0.619473	0.0259903	0.144273	0.133278	0.182485	0.176435	0.0855742	0.241823	0.204026	0.101848	0.174375	0.302767	0.0440431	0.139575	0.0462745	0.126945	0.0428142	0	0.272253	0.0205127	0.155354	0.0188886	0.153589	0.0727558	0	0.114519	0.0386145	0.0344024	0	0	0.0943521	0.0557437	0.0874042	0.072071	0.0191763	0.0901563	0.15077
ENSSSCT00000090599	ENSSSCG00000014780	0.220205	0.196891	0.963508	0.504518	1.32822	1.37113	0.413708	0.327175	0.512777	0	0.186445	0.915681	0.362453	0.860389	0.611398	0.380326	0.0372127	0.425713	0.210363	0.466967	1.58854	0.484805	0.891647	0.71581	0.485268	1.18876	2.65193	0	0	0.239112	0.0752799	0.266064	0.0924264	0.0408448	0	0.0558305	0	0	0.185173	0.0460713	0.311596	0.269317	0.153431	0	0.161636	0.0234584	0	0.108986
ENSSSCT00000090598	ENSSSCG00000004113	0.10082	0.208833	0.216776	0.629978	0.647568	0.797644	0.230369	0.160101	0	0	0.0889889	0.406348	0	1.44958	0.299597	0.414354	0.0828863	0	0	0.110586	0.358451	0.0911862	0.580529	0.900048	0.133441	0.20489	2.65185	0	0.0772251	0.627694	0	0	0.0772002	0	0.078095	1.54926	0.441088	0.101708	0.381201	0	0.455462	0.789111	0.544264	0.119077	0	0	0.073696	0.15561
ENSSSCT00000090597	ENSSSCG00000014558	0	0.0666173	0.0691513	0.208204	0.199233	0.217815	0.0816528	0.220139	0	0.0142378	0.0551976	0.0124639	1.15212	0.0130626	0.0965365	0.058746	0.220339	0.23967	0.0311393	0	0.147543	0.849684	0.194935	0.00911473	0.0851348	0.0754151	0.0141461	0.21265	0.215554	0	0.247631	0.258813	0.00684077	0.522384	0.344938	0.719002	0.00614439	0.145441	0.00996742	0.0857343	0.368995	0.0569514	0.222072	0.0670332	0.165309	0.0648194	0.0783631	0.0397115
ENSSSCT00000090596	ENSSSCG00000046740	0.391166	0.75736	1.86715	1.71953	2.03655	3.76134	2.34652	0.863436	0.261888	0.215822	0.425825	3.56611	0.27823	2.8278	0.379554	1.11776	0.542747	0.579403	0.309764	0.957473	1.01924	0.348104	1.59288	0.777177	1.70891	1.34958	1.23969	0.19307	0.714754	1.89222	0.22053	0.836876	1.31239	0.939406	0.367644	0.254465	0.168815	0.816148	1.37398	0.324899	1.03783	1.65105	0.961103	0.331649	0.140128	0.162298	0.63105	0.460878
ENSSSCT00000090595	ENSSSCG00000034742	2.84504	1.60197	4.4587	2.99152	2.0449	4.14854	2.41003	2.42729	1.99674	9.05758	1.64997	5.03206	3.17114	3.0844	3.72448	2.60088	2.79182	1.80335	2.71215	1.66835	5.67679	3.40921	5.54813	2.40202	2.28844	1.4442	2.43808	1.56445	1.26594	2.1427	1.6393	2.23002	0.97349	1.99359	1.71199	1.17173	1.97871	1.81618	3.20987	1.2899	1.98738	2.6475	1.15982	1.57418	1.51787	1.7326	0.795758	2.80992
ENSSSCT00000090594	ENSSSCG00000004901	0	0	0	0	0	0	0	0	0	0	0	0	0	0	0	0	0	0	0	0	0	0	0	0	0	0	0	0	0	0	0	0	0	0	0	0	0	0	0	0	0	0	0	0	0	0	0	0
ENSSSCT00000090593	ENSSSCG00000009031	0.303078	0.0588044	1.231	1.4623	1.95305	0.681682	0.448476	0.0505234	4.05614	0.0565558	0.194896	1.71083	0.142911	2.96336	0.690239	9.47241	0.140038	1.88946	0.309232	0.206194	2.94122	0.0743276	1.39809	0.736186	0.272419	0.255186	14.8721	0.0586594	0.0815457	1.63806	0.0830638	0.89397	0.0785002	0.0170785	0.076121	0.576316	0.116611	0.197514	0.466317	0.0343997	0.427507	0.331796	0.0801928	0.0328731	1.35938	0.130782	0.106065	0.47323
ENSSSCT00000090592	ENSSSCG00000002623	0	0.0415991	0	0	0	0.0556422	0.249275	0	0	0	0	0	3.15048	0.0652553	0.0120564	0.654196	0	0.0516075	0	0.0238146	0	2.7533	0.0608634	0.244742	0.0265812	5.12266	0	0	0	0	4.28024	0.0140535	0.234944	5.98037	0	0	0.0115106	0	0	7.08631	0	0.881969	8.30773	0	0	0	0.0195735	0
ENSSSCT00000090591	ENSSSCG00000037772	0.0322187	0.046298	0.049839	0.0726988	0.0323892	0.0856279	0.0392328	0.0598372	0.0615882	0	0.155882	0.0384987	0.037215	0.0645567	0.0477094	0.0725823	0	0.0970045	0.0336643	0.0176698	0.0455732	0.0520175	0.0802825	0.0563075	0.0262966	0.0517652	0.0961286	0	0.0507281	0.018742	0	0.0486607	0	0	0.0887877	0.132741	0	0.0552913	0.0431026	0	0.071235	0.0351825	0	0.0506131	0.102122	0	0.0484099	0
ENSSSCT00000090590	ENSSSCG00000028346	0.188616	1.08416	0.362627	0.314286	3.72022	0.719702	1.9096	1.59546	3.14663	0.278053	0.56465	0.527389	0.302288	1.64399	1.90623	0.722352	4.39867	0.878729	1.01354	0.28964	0.560271	0.863736	0.352494	0.0098891	0.623482	0.47275	4.03651	0.134584	1.65934	0.373047	0.784515	0.354053	0.200393	0.493295	3.03553	3.21001	0.953297	4.63683	0.659668	0.17758	0.638049	0.729121	0.580442	3.24853	5.65436	0.723356	2.72066	0.204655
ENSSSCT00000090589	ENSSSCG00000016835	0	0	0	0	0	0	0	0	0	0	0	0	0	0	0	0	0	0	0	0	0	0	0	0	0	0	0	0	0	0	0	0	0	0	0	0	0	0	0	0	0	0	0	0	0	0	0	0
ENSSSCT00000090588	ENSSSCG00000042722	0.0969059	0.146989	0.171318	0	0	0.211557	0.463581	0.106349	0	0.158729	0.109887	0.301066	3.34401	0	0	0.109155	0.0655051	0	0.159113	0.11515	0.411219	2.1406	0.24147	0	0.168074	0.155697	0.0657116	0	0.553093	0.244275	1.28833	0.125451	0	0.0359493	0.0979188	0	0	0.405363	0	1.65094	0.0428514	0.0740742	0.234447	0.200669	0	0	0.354305	0.0368935
ENSSSCT00000090587	ENSSSCG00000009617	0	0	0	0	0	0	0	0	0	0	0	0	0	0	0	0	0	0	0	0	0	0	0	0	0	0	0	0	0	0	0	0	0	0	0	0	0	0	0	0	0	0	0	0	0	0	0	0
ENSSSCT00000090586	ENSSSCG00000049108	0	0.0783396	0.028285	0.19254	0	0.121491	0	0.0756366	0	0	0.103212	0.48942	0.0123203	0.0748021	0.0157946	0.328396	0.0576802	0	0	0.116994	0.0352039	0	0.438539	0.0260975	0.147997	0	0	0.0289935	0.0461833	0.231641	0.0162062	0.0552326	0	0.0514394	0.0391918	0	0.020106	0.100676	0.21608	0.022316	0.0518824	0	0	0.0335117	0	0	0.0427373	0.174615
ENSSSCT00000090585	ENSSSCG00000013391	0	3.07603	0	0	0	6.8622	0	0	0	0	0	0	0	0	0	0.00223671	0	0	0	0	0	0	0	0.00208222	0	0	0	0	0	3.80264	0	0	0	0	0	2.29577	0	0	0	0	0	0	0	0	0	0	0	0
ENSSSCT00000090584	ENSSSCG00000044803	0	0	0	0.2036	0	0	0	0	0	0	0	0	0	0.0367245	0.0226171	0	0	0.0193625	0	0	0	0	0	0	0	0	0	0	0	0.293792	0.0417719	0	0	0	0	0	0	0	0.448363	0.0255644	0	0	0	0	0	0.0347114	0	0.111646
ENSSSCT00000090583	ENSSSCG00000048941	0	0	0	0	0.0202757	0	0	0	0	0	0	0	0.174725	0.0505157	0	0	0	0	0	0	0	0.0259024	0.0471158	0	0	0	0.027353	0	0	0	0	0.0217583	0	0	0	0	0	0	0	0.113029	0	0	0	0	0	0	0	0
ENSSSCT00000090582	ENSSSCG00000047786	0.00250511	0.019199	0.00332155	0.0234798	0.0271983	0.00285336	0.00261469	0.010151	0.00522401	0	0.0113628	0.0107762	0.00434037	0.0414108	0.0083465	0.0056435	0.00508009	0.00476362	0	0.010991	0.00354346	0.0022061	0.014045	0.0105074	0.00306696	0	0.0163076	0.00766067	0.014791	0.00582899	0	0.00324302	0.0138005	0	0.00552281	0.00952713	0.00708321	0.0128972	0.00287259	0.0157236	0.013293	0.00984798	0.0145456	0.0128792	0.00250747	0.00266869	0.0105393	0.00286119
ENSSSCT00000090581	ENSSSCG00000009862	0.139017	0	0.706577	0	0.419259	1.06882	0	0	0	0.483877	0.23646	0.274088	0.697499	1.40145	0.012866	0	0	0	0.300884	0.362147	0.155673	0.816164	0.0757756	0.358359	0	0	0	0	0	0	0.831685	1.94964	0.0957298	1.39243	0	0	0	0	0.963105	0	0.230523	1.06264	0	0	0	0.592381	0	0
ENSSSCT00000090580	ENSSSCG00000015931	178.059	0.246003	0.186453	0.350201	0.71544	0.222848	0.0510519	0.315878	50.668	112.485	0.216312	1.17477	0.153602	1.02906	1.17471	0.867743	0.880304	14.6491	142.626	0.382257	0.138372	0.0161529	0.377065	0.0897564	0.23953	0.548141	14.7661	35.2	0.274355	0	0	0.0554051	0.245397	0	0.128052	10.1438	44.0875	0	0.0140219	0	0.218992	0	0	0.120495	13.0229	29.7006	0.110239	0.0698312
ENSSSCT00000090579	ENSSSCG00000050239	0.106248	0.0939558	0.0541831	0.144696	0	0.204801	0	0.231824	0.0170434	0	0.229842	0.246104	0.0212408	0.245643	0.0453844	0.285387	0.0414348	0	0.153714	0.448231	0.0809243	0.0575797	0.045822	0.179973	0.390235	0.456971	0.133009	0.0749793	0.154419	0.247224	0	0.0846433	0.128641	0.10915	0.0450458	0	0.0519956	0.16831	0.0656033	0.109925	0.0325265	0.267744	0.123384	0	0.0327227	0.07836	0.127714	0.242702
ENSSSCT00000090578	ENSSSCG00000051728	0.0567824	0	0	0	0	0	0	0.0575222	0.399637	0	0	0.0407102	0	0.170663	0.0472968	0	0.100755	0.161963	0	0	0	0	0.305088	0	0	0	5.91421	0	0.0335263	0	0	0	0	0	0	0.195703	0	0	0	0	0	0	0	0	0	0	0	0
ENSSSCT00000090577	ENSSSCG00000041682	0.210195	0.618481	0	0.0312718	0.0543363	0.102607	0.0940244	1.47533	0.125237	0.541035	0.490327	0	0.260134	0	0.033349	1.15	1.18742	0.2855	0.61854	1.07044	0	0	0	0	1.41537	0.188157	0	0.137739	0.567344	0	0	0	0.0354476	0	1.34056	0	0.0424522	0.695678	0.0344329	0	0	0.157393	0.244095	1.10639	0	0.0799719	0.640678	0
ENSSSCT00000090576	ENSSSCG00000045808	8.20079	0	5.5864	0	0	4.99178	5.26136	0	0	25.9103	0	0	0	8.76245	0	0	7.01832	0	9.75354	0	0	0	0	0	5.36547	0	0	7.80339	0	4.59543	0	4.77253	0	4.39592	6.07493	4.52446	8.32316	0	4.70191	0	0	0	0	8.33246	8.34031	9.7983	3.45921	5.97222
ENSSSCT00000090575	ENSSSCG00000010131	0.0470421	0.0556699	0.110071	0.158499	0.0534111	0.248998	0.150188	0.0700809	0.115411	0.0543909	0.0803297	0.0674538	0.00958891	0.241191	0.0891237	0.0561052	0.0168347	0.0289409	0.104088	0.0212466	0.0782834	0.024369	0.0620573	0.0145083	0.159228	0.120042	0.306231	0	0.127439	0.122337	0	0.193444	0.026133	0.175539	0.0244024	0.0236786	0.0136924	0	0.0412505	0.0148873	0.367092	0.0398869	0.0706963	0.0474221	0.052626	0.0265309	0.0914716	0.00632105
ENSSSCT00000090574	ENSSSCG00000034730	5.27492	15.1234	1.17776	5.71543	3.00366	1.42579	1.56327	19.7742	10.4472	4.19474	14.8243	10.9968	5.91455	9.70136	10.0563	10.5626	12.9777	5.79228	3.01322	15.4629	9.36341	0.647457	2.99827	1.54188	18.3802	3.18014	8.35327	1.56015	6.82606	1.79339	0.485863	10.696	1.49921	0.669179	11.7015	4.82815	2.35702	7.59488	2.24712	0.921453	10.3116	0.576613	0.396738	12.3817	5.12395	2.24775	11.671	2.66274
ENSSSCT00000090573	ENSSSCG00000044946	0.11084	0.965307	0.253846	0.587648	0.741491	0.67715	0.378616	0.867647	0.115569	0.132038	0.575879	0.621284	0.0872919	0.741982	0.503584	0.499399	0.265639	0.402377	0.0812193	0.983661	0.356323	0.1686	0.847401	0.327547	1.0856	0.407975	1.1807	0.0205424	0.142786	0.140676	0.0114824	0.0521778	0.08723	0.0448564	0.0666436	0.0191606	0.0142455	0.181569	0.138654	0.0451752	0.0935701	0.171651	0.105313	0.0777067	0.0201717	0.0214687	0.163513	0.103578
ENSSSCT00000090572	ENSSSCG00000045147	0.0301425	0	0	0	0.13506	0.0343328	0	0.0174487	0	0.0634792	0.011719	0.111141	0.0111911	0.116479	0.0191293	0.0145511	0.0130984	0.028659	0	0	0.0426364	0	0	0	0	0	0	0.0438936	0.0355943	0.0200391	0.0196278	0.0334469	0	0	0	0	0.0273948	0	0.0148133	0	0.0228495	0.045141	0	0.0295178	0	0.0321108	0.0103521	0
ENSSSCT00000090571	ENSSSCG00000044275	0	0	0	0	0	0	0.0477534	0.0617975	0	0.0749407	0.0415048	0.174944	0	0.0916735	0.0508121	0	0.0463902	0	0	0	0	0	0.199508	0	0.112027	0	0.0248194	0.0777282	0.0720361	0.124201	0	0.0592289	0	0.0678907	0	0.0144999	0.0539018	0.176661	0.0874394	0	0.0809255	0	0.070841	0.0261356	0.015265	0.0324931	0.0458295	0
ENSSSCT00000090570	ENSSSCG00000049875	0.108776	0.277884	0.144227	0.169922	0.109352	0.206496	0.264913	0.404041	0.793923	0.207868	0.296034	1.06582	0.314111	0	0.302016	0.347155	0.624994	0.327504	0.308496	0.139198	0.641096	0.750377	0.338809	0.133073	0.821232	0.559258	2.30133	0.203279	0	0.358565	0.103296	0.281634	0.142676	0	0.599525	0.103421	0	0.186673	0	0.0975348	0	0.0950258	0.273691	0.233016	0.181464	0.0386263	0.119856	0.144944
ENSSSCT00000090569	ENSSSCG00000002959	0.234566	2.37095	1.13615	0.947217	0.733409	1.17775	0.66453	0.368557	0.718752	0.203868	0.694827	1.04335	0.0746471	0.805715	2.96129	0.512254	1.11638	0.122889	1.05467	0.34655	2.4038	1.2352	0.429422	1.00896	0.797059	1.5921	0.584296	0.985689	0.80271	1.17514	0.540052	0.0185915	0.226043	0.500793	0.253288	0.0773739	0.077829	0.0431298	0.63127	0.0300465	0.679499	0.0752749	0.144537	0.57016	0.991856	0.402873	0.0402794	1.42156
ENSSSCT00000090568	ENSSSCG00000043911	0.0199449	0.0649642	0.0846246	0.0540048	0.101054	0.0772398	0.0707791	0.0363686	0.020796	0	0.0470428	0.0800773	0.0138227	0.0899183	0.00886032	0.0629047	0.0242677	0.0568898	0.0107176	0.11376	0.0677088	0.0105386	0.0596384	0.0167314	0.0830221	0.0230725	0.097377	0.00406613	0.0329732	0.00464087	0.0181825	0.010328	0.0031393	0	0.00879421	0.00758523	0.00563945	0.0102684	0.0091483	0	0.0105835	0	0.0138969	0.0102541	0	0.0169979	0.0239744	0.009112
ENSSSCT00000090567	ENSSSCG00000044406	0.643984	4.50603	2.23512	4.19491	3.50353	2.75425	4.12518	5.01432	1.09277	0.848	3.90613	1.99167	3.38014	2.05887	2.6645	6.73468	3.5401	0.972458	1.29486	3.89192	2.89348	2.85784	3.18575	1.0394	4.28993	3.27445	1.87003	2.32328	5.28594	4.28233	1.98571	4.69148	2.81727	4.97473	4.41929	3.30752	1.95922	6.20025	4.85063	1.99837	4.73216	6.32902	4.42107	5.65874	3.20399	1.86306	6.19271	5.6967
ENSSSCT00000090566	ENSSSCG00000049267	0	0	0	0	0	0	0	0	0	0	0	0	0	0	0	0	0	0	0	0	0	0	0.0334333	0	0	0	0	0	0	0	0	0	0	0	0	0	0	0	0	0	0	0	0	0	0	0	0	0
ENSSSCT00000090565	ENSSSCG00000003648	0	0	0	0	0	0	0	0	0	0	0	0	0	0	0	0	0	0	0	0	0	0	0	0	0	0	0	0	0	0	0	0	0	0	0	0	0	0	0	0	0	0	0	0	0	0	0	0
ENSSSCT00000090564	ENSSSCG00000051151	0.262269	0.685232	1.61227	3.4514	1.20803	4.1822	1.41848	0.74875	0.57178	0.156214	0.216293	2.76922	1.28061	0	0	3.1959	0	0.385375	0.256241	0.444585	1.07921	1.78473	2.22791	0.700037	0.496232	2.41337	1.6685	0	0.478634	1.58112	0.679242	0.679046	0.450334	1.2206	0.157692	0.476046	0.084269	0.552378	1.91382	1.17583	0.600957	1.15599	0.996763	0	0	0	0.558861	0.517403
ENSSSCT00000090563	ENSSSCG00000032763	0.0521672	3.13848	0.636355	0.17385	2.404	1.45577	0.0435593	1.40573	0.0380753	0.222166	2.28104	0.441335	0.741161	0.35278	0.0869052	0.0881416	1.02087	0.0247998	0.0140163	0.532149	0.354193	0.257268	0	0.0492322	3.09119	0.261506	0.237716	0.233975	3.3635	1.39593	1.64668	0.297148	0.20117	1.05665	1.56987	0.0595189	0.162254	1.6316	0.442667	1.00101	0.242215	0.328124	1.12074	2.54792	0.0887678	0	4.26405	0.971195
ENSSSCT00000090562	ENSSSCG00000048885	0.11281	0.0360238	0.0641041	0	1.41273	0.0244748	0.0224276	0.125164	0	0.0175981	0.0146197	0.0616224	0	1.03332	14.6168	0.423565	0.0544685	0.0408602	0.0384887	0.0530303	0	0.553497	0.913575	0.0732288	0.0460373	0.191607	0	0.186178	0.0570917	0.0999969	0.0979445	0.361623	0	0.0418493	0.0947444	0.0306448	0.125311	0.145197	0	0.231205	0.840906	0	0.0810976	0.0460301	0	0.206017	0.0548863	0
ENSSSCT00000090561	ENSSSCG00000048982	0.150892	0.758909	0.700245	0.510714	0.409566	0.429673	0.23624	0.382146	0.353996	0	0.479097	0.649095	0.261438	1.02041	0.209476	0.33993	0.382493	0.358665	0.337848	0.413771	0.266796	0.0996618	1.19848	0.237338	0.554206	0.290923	1.28923	0.0384527	0.579098	0.175552	0.0859743	0.146505	0.0890634	0.125948	0.0831653	0.0358661	0.0799969	0.485532	0	0	0.550474	0.148296	0.131421	0.323237	0	0.0401865	0.181377	0.0861706
ENSSSCT00000090560	ENSSSCG00000006829	68.1074	0	0.139466	0	0.380671	0.239616	0	0.4795	0	48.7583	0	0.301651	0.159464	0.079035	0.116819	0	0.159979	0.375031	191.022	0	0.260372	0.0231577	0	0	0	0.304198	0.770318	120.676	0.0310525	0	0	0.170211	0	0	0	0	92.0677	0.169229	0.150769	0	0	0.0344584	0.0610746	0	0	69.2493	0	0
ENSSSCT00000090559	ENSSSCG00000045693	0.684257	1.00148	0.756054	1.13818	0.664949	0.985051	0.495965	2.44536	0.346819	0.607098	2.17258	1.03567	0	0.999723	0.61217	0.727928	3.14138	0.316254	0.306411	2.51222	0.497382	0	1.68727	0.32886	3.09493	0.531369	1.12905	0.0774991	1.5487	0.353813	0	0.0984238	0.0673132	0.22211	1.88566	0.442751	0	1.529	0.294238	0.0937361	0.769048	0.473228	0.629068	1.86481	0.342451	0	1.13094	0.499305
ENSSSCT00000090558	ENSSSCG00000049137	0	0.0215645	0	0	0	0	0	0.0114016	0	0	0	0.0403465	0	0.0169138	0	0	0	0	0	0	0	0	0.0631017	0	0	0	0	0	0.0132907	0	0	0	0	0.00939439	0	0	0	0.0144863	0	0	0	0	0	0	0	0	0.0101467	0
ENSSSCT00000090557	ENSSSCG00000004958	0.00818581	0.028231	0.032561	0.0647891	0.104674	0.124939	0.123032	0.00663396	0.0102421	0.0187714	0.074259	0.119724	0.00992798	0.105792	0.0290917	0.0276615	0.0414999	0.0140093	0.0791771	0.0538723	0.0578939	0.0245098	0.0520133	0.0120171	0.120261	0.0173606	0.0293081	0.0500648	0.0483318	0.0704742	0.0149249	0.0211941	0.00901903	0.0145761	0.144373	0.0280182	0	0.0147503	0.0563198	0.0278915	0.0694989	0.0386157	0.0171108	0.0154311	0	0.00348814	0.00590376	0.0542264
ENSSSCT00000090556	ENSSSCG00000000951	2.69116	3.03174	5.1797	2.58894	2.13258	6.43618	8.03125	7.0354	2.64142	2.00366	7.9397	8.07983	1.05287	5.13532	3.9091	19.548	1.69643	4.00689	1.30052	1.16861	12.659	1.2232	3.03827	3.35985	8.60885	4.92993	1.65683	0	7.13863	10.6599	0	3.62691	0	2.09037	0.539363	2.22852	0.74196	6.49076	11.8008	0	3.37114	0.0723907	1.36555	7.69556	0	1.36198	11.1465	20.3891
ENSSSCT00000090555	ENSSSCG00000049003	0	0	0	0	0	0	0	0	0	0	0	0.0385548	0	0	0	0	0	0	0	0	0	0	0.0669995	0	0	0	0	0	0	0	0	0	0	0	0	0	0	0	0	0	0	0	0	0	0	0	0	0
ENSSSCT00000090554	ENSSSCG00000008101	0	0	0	0	0.0249676	0.07858	0	0	0.02158	0	0	0	0	0.0207351	0.0498026	0	0.118918	0	0	0	0	0	0	0	0.0126694	0.0332531	0.0112275	0	0	0	0.0157233	0	0	0	0	0.0131186	0.0170685	0	0	0.0278369	0	0.0361611	0	0	0	0	0	0
ENSSSCT00000090553	ENSSSCG00000000981	0	0	0	0	0	0	0	0	0	0	0	0	0	0	0	0	0	0	0	0	0	0	0	0	0	0	0	0	0	0	0	0	0	0	0	0	0	0	0	0	0	0	0	0	0	0.00612479	0	0
ENSSSCT00000090552	ENSSSCG00000021793	0	0	0.497034	0	0	0	0	0.810503	0	0	0.80194	0	2.33865	0	1.76471	0	1.78416	0	0	0.426515	0	0	0	0	0.869928	0	0	0.704341	1.46013	0	0	1.82886	0	0	0	1.30594	0	2.62485	5.31542	0	0.597488	0	0	0	0	0	0.300958	0
ENSSSCT00000090551	ENSSSCG00000050396	0.0385672	0.884092	0	0	0	0	0	3.7758	0.0201065	0.0586598	0.699739	0	0	0.0248391	0	0	2.86306	0.0209537	0.182573	1.97011	0	0	0.113263	0	6.8836	0.0106226	0	0	0.19193	0	0	0	0	0	1.56995	0	0	0.301383	0.0126357	0	0	0	0	1.18969	0.013787	0.0234775	0.20696	0
ENSSSCT00000090550	ENSSSCG00000041184	0	0.118182	0	0	0	0.0234189	0.0357667	0.041657	0	0	0.0373039	0.0393092	0.0178118	0.0823948	0	0.0231595	0	0.0130325	0.0184141	0.142831	0	0.0181066	0.166507	0.0287465	0.0419534	0	0.033461	0	0	0	0	0	0	0.0228822	0	0	0	0	0	0	0.0363673	0	0	0	0	0	0.0288336	0
ENSSSCT00000090549	ENSSSCG00000045346	0	0.857427	0	0	0	0	0	1.12445	0	0	0.847392	2.04555	0	0	0	0	1.14132	0	0	0.548733	1.00617	0.07228	0	0	1.59819	0	0	0	0	2.15988	0.351849	0	0	0	0	0	0	0.095579	0	0.315405	0	0	0	0.321502	0	0	0	0.0178558
ENSSSCT00000090548	ENSSSCG00000002013	0	0	0	0	0	0	0	0	0	0	0	0	0	0	0	0	0	0	0	0	0	0	0	0	0	0	0	0	0	0	0	0	0	0	0	0	0	0	0	0	0	0	0	0	0	0	0	0
ENSSSCT00000090547	ENSSSCG00000005199	0	0.584687	0	0.0572617	0	0.0876791	0.16069	0.774237	0.147148	0	0.828006	0	3.49151	0	0	0.282833	0.364241	0.0156834	0.0082073	0.794083	0	4.54354	0	0.00384375	0.89755	0.00530052	0.0149138	0	0.536747	0	6.38682	0	0.0014424	0.24885	0.701052	0.0348516	0	0.830365	0	4.67712	0	0.0336236	0	1.00039	0	0	1.10044	0
ENSSSCT00000090546	ENSSSCG00000051471	0.0074519	0.0309352	0.0395223	0.0284555	0.0179792	0.0311221	0.0103705	0.015098	0.0155398	0	0.018027	0.046303	0.0086075	0.0597256	0.0248282	0.00559588	0.00755585	0.0188937	0.0133479	0.00544915	0.0140542	0	0.0510637	0.0182328	0.0425752	0.0191565	0.0525524	0	0.0234659	0.0231192	0.00566118	0	0.00390973	0.00276444	0.00547622	0.00236169	0.00702345	0.0223797	0.0284836	0.0111364	0.0494281	0.0292947	0	0.0106421	0	0.0132309	0.00597162	0.0113482
ENSSSCT00000090545	ENSSSCG00000049230	0.0589713	0.112988	0.0321962	0	0	0.0434625	0	0.238959	0	0.0852297	0.110141	0.119378	0	0	0.0654935	0	0.274349	0	0.111843	0.0760983	0.0441607	0	0.0777942	0	0.263309	0	0	0	0.0696374	0.0524654	0	0.0179629	0.01092	0.0231635	0.110891	0.00989441	0.0147125	0.0357184	0	0	0	0.00909122	0	0.133757	0	0	0.0562914	0.0475439
ENSSSCT00000090544	ENSSSCG00000035237	0.503898	0.0887182	0.819806	0.249621	0.387727	0.145814	0.281449	0.085537	1.0366	0.285534	0.0815404	2.20277	0.1227	2.63604	0.529378	0.202492	0.0690441	1.46578	0.131728	0.122492	1.34847	0.239867	0.987521	0.23706	0	0.231065	0.873253	0.030541	0	0.234498	0.124154	0.426657	0.025723	0	0	0.269327	0.0288806	0.070115	0.484118	0.0732688	0.303519	0.114214	0.0347936	0.025673	0.152675	0.0609344	0.0130962	0.227099
ENSSSCT00000090543	ENSSSCG00000010303	0.0922962	0.0382353	0.0893018	0.0441629	0.162498	0.073873	0.195271	0.381576	0.202873	0.0408592	0.0339439	0.0393454	0.0929227	0.0524813	0.193927	0.160158	0.0581736	0.381847	1.16172	0.0848197	0.0882112	0.158167	0	0.0549301	0.106889	0.105807	0.483094	0.0915386	0.111935	0.0261193	0.0483239	0	0	0.0805084	0.153984	0.0237169	0.0282128	0.09953	0.0486272	0.0469709	0.138985	0.0326875	0.0376583	0.0919102	0.00998737	0.0451755	0.0389799	0
ENSSSCT00000090542	ENSSSCG00000041374	0	0.0405667	0	0.0220497	0.0159636	0.012058	0.0193365	0.0455782	0.0303548	0	0.00480181	0.0303596	0.229276	0.0318179	0	0.0119245	0.0322021	0.156013	0	0.0116118	0	0.046614	0.0395686	0	0.116646	0	0.956186	0	0.0187516	0	0.334765	0	0	0.0117817	0	0.0654239	0.0149665	0.0136256	0	0.571914	0	0.0173403	0.0122937	0.0113389	0.0211927	0	0.00636257	0
ENSSSCT00000090541	ENSSSCG00000044525	0.00767576	0.0514733	0.0101774	0.0559559	0.0308655	0.0407998	0.0213641	0.0207354	0.0213421	0.0041909	0.034816	0.0733752	0.00886607	0.0999696	0.0255741	0.0288199	0.00518855	0.0316246	0.0137488	0.0420963	0.0289529	0.011266	0.124322	0.00804879	0.0375893	0.014799	0.13741	0.00260807	0.0453203	0.0654877	0.0145781	0.112617	0.0120815	0.00854245	0.031024	0.00243263	0.0108516	0.069156	0.0146696	0.00688254	0.0475187	0.0201165	0.0415972	0.0350779	0.002561	0.0109027	0.0153775	0.0204559
ENSSSCT00000090540	ENSSSCG00000017459	0.0147684	0.044802	0.0293723	0.0307602	0.0178158	0.019625	2.55622	0.0374019	0.00769929	0	0.0379593	0.0317646	0	0.0961722	0.267895	0.144171	0.0174701	0.0257428	0.0198398	0.0215985	0	0.00867045	0.0551997	0	0.0572555	0.550491	0.0680978	0.02509	0.0784778	0.0229091	0.0112195	0	0	1.16969	0.00542645	0.0117011	0	0.0887053	0.0508045	0	0.0620399	0	1.83507	0.0442908	0.034492	0.020977	0.0310661	0.0196789
ENSSSCT00000090539	ENSSSCG00000045080	0	0	0	0	0	0	0	0.0919198	0	0	0	0	0	0	0	0	0	0	0	0	0	0	0	0	0.0185148	0	0	0	0	0.0175944	0	0	0	0	0	0	0	0	0.00867071	0	0	0	0	0.194375	0	0	0	0
ENSSSCT00000090538	ENSSSCG00000035224	3.88063	11.9874	15.6461	12.0416	29.4259	59.4007	6.44755	4.49278	11.1478	10.1832	5.99902	12.6052	3.39611	28.9206	17.1953	0	10.921	16.001	2.8726	10.3807	31.7585	9.0667	21.7569	5.02424	0.824152	8.89432	16.8197	4.27859	0.654644	30.8205	3.29405	19.2747	4.48754	15.8209	0	16.0008	3.13501	4.63796	18.1175	3.94118	35.8259	5.18891	4.59845	4.30916	26.4766	0.168736	3.16529	8.32176
ENSSSCT00000090537	ENSSSCG00000046936	0.0315556	0.0201534	0.0139466	0.0876338	0.114201	0.0299519	0.0439146	0.0372945	0.00548369	0	0.0572524	0.173449	0.0227806	0.142263	0.0467274	0.0296202	0.0639914	0.0350029	0.0188408	0.0173061	0.104149	0.0324207	0.245719	0.0606634	0.122338	0.0709796	0.162623	0.0214439	0.024842	0.0122375	0.0479453	0.00680844	0.04139	0.0292655	0.0289867	0.00500036	0.0334589	0.0947683	0.0422154	0.00943152	0.0209306	0.0964835	0.067182	0.0180259	0.0157927	0.0224108	0.0063218	0.036041
ENSSSCT00000090536	ENSSSCG00000051176	0	0	0	0	0.0481069	0	0	0	0	0	0	0	0	0	0	0.0628861	0	0	0	0	0	0	0	0	0	0	0.0129798	0	0	0	0	0	0	0	0	0	0	0	0	0	0	0.0104512	0	0	0.0159663	0	0	0.00910931
ENSSSCT00000090535	ENSSSCG00000046067	0	0.0171951	0.0297486	0.0677607	0	0.0945551	0	0.0136372	0.00467876	0	0.0142475	0.0546916	0	0.0370886	0.0174425	0	0.00454987	0.0170657	0.0020094	0.00492193	0	0	0	0.0094107	0.0247217	0	0	0	0.0105978	0.0208824	0.00767017	0	0.0070629	0.0124849	0.00989275	0.00853275	0	0.0490921	0.0128639	0	0.0119055	0	0	0.00961249	0.00898301	0	0.0161815	0.0281882
ENSSSCT00000090534	ENSSSCG00000047540	0.0253607	0.303692	0.252195	0.528223	0.214157	1.08323	1.21762	0.128455	0	0	0.0805224	0	0	0.304891	0.168993	0.399928	0.128572	0	0	0.0556344	0.215235	0	0.473952	0	0.139719	0.0855677	0.103182	0.0517023	0.0598952	0.236041	0	0.196986	0.0997932	0.945511	0.18171	0.0482244	0.0627441	0.0816039	0.101783	0.0568497	0.201859	0.43202	0.117803	0	0.165	0.0675419	0.129558	0.0579311
ENSSSCT00000090533	ENSSSCG00000046075	0	5.18798	1.04519	0.968696	0.589582	0.0628503	0.246828	9.11142	0	0.0516471	1.68764	0.678187	0.0204867	1.04245	0.262638	1.63376	1.7584	0.074948	0	5.43854	0.970062	0	0.26517	0	13.0575	0.0531934	0.076972	0.0321409	2.31782	1.67829	0	0.102047	0	0.0350913	1.45111	0.0299789	0.0334329	5.03235	0.578505	0.0212045	0.104572	0.0826359	0.384471	1.54002	0.0473412	0.151155	2.38778	0.486176
ENSSSCT00000090532	ENSSSCG00000004622	0	0	0	0	0	2.71059	0	0	0	0	0	1.55886	0.0258914	1.99304	0	1.03519	0.636384	0	0	0.303234	1.53776	0	0	0.125358	0	0	0	0	38.4206	1.07356	0	0	0.364574	0	0	0	0	0	0	0	0	0.073432	0	0	0	0	0	2.1548
ENSSSCT00000090531	ENSSSCG00000036449	0	0	0	0	0	0	0	0	0	0	0	0	0.167264	0	0	0	0	0	0	0	0	0.0637622	0	0	0	0.00872478	0	0	0	0	0.0687564	0	0	0	0	0	0	0	0	0.0541015	0	0	0	0	0	0	0	0
ENSSSCT00000090530	ENSSSCG00000048553	9.02559	7.45273	17.5544	22.0782	12.9549	26.9762	30.3703	22.9816	11.5396	2.77194	9.44033	24.3625	15.5831	16.7519	26.8502	25.5062	18.6658	13.4925	5.15764	8.71316	15.3331	16.1302	14.8141	11.1063	22.074	28.0137	8.31711	1.30021	4.92139	8.566	5.1905	6.8176	4.08824	3.60747	11.5175	3.03787	1.18435	7.02209	4.8369	6.11118	9.63891	4.58959	7.60181	11.2868	0.846947	0	6.44162	6.34187
ENSSSCT00000090529	ENSSSCG00000050184	1.69998	2.33045	0.197322	0	0.75264	0.202106	0	3.38047	2.51853	2.31575	3.26607	0.0738668	1.05618	0.464489	4.02391	0.805916	1.96164	2.81358	1.48149	2.53642	0.105252	0.594798	0.320909	0.258086	3.84718	0.0441426	1.81646	0.583454	1.57487	0.146503	0.247857	0.163017	0.0765784	0.159253	2.44176	0.84352	0.501711	1.0535	0.118143	0.261749	0.0683386	0.105006	0.146233	1.72641	0.704695	0.371954	1.26596	0.0915243
ENSSSCT00000090528	ENSSSCG00000000379	7.18329	2.18069	17.7603	21.6546	32.2572	26.0439	13.9399	5.12509	5.61057	4.87522	3.09847	13.4051	5.52228	32.8552	14.3933	14.8674	5.24217	6.95791	4.82697	2.57549	18.3779	4.18537	23.4116	4.42505	5.92504	10.0267	6.12114	5.08833	1.87673	27.8236	4.42978	28.6013	3.77621	14.3942	6.128	8.02652	4.07416	1.98399	25.8879	3.87355	29.8309	7.544	9.01843	6.0005	8.45007	6.49896	2.19261	18.7305
ENSSSCT00000090527	ENSSSCG00000051498	0.0170347	0.030307	0.0129066	0.0633583	0.0234855	0.0304902	0.0152399	0.0197219	0.0126869	0.0119582	0.0220762	0.06281	0	0.12434	0.0432428	0.0767516	0	0.00694128	0.0130768	0.0507158	0.0240955	0.0278599	0.150081	0	0.035752	0.0398811	0.360397	0	0.0459789	0.0226498	0.0388236	0.0504057	0.0268124	0.0297914	0.0134125	0.0370197	0	0.0563793	0.0390673	0.0240025	0.0355112	0.0542108	0.036738	0.0187669	0.0121791	0	0.0160885	0.0111178
ENSSSCT00000090526	ENSSSCG00000029226	596.707	14.4881	0	12.8525	357.324	283.541	9.12849	258.103	325.476	1016.59	200.147	33.3343	190.11	27.1825	951.566	220.938	215.422	26.6067	321.284	159.833	20.9924	256.75	481.816	243.666	226.674	185.683	399.054	232.571	192.386	420.007	192.306	245.334	89.1124	185.192	295.751	262.472	274.189	200.437	381.759	131.53	318.018	158.656	169.634	221.776	254.122	215.96	213.579	691.294
ENSSSCT00000090525	ENSSSCG00000044670	0	0	0	0	0.00885001	0	0	0	0	0	0	0	0	0	0	0.00826348	0	0	0.00328515	0	0	0	0.0137102	0	0	0	0.00895436	0	0	0	0	0	0	0	0.0121301	0	0	0	0	0	0	0	0	0.00785766	0	0	0	0
ENSSSCT00000090524	ENSSSCG00000050922	0	0.0518572	0	0.0204994	0.0771739	0	0.0154088	0	0	0	0.124997	0.211687	0.17905	0.118323	0.0819789	0.487785	0	0	0	0.334655	0.334115	0.0866729	0.128752	0	0	0.142317	0.0320344	0	0.203387	0	0.0168231	0	0	0	0	0	0	0.557374	0	0	0	0	0	0	0	0	0.354912	0
ENSSSCT00000090523	ENSSSCG00000024777	1.40109	1.31962	0.516615	2.46741	1.78517	1.16552	0.928367	0.992746	1.28032	0	0.678358	1.32619	0.565974	1.16514	0.633786	0.372382	1.30491	1.00659	0.757827	1.31233	2.25462	0.526818	1.19889	0.37555	0.404743	1.2027	1.60125	2.74807	0.715714	0.389201	0	1.16165	0.551325	1.38847	1.70496	0.752124	1.96689	0.805424	0.640846	0.614036	1.39401	1.03661	0.420476	0.701445	0.689389	1.04397	0.189231	3.05666
ENSSSCT00000090522	ENSSSCG00000021305	7.72902	10.8812	8.73308	0	8.8915	17.658	11.294	21.8438	8.66617	4.86216	9.46048	10.0868	4.84225	15.6213	16.3217	0	16.6731	13.8559	7.55414	8.99372	9.71265	3.49204	9.3365	5.86119	19.7342	13.4547	6.39861	5.51496	14.8809	5.87746	8.93521	17.6333	3.1295	5.2857	22.6577	6.42198	4.4658	14.9076	6.35813	9.79281	15.4542	5.24015	7.33653	21.903	5.44905	4.79705	16.3527	5.19425
ENSSSCT00000090521	ENSSSCG00000051533	0.0234544	0.0988646	0.0870758	0.073278	0.0226354	0	0.0146883	0.057024	0.0146732	0.0537849	0.119152	0.168157	0	0.0634443	0.125033	0.0898249	0.147446	0.01338	0.100828	0.123486	0.0597172	0	0.262997	0.0245943	0.17229	0.0361765	0.0916092	0.0191265	0.0221573	0.136437	0.0427638	0	0.0258418	0.0208822	0.0620499	0.0981192	0.00994766	0.132828	0.0860644	0.0294429	0.0311144	0.0860564	0.0653691	0.0401947	0.0704296	0.0899497	0.0366509	0.0214307
ENSSSCT00000090520	ENSSSCG00000006107	20.4732	44.5551	10.8517	9.73129	10.1245	10.8619	8.3122	20.7109	17.1354	10.7501	53.4023	12.5086	3.22312	9.69704	17.8752	15.3832	20.5641	19.4151	15.6438	37.4271	12.8361	5.76169	14.1734	6.81345	21.92	8.35437	13.7449	15.9776	88.6892	8.52407	1.65214	11.4041	2.61305	4.52243	40.035	13.5244	14.3652	52.5914	10.4059	2.77943	13.317	7.77059	5.65801	39.6698	13.3673	13.5568	65.463	9.88416
ENSSSCT00000090519	ENSSSCG00000002298	0	0	0	0	0	0	0	0	0	0	0	0.00492987	0	0	0	0	0	0	0	0	0	0	0	0.00360517	0	0	0	0.00350457	0	0	0	0	0	0	0	0	0	0.00442513	0	0	0	0	0	0	0	0	0	0
ENSSSCT00000090518	ENSSSCG00000017542	0	0	0.0565895	0	0	0	0	0	0	0	0	0	0	0	0	0	0	0.00936441	0	0	0	0	0	0	0	0	0	0	0	0	0	0	0	0	0	0	0	0	0	0	0	0.0129062	0	0	0	0	0	0
ENSSSCT00000090517	ENSSSCG00000015443	17.5882	15.7911	32.5648	20.1095	48.1633	38.1056	35.2177	22.0754	29.318	12.2191	20.172	53.8953	9.58199	50.0595	43.6235	45.65	21.0191	49.3628	15.5207	24.2013	38.5757	7.56758	47.5349	18.6987	24.8524	39.4975	59.1382	9.68071	18.3807	27.9731	13.4706	54.601	11.9676	12.4374	14.6119	5.51046	8.65015	16.7659	19.7077	7.0363	35.8548	11.956	17.1594	12.059	21.8695	13.2807	23.1591	16.0903
ENSSSCT00000090516	ENSSSCG00000044968	0	0	0	0.0215404	0	0	0	0.0209531	0	0	0.0187635	0.0222437	0.174704	0.0854779	0	0.0815431	0	0	0	0.0226871	0	0.0683058	0.173945	0	0.0506453	0	0	0	0.0366369	0	0.135527	0	0.0162778	0	0	0	0.0255864	0.0399326	0	0.310648	0.0274387	0	0	0	0	0.0165257	0	0
ENSSSCT00000090515	ENSSSCG00000006661	0.00250002	0.00718501	0.0132592	0.0156214	0.00904769	0.0113903	0.0104375	0.0455866	0.0130335	0.00409497	0.0113397	0.00716956	0.00433156	0.0150279	0.0249886	0.0309762	0.0557676	0.0213928	0.00223902	0.0164531	0.0318264	0.0088065	0.0093443	0.00786455	0.0397896	0.00964016	0.0122058	0.00254837	0.0177132	0.00290858	0.00854664	0.0129457	0.00393499	0.0194761	0.0248022	0.00713084	0.00176721	0.0225243	0.0258008	0.00224166	0.00994949	0.01638	0.0203225	0.0321327	0.0125119	0.00532654	0.016528	0.0199877
ENSSSCT00000090514	ENSSSCG00000046632	0.0319343	0.023533	0	0.0102329	0	0.0195858	0.0487149	0.0348388	0	0.0160946	0.00668533	0.0669248	0.0766104	0.0553732	0.0218253	0.0608736	0.00996299	0	0.0176002	0.0107777	0.0208481	0.121144	0	0	0.0240595	0.033153	0	0	0	0.0171476	0.0111971	0	0	0.0109354	0.0108312	0	0	0.0189704	0	0	0	0.0128758	0	0.0189439	0	0	0.00442916	0
ENSSSCT00000090513	ENSSSCG00000045493	0	0	0	0	0	0	0	0.421007	0	0	0	0	0	0	0.063663	0	0	0	0	0	0	0	0.0267821	0	0.324582	0	0	0	0	0	0	0	0	0	0	0	0	0	0	0	0	0	0	0	0	0	0	0
ENSSSCT00000090512	ENSSSCG00000013119	0.251611	1.01616	1.08588	0.313413	0.363047	0.65747	1.6169	3.85332	0.205763	0.525267	1.14574	2.58209	0.294903	0.333631	0.706816	2.00057	2.67627	0.2533	0.128136	0.898298	1.95398	0.525709	0.525543	1.11226	3.29184	1.71216	0.497799	0.110637	1.3283	1.77934	0.354186	0.0958019	0.776533	1.02125	2.49619	0.229843	0.136009	1.41604	0.650588	0.216762	0.183254	1.03438	1.31772	2.57026	0.128393	0.11037	1.13861	1.03681
ENSSSCT00000090511	ENSSSCG00000047941	0	0	0	0	0	0.0253621	0	0	0.0139301	0	0	0.0127713	0.0964488	0.0468466	0	0	0	0.0338732	0.00398841	0	0.0314961	0.235308	0	0.0326883	0	0.0128792	0	0	0.0210352	0.0155433	0.152243	0	0	0	0	0	0	0	0.040853	0.427264	0	0.0933696	0.0362009	0	0	0	0	0
ENSSSCT00000090510	ENSSSCG00000044974	0.042181	0.0546713	0.032899	0.0568484	0.11973	0.0876114	0.0595649	0.0703798	0.0232841	0.0162568	0.0292617	0.0925041	0.00859804	0.175251	0.0275566	0.0363333	0.0402536	0.058978	0.011111	0.100698	0.0631746	0.0109254	0.0973781	0.0208146	0.100246	0.0406629	0.181712	0.0151754	0.0556703	0.031754	0.00565496	0.0256969	0.0292907	0.0110456	0.0136755	0.0165136	0.0140315	0.0574846	0.0284523	0.00889929	0.0263327	0.0357652	0.0230512	0.0106304	0.0223522	0.00528653	0.0298253	0.0113357
ENSSSCT00000090509	ENSSSCG00000050502	0.638854	0.0316561	0.204464	1.57726	0.166095	0.319922	0.390883	0	0.106234	0.536745	0.0449649	0.588327	0.0548672	0.388988	0.125388	0.0341192	0.0223367	0.115199	0.572158	0.051347	0.194753	0.0315251	0.231579	0.10395	0.0505693	0.0451277	0.0806657	0	0	0.493368	0	0.0356481	0.0281726	0	0	0	0.0136256	0	0.650473	0.0172838	0.084019	0.0360839	0	0	0.0275627	0	0.01324	0.217012
ENSSSCT00000090508	ENSSSCG00000002753	0	0.185166	0	0	0.0811026	0	0.271911	0.412891	0	0	0.224896	0	0	0	0	0	0	0	0	0	0	0	0	0	0	0	0	0.346933	0	0	0	0.320935	0	0	0	0.347566	0	0.35694	1.74421	0	0.48495	0.666235	0	0.66608	0.483669	0	0.174251	0.287948
ENSSSCT00000090507	ENSSSCG00000048892	0.024033	0.0230235	0.0955969	0.387942	0.362403	0.985464	0.884222	0	0	0.0393655	0.0654059	0.0258457	0.0312299	0.794558	0.26691	0.115051	0.0243682	0.0685505	0.0645719	0.0724926	0.0679891	0	0.538968	0	0	0	0.0684461	0.128614	0.0354748	0	0.0273867	0.108893	0	0	0.0264919	0	0.0552123	0.0541323	0.0413378	0	0.278967	0.0236194	0.0697724	0	0	0.134412	0.129998	0
ENSSSCT00000090506	ENSSSCG00000004344	0.736455	2.19495	3.20067	1.34218	2.12234	1.43301	2.37007	0.414472	1.69574	0	3.86007	1.33467	4.22672	3.67372	0	2.02777	0.207424	1.29344	0	1.90728	0.159151	1.93666	5.19944	0.900954	0.500906	3.08631	0.382864	0	1.31656	2.60613	0	0.979871	2.43104	1.57092	0.834354	0	0	0	0.926594	0	0.0271382	6.17895	1.6867	0.552163	0	0	0.836062	0
ENSSSCT00000090505	ENSSSCG00000001022	0	0	0	0	0	0.0976282	0	0	0	0	0	0	0	0	0	0	0	0	0	0	0	0	0	0	0	0	0	0	0	0	0	0	0	0	0	0	0	0	0	0	0	0.0112317	0	0	0	0	0	0
ENSSSCT00000090504	ENSSSCG00000048140	0	0	0.145563	0.16333	0.0945982	0.250091	0.0654777	0.055607	0	0	0	0.0337326	0.0339665	0.129627	0.0957986	0.0883288	0	0.0596459	0	0.0430063	0	0	0.498267	0	0.115206	0.211665	0	0	0	0.0547392	0	0	0	0	0	0	0.0221725	0.040372	0	0	0	0	0	0	0	0	0	0
ENSSSCT00000090503	ENSSSCG00000049707	0.0408217	0	0	0	0	0	0	0	0	2.62445	0	0	0	0	0	0	0	0	0.19194	0.0335819	0	0	0	0	0	0	0	0	0	0	0	0	0	0	0	0.0291091	0	0	0	0	0	0	0	0	0	0	0	0
ENSSSCT00000090502	ENSSSCG00000047937	0	0	0.0200928	0	0.018281	0	0	0	0	0	0	0	0	0.0303641	0	0	0	0	0	0	0	0	0.169923	0	0	0	0.0328827	0	0	0	0	0	0	0	0	0	0	0	0	0	0	0	0	0	0	0.0215247	0	0
ENSSSCT00000090501	ENSSSCG00000004704	0.11248	14.5211	3.99095	3.0831	1.43289	2.20361	2.46071	27.3515	1.53402	1.73185	8.63653	0.722558	0.962728	3.77957	1.27419	1.67241	16.6785	1.48011	1.0114	20.1595	2.25926	1.7711	0	4.07151	14.564	1.34455	1.89644	0.0871382	13.6756	3.58038	2.0662	0	0.598401	3.82552	13.7329	0.0684434	0.0890508	14.9926	3.95712	2.42458	3.30063	0.766441	3.02517	6.72349	0.0450344	0.071895	15.3079	2.51798
ENSSSCT00000090500	ENSSSCG00000000847	3.74774	2.53987	5.9348	6.22091	2.04337	6.02097	7.25967	3.03394	0.80201	2.0239	0.512202	4.52909	1.0775	3.43086	6.34332	4.99569	6.82841	1.78164	0.45437	5.38528	9.39856	0.662967	3.71607	0.686441	0.651178	4.3938	2.31716	1.73495	0.347863	4.25548	0.186494	5.54024	0.418589	1.17478	0.405902	0.25674	0.838719	1.71673	1.07907	0.249465	5.6773	3.67789	9.7211	4.21397	0.74534	0.697375	1.13606	0.682257
ENSSSCT00000090499	ENSSSCG00000045450	0	0.0184024	0	0	0.0231732	0	0	0	0	0	0	0	0	0.0721685	0	0	0.0194773	0	0	0.0263376	0	0	0.116673	0	0	0	0	0	0	0	0	0	0	0	0	0	0.0135787	0	0	0	0	0	0	0	0	0	0	0
ENSSSCT00000090498	ENSSSCG00000007478	0	0	0	0	0	0	0	0	0	0	0	0	0	0	0	0	0	0	0	0	0	0	0	0	0	0	0	0	0	0	0	0	0	0	0	0	0	0	0	0	0	0	0	0	0	0	0	0
ENSSSCT00000090497	ENSSSCG00000042166	0.0145411	0.032504	0	0	0	0.0441668	0	0.0294611	0.252693	0	0.0439707	0	0	0	0	0	0.0245732	0.138254	0	0.0744314	0	0	0.0362334	0	0.0296707	0	0.205093	0.0148223	0.0457896	0.0225566	0	0	0	0	0.0427435	0.170511	0.013705	0.074863	0	0	0	0	0	0.0207663	0.261986	0.0154906	0.0495234	0
ENSSSCT00000090496	ENSSSCG00000044846	0	0.0127069	0	0	0	0.015108	0	0	0	0	0	0	0	0	0	0.134466	0	0	0	0	0	0	0	0	0	0.0127867	0	0	0	0.0462951	0	0	0	0	0	0	0	0	0	0	0	0.0173811	0	0	0	0	0.0079719	0
ENSSSCT00000090495	ENSSSCG00000047691	0.0915321	0.0279005	0.319958	0.368296	1.1845	0.398071	0.234498	0.0590066	0.299328	0.129483	0.0301946	0.811352	0.118942	1.8257	0.697726	0.581119	0.0632788	0.209656	0.0484405	0.0912712	0.965153	0.249149	0.995256	0.253039	0.229217	0.340919	0.853148	0.0720974	0.0638698	0.517931	0.132752	0.46859	0.406016	0.0926067	0	0.0870262	0.0735251	0.0267751	0.338733	0.160416	0.816863	0.659685	0.333377	0.0213902	0.12077	0.093077	0.0500111	0.308877
ENSSSCT00000090494	ENSSSCG00000015346	0.215333	3.40824	0.148963	0.195003	2.27014	0.261264	0.361559	2.88797	0.180594	0.0536734	1.76659	1.04041	0.0121659	2.44809	0.457502	3.25863	2.06471	0.0979169	0.201238	3.00887	0.748227	0.0329795	1.55721	0.800111	3.85128	0.55506	1.65316	0	2.63678	0.245077	0.106688	0.521165	0.703651	0.0989848	2.39429	0.422818	0.0926523	4.02476	0.182508	0.155304	1.69532	0.938523	0.244626	1.30763	0.187423	0.134645	1.72465	0.51327
ENSSSCT00000090493	ENSSSCG00000051010	0	0.0133292	0	0	0	0	0	0	0	0	0	0	0	0.0487879	0.0824131	0	0	0	0	0.0305227	0	0	0.0346699	0	0	0	0	0	0	0	0	0	0	0	0	0	0	0.0238775	0	0	0	0	0	0	0	0	0.0306618	0
ENSSSCT00000090492	ENSSSCG00000046712	0.0821316	0	0	0.0142556	0.132106	0.0571691	0.0190499	0	0.0142727	0	0.0538108	0.228995	0	0.0617128	0.0202701	0.0308377	0.0185061	0	0.155287	0.0350339	0.161354	0	0.0852731	0	0	0.0175946	0	0.0186045	0.0215526	0.191108	0	0.112232	0.0179547	0.0253904	0.0201188	0.017353	0	0.035237	0	0	0.0786897	0	0	0.0430075	0	0	0.0466201	0.0990178
ENSSSCT00000090491	ENSSSCG00000046043	0	0.118889	0	0	0	0	0	0.18334	0	0	0.0562906	0.0370728	0	0.0310829	0	0.0291225	0.104861	0	0	0.0170153	0	0.0227686	0.0386545	0.184355	0.132944	0.0548328	0	0	0.122123	0	0	0	0	0	0.205198	0	0	0.252907	0.00592946	0	0	0	0	0.177231	0	0	0.0590481	0
ENSSSCT00000090490	ENSSSCG00000047668	0.225341	0.215875	0.5045	0.36163	0.0623894	0.748962	0.640047	0.958012	0.231105	0.726103	0.281499	0.884597	0.393628	0.066617	0.225647	0.466037	0.760364	0.375815	0.122412	0.275531	0.506854	0.413155	0.131171	0.0929673	0.786939	0.498561	0.270536	0.0188278	0.261735	0.386802	0.20627	0.138685	0.139547	0.600238	0.769619	0.21776	0.0548369	0.194941	0.216037	0.248427	0.156818	0.20331	0.35606	0.699544	0.225553	0.326633	0.277527	0.185645
ENSSSCT00000090489	ENSSSCG00000050879	0.0112161	0.394492	0.012747	0.0433853	0.0289939	0.0273756	0.00668954	0.277562	0	0	0.28635	0.110282	0.0471946	0.144474	0.0640622	0.0703882	0.146218	0.00761717	0	0.553612	0.0271973	0.0493868	0.0568944	0.0184818	0.67089	0.00617851	0.0260763	0.0277658	0.327333	0.0279622	0.0876425	0.0331883	0.0151319	0.00534965	0.084779	0.0106639	0.00453051	0.583632	0.0183735	0.0775824	0.0680188	0.0671881	0	0.105717	0	0.0153623	0.338978	0
ENSSSCT00000090488	ENSSSCG00000047105	0.479312	0.135419	0.917742	0.754672	0.63114	1.28251	0.68852	0.893754	0.553977	0.638727	0.269734	1.45146	0.336407	0.98156	0.371724	0.527086	0.578255	0.424825	0.237191	0.278018	0.958372	0.420672	0.592113	0.316897	1.05428	0.682911	1.17404	0.0579674	0.253263	0.746673	0.270321	0.506917	0.222493	0.55694	0.404771	0.305871	0.0620204	0.303232	0.542173	0.22873	0.437551	0.634472	0.549067	0.730918	0.335021	0.238862	0.210929	0.385994
ENSSSCT00000090487	ENSSSCG00000041036	0.0171154	0.00409912	0.110631	0.0378769	0.0283899	0.0999108	0.0133981	0.028175	0.0423838	0	0.0116449	0.16259	0.0111204	0.0868074	0.0285126	0.0457872	0.0130156	0.075263	0	0	0.0726292	0.00565223	0.0919602	0	0.0681011	0.0659978	0.0661538	0	0	0.0248906	0	0.00830888	0	0.011905	0	0	0	0.0220292	0.0245328	0.0211017	0	0.0420523	0.0447205	0.0384973	0	0	0	0.0146612
ENSSSCT00000090486	ENSSSCG00000017743	0.146977	0.0993901	0.22239	0.650075	0.959534	0.411629	0.514361	0.557029	0.0649052	0.235079	0.365488	0.748782	0.302588	0.457337	0.145949	0.0662218	0.115715	0.371551	0.174994	0.16311	0.437808	0.0730921	0.222973	0.658181	0.552526	0.311711	0.849844	0.121618	0.124555	0.132773	0.0669945	0.210417	0.0557935	0.161648	0.135329	0.0674046	0.0770042	0.2003	0.130864	0.0914763	0.1491	0.475827	0.0843363	0.403006	0.0934614	0.208152	0.065472	0.0987463
ENSSSCT00000090485	ENSSSCG00000046353	0.036194	0.176258	0.147969	0.0282699	0.229229	0	0.088147	0.0824975	0.0377385	0.0592849	0.0684043	0.553586	0.0914523	0.271958	0.0569458	0.0373715	0.0397571	0.0831639	0.10535	0.13895	0.575958	0.031874	0.0732779	0.00948825	0.214174	0.00872284	0.112898	0.209066	0.128221	0.445653	0.0378076	0.081997	0	0.0268539	0.0531961	0.0745599	0.157773	0.248454	0.342404	0.0784297	0.176053	0.106714	0	0.056858	0.0694373	0.170296	0.159523	0.199804
ENSSSCT00000090484	ENSSSCG00000039780	0	0	0	0	0	0	0	0	0	0	0	0	0	0	0	0	0	0	0	0	0	0	0	0	0	0	0	0	0	0	0	0	0	0	0	0	0	0	0	0	0	0	0	0	0	0	0	0
ENSSSCT00000090483	ENSSSCG00000047796	0	0	0	0	0	0	0	0	0	0	0	0	0	0	0	0	0	0	0	0	0	0	0	0	0	0	0	0	0	0	0	0	0	0	0	0	0	0	0	0	0	0	0	0	0	0	0	0
ENSSSCT00000090482	ENSSSCG00000016827	0.169612	0.801605	0.294857	0.376828	0.0454693	0.390676	0.334393	0.523103	0.05895	0.0493903	1.79853	0.897165	0.26775	0.192583	0.221859	0.58589	0.829317	0.114677	0.1249	1.31056	0.186601	0.262224	0.162012	0.517756	0.549129	0.323382	0.374177	0.0576309	1.33972	0.280648	0.455283	0.0927089	0.219506	0.0629212	0.452872	0.0322525	0.0293077	1.59607	0.505684	0.405558	0.0550014	0.21238	0.100672	0.29067	0.052818	0.0401529	1.39317	0.477847
ENSSSCT00000090481	ENSSSCG00000003753	0.0615573	0.132686	0.275466	0.464777	0.120672	0.175287	0.208813	0	0.024069	0.189055	0.139607	0.132401	3.45962	0.265957	0.205096	0.0866726	0.600753	0.0512116	0.0895874	0	0.272101	0.887689	0.201322	0.766518	0.282614	0	0.137748	0.141183	0.145382	0.54608	0.1666	0.0498061	0.109001	0.205524	0	0.263371	0	0.039615	0.185292	0.0413969	0.0714535	0	0.223391	0	0	0	0.161861	0.430632
ENSSSCT00000090480	ENSSSCG00000009931	0	0	0.0770656	0	0	0.516382	0.0727983	0.365056	0.157568	0.247529	0.0527271	0	2.59817	0	0.0774612	0.0654694	0.0942935	0	0	1.89983	0.180872	21.6617	0	0	0	0.0112062	0.0945908	0	0.109816	0	58.8815	0	0	2.45805	1.23013	0.0552615	0.0328685	0.104733	0	80.061	0	3.54921	0.0674966	0.318742	3.87462	0	4.52727	0
ENSSSCT00000090479	ENSSSCG00000002767	0	4.65786	0	0	0	0	0	0	0	0	0	0	0	0	0	0	0	0	0	5.72396	0	0	0	0	0	0	0	0	4.65933	0	0	0	0	0	0	0	0	4.29212	0	0	0	0	0	0	0	0	3.64127	0
ENSSSCT00000090478	ENSSSCG00000035258	1.00132	1.64309	0.565242	2.72573	0.430554	0	0	0	0	0.974339	0	1.8054	0	0	0	0	2.86492	3.12004	0	0	2.49616	8.31167	2.98298	0	0.97101	0	0	0	0	0.81893	1.12975	0	0	0	2.21846	0.829488	0	2.78175	1.14821	0.293354	1.23628	0	0	1.90288	0	0.422458	0	1.57394
ENSSSCT00000090477	ENSSSCG00000017753	62.1441	0.969998	3.02068	2.37256	0.9161	4.03651	5.15201	2.82074	18.8713	16.7923	0	6.89638	0	3.80402	3.09242	3.56411	0	15.6438	115.393	1.94356	3.58055	0	2.8384	0	3.71888	1.22011	24.7174	76.3764	0.747291	6.03725	0	5.07929	0	2.53543	1.95322	7.22014	112.907	0	0	0	5.54075	2.32192	0	1.40986	1.64691	76.3145	0.45641	2.45747
ENSSSCT00000090476	ENSSSCG00000008548	2.95434	3.32715	4.29844	3.82241	4.95827	4.72647	5.01375	4.18653	2.49842	1.94858	3.11483	1.07523	2.24677	4.78709	3.24978	1.98777	3.43573	5.19438	1.98443	2.5417	4.5298	3.00886	3.03456	1.24153	2.29856	5.61449	1.41303	0.856317	2.29694	2.42043	1.32993	2.73705	0.985036	2.50986	2.71591	1.79041	1.18367	2.69224	3.29075	1.43068	0.882566	2.10559	2.47489	3.70059	1.78895	1.03307	2.29066	1.04319
ENSSSCT00000090475	ENSSSCG00000044939	0.092266	0.0245529	0.0475753	0	0	0.221862	0	0	0	0.0923569	0.0372004	0	0	0.0847338	0.0740064	0.0404166	0	0	0.0596797	0	0.0362527	0	0	0.1505	0	0.0444726	0	0	0.127113	0	0	0	0.0201702	0	0	0	0	0.0329875	0.070534	0.620483	0	0.261959	0.0773835	0	0	0	0	0.0526906
ENSSSCT00000090474	ENSSSCG00000050455	0.0219136	0	0.0581109	0	0	0.02496	0.0457444	0.0887963	0.0228487	0.0358939	0	0	0	0	0	0	0.0444385	0	0.0196258	0.216326	0	0	0	0.16085	0	0	0.0356629	0.0223374	0.0258771	0.0254947	0.0249715	0.0283685	0.0172458	0	0	0.0208348	0.0154902	0.0282048	0.0251282	0.039298	0.0290703	0.0574306	0.0254477	0.018777	0.0219342	0.0233446	0	0.0250285
ENSSSCT00000090473	ENSSSCG00000015844	0	0	0	0	0	0	0	0	0	0	0	0	0	0	0	0	0	0	0	0	0	0	0	0	0	0	0	0	0	0	0	0	0	0	0	0	0	0	0	0	0	0	0	0	0	0	0	0
ENSSSCT00000090472	ENSSSCG00000006556	2.74743	8.60381	75.1403	77.174	20.5332	81.0911	46.7517	4.74347	19.0357	1.42974	13.8715	71.0324	35.5104	32.6667	22.8307	19.0717	9.34094	21.9976	1.17261	8.69462	72.2801	41.2566	28.6649	27.4972	3.94624	51.1537	17.3545	0.557434	4.98916	68.7521	14.983	20.9421	15.3961	72.2688	1.42587	13.7358	1.17269	3.19104	81.0168	14.8046	30.1796	36.1433	34.1005	2.31588	15.1054	0.739412	5.08332	74.6295
ENSSSCT00000090471	ENSSSCG00000045850	0.0346631	0.0536421	0.102527	0.124958	0.0450324	0.0212595	0.128019	0.0729305	0.0111207	0.0174699	0.0604716	0.244694	0.0300288	0.0761328	0.0473806	0.0720821	0.0135179	0.048168	0.0764166	0.026322	0	0.0939256	0.109628	0.0391436	0.084875	0.257042	0.0867874	0	0.0220406	0.0341235	0	0.0586808	0.0608544	0.0563818	0.0117568	0	0	0.0514784	0.00917262	0.0191267	0.0141488	0.171206	0.145532	0.0251321	0	0.0198836	0.00641017	0.0182724
ENSSSCT00000090470	ENSSSCG00000003217	2.24811	2.44657	1.9713	0.867816	1.76461	1.76854	1.24518	1.24498	4.33803	2.22905	1.36505	2.81954	0.431057	3.43246	2.13056	1.69493	1.33121	9.22243	2.53958	2.77492	2.11996	0.232294	2.30795	0.886368	2.51012	1.39856	33.5424	4.74206	3.41928	2.08542	0.191282	1.37367	0.217027	1.02747	1.13002	7.80877	5.80565	3.80402	1.62236	0.349403	1.94049	0.98982	0.877187	1.21744	9.23493	5.39014	2.19787	1.25302
ENSSSCT00000090469	ENSSSCG00000010943	0.762559	0.790947	1.72949	1.32557	1.98508	1.18857	0.819854	1.1994	2.8247	0.460178	0.85561	3.2022	0.392392	2.63656	1.64922	3.10642	0.427293	3.35257	0.374851	1.25464	4.2375	0.376165	2.07873	1.23851	1.28807	1.08056	10.1054	0.268843	0.839547	2.91168	0.434485	1.67375	0.71519	0.590235	0.505611	1.40098	0.468111	1.0848	3.04733	0.547519	1.73418	1.15703	1.01538	0.535503	1.46056	0.534444	0.52206	1.57492
ENSSSCT00000090468	ENSSSCG00000049497	0.0727817	0.214154	0.268827	0.28153	0.156786	0.538848	0.41781	0.22119	0.195139	0	0.0565931	0.238541	0.0405329	0.15625	0.103926	0.47432	0.00527121	0.029657	0.0372476	0.273708	0.110303	0.00915639	0.26232	0.114478	0.483716	0.130301	0.262276	0.100686	0.423589	0.889096	0.231041	0.309582	0.319124	0.439713	0.183379	0.197711	0.24254	1.07059	1.04323	0.372916	0.682756	1.30796	0.929717	0.516732	0.338234	0.215989	0.387438	0.380011
ENSSSCT00000090467	ENSSSCG00000047860	0.0801732	0.041603	0.0664391	0.0817547	0.0604481	0.157905	0.0958838	0.0558372	0.0626958	0.0300946	0.0363653	0.184416	0.0390682	0.138053	0.0667802	0.103477	0.0508072	0.0809915	0.0478688	0.0403054	0.0803283	0.0264765	0.0530653	0.0385319	0.0695264	0.0611861	0.122322	0.0255387	0.0355028	0.0680132	0.0247436	0.038921	0.0144594	0.0185887	0.0515526	0.0269969	0.0283363	0.042996	0.0478825	0.0239627	0.05761	0.0350194	0.0349137	0.0415049	0.0183903	0.0142348	0.0240927	0.0400617
ENSSSCT00000090466	ENSSSCG00000012020	0.0611529	187.294	0.0810834	2.28112	0.0402392	0	1.71755	62.7268	0.162304	0	218.858	0.0637726	0	0.158735	3.85271	0.951833	59.3904	0.269573	0.0647265	191.948	0.0865006	0	0.644155	0.437215	72.9969	2.30449	0.506659	0.0736695	147.598	0.0646788	0	0.921208	0.13563	0.334102	49.9812	0.576139	0.0157192	172.496	0.0509992	0	0.317124	0.546369	1.246	56.5871	0.406216	0.0651463	172.302	0
ENSSSCT00000090465	ENSSSCG00000015232	0.882636	0	1.21299	2.98049	1.22243	2.49609	0.721577	0.165012	0.908451	0.36919	0.328184	1.52634	0.585781	1.05031	0.759382	0.977134	0.0998654	0.767162	0.466491	0.42174	2.40052	0.171804	1.09024	0.123139	0.517111	0.193545	1.28539	0.237476	0.78059	2.52533	0.34534	1.27994	0	0.552279	0	0.671709	0.30928	0.602148	1.27926	0.249655	1.49754	0.63042	0.292539	0.225592	0.980157	0.393462	0.338095	0.845851
ENSSSCT00000090464	ENSSSCG00000051714	0	0	0	0.00625898	0	0.00684553	0.0146368	0	0	0	0	0	0	0	0.0133495	0	0	0	0	0	0	0	0	0	0	0	0.0130412	0	0	0	0	0	0.00472984	0	0	0	0	0	0	0	0	0.0210013	0	0	0	0	0	0
ENSSSCT00000090463	ENSSSCG00000041395	0	0	0	0	0	0	0	0	0	0	0	0	0	0	0	0	0	0	0	0	0	0	0	0	0	0	0	0	0	0	0	0	0	0	0	0	0	0	0	0.858328	0	0	0	0	0	0	0	0
ENSSSCT00000090462	ENSSSCG00000006701	0	0	0.0296553	0.0349386	0.0269812	0.0382128	0.0350165	0.0113287	0.0116602	0.0183175	0.0101449	0.0801765	0.0387515	0.15125	0.0248396	0.025193	0.0226779	0.0425304	0	0.0245324	0.0632731	0.0984822	0.0208993	0.0117265	0.0273823	0.172488	0.0545987	0	0	0.0260211	0.0127435	0.0144771	0.00880092	0.0124457	0.320506	0.489094	0	0.100755	0.115411	0.310847	0.0296705	0.0146541	0.0259731	0.0191646	0.0111935	0	0.00672115	0.0127726
ENSSSCT00000090461	ENSSSCG00000003105	0.0937593	0.064671	0.686227	0.181616	0.404922	0.183685	0.0332727	0	0.0410593	0.0184291	0.0221144	0.580788	0.0178693	1.28782	0.0749729	0.164752	0	0.133717	0.0671767	0.0617047	0.697592	0.013211	0.984747	0.0570232	0.0229576	0.141	0.466916	0.0611665	0.0465013	0.370878	0.0277791	0.0655438	0.0885454	0.123128	0.0227374	0.014263	0.0808572	0.0241354	0.0774097	0.0571677	0.669165	0.08846	0.0522627	0.0964071	0.0300313	0.0539362	0.0112702	0.124221
ENSSSCT00000090460	ENSSSCG00000047381	0	0.0274957	0	0	0	0.00502943	0	0	0	0	0.00801136	0	0	0	0	0	0	0.00209913	0	0.00968659	0	0	0	0	0.0946039	0	0	0	0	0	0	0	0	0	0	0	0	0	0	0	0	0	0	0	0	0	0	0
ENSSSCT00000090459	ENSSSCG00000051619	0	0.0445373	0.0678061	0.261446	0.0280417	0.24888	0.1019	0.0565151	0.0775585	0	0.0548268	0.113326	0.0281923	0.0209593	0.0722847	0.0418932	0.0471387	0.0530425	0	0.178477	0.0920643	0.0409413	0.269338	0.0682494	0.113835	0.0717072	0.0605277	0	0.0384292	0.0432702	0.0423821	0.0240738	0.014635	0.0362177	0.030748	0.00884032	0.00985887	0.0239349	0.0319861	0.0416859	0.0246694	0.0548282	0.0431904	0.0836554	0.0511874	0	0.0335296	0
ENSSSCT00000090458	ENSSSCG00000044617	0	0	0.0144599	0	0.0105248	0	0.00682961	0	0.0022742	0	0.0178078	0	0.00566856	0.00983323	0	0	0.0420194	0	0	0.00956958	0.0123408	0	0.0366857	0	0	0	0	0	0	0	0	0	0	0	0	0	0	0	0	0	0	0	0.0202631	0	0	0.00697066	0.00393267	0
ENSSSCT00000090457	ENSSSCG00000050913	0.549888	1.04133	1.13604	1.23856	1.14159	1.99552	1.20128	2.2023	1.48005	0.649344	1.07889	2.14541	1.24078	1.01854	0.497086	2.43436	1.73751	0.899744	0.0801712	0.715367	2.36962	1.35141	0.95596	1.22027	2.81813	1.01088	2.62228	0.117319	0.634245	0.639752	0.772348	0.62909	0.29186	0.76853	1.79025	0.17022	0.0813566	0.97111	0.777195	0.355463	0.882157	0.938413	0.519768	2.31207	0.281603	0.177101	0.530323	0.613446
ENSSSCT00000090456	ENSSSCG00000051292	0	0	0	0	0	0	0	0	0	0	0	0	0	0	0	0	0	0	0	0	0	0	0.0491438	0	0	0	0	0	0	0	0	0	0	0	0	0	0	0	0	0	0	0	0	0	0	0	0	0
ENSSSCT00000090455	ENSSSCG00000037077	61.0626	52.5899	63.4883	167.606	144.408	154.253	266.672	39.1972	26.8541	80.4113	49.4707	80.6225	338.134	144.459	80.3049	85.6697	75.7684	22.3032	57.1784	66.3142	116.133	261.737	66.2103	71.2573	46.6313	160.159	50.5731	35.1276	63.2542	70.0568	472.892	230.104	36.3511	253.528	57.1802	29.6606	30.8557	47.7785	98.8603	335.019	190.241	61.9528	119.074	52.9441	18.7596	36.969	59.3007	68.9137
ENSSSCT00000090454	ENSSSCG00000025651	4.07136	1.22941	0	0.945885	0	0.972764	0.56125	0	33.631	3.69337	2.81618	5.92865	0	0	0.898308	6.45906	0	25.1249	17.0539	0	0	0	0.00844479	0	3.14782	0	18.7672	18.0007	0	0.0105144	0	0	0	0	0.836814	23.8959	16.5267	0	0.0103632	0	0	0	0	0.00774387	28.7526	12.357	0.00543164	0
ENSSSCT00000090453	ENSSSCG00000011582	0.0577099	0.119786	0.0255061	0.0601004	0.0406107	0.0273886	0.00501953	0.238719	0.0501438	0.0315091	0.14397	0.0137917	0	0	0.0801157	0.0216682	0.170668	0	0.142134	0.0738499	0.0408152	0	0.0179752	0	0.441584	0.00927215	0.101746	0.0980435	0.0908638	0.0223803	0	0	0	0.0160565	0.0424096	0.0228621	0.0679898	0.129987	0.0110293	0	0.0127596	0.0252075	0	0.15247	0	0.076848	0.0635884	0
ENSSSCT00000090452	ENSSSCG00000013720	0	0	0	0	0	0	0	0	0	0	0	0	0	0	0	0	0	0	0	0	0	0	0	0	0	0	0	0	0	0	0	0	0	0	0	0	0	0	0	0	0	0	0	0	0	0	0	0
ENSSSCT00000090451	ENSSSCG00000017918	1.58165	4.62342	10.5471	11.2724	1.7634	7.22811	5.57812	4.59913	2.08461	1.39353	6.6584	8.12904	2.47237	2.09791	4.43223	0.997502	3.08586	2.29063	0.938576	4.10595	4.60027	1.9037	1.7923	0.660972	3.52242	2.66919	1.63	0.922404	5.23325	7.63943	2.09761	3.10886	0.660413	3.87338	6.08721	2.85314	1.35038	4.91262	11.6669	1.48755	3.38071	1.89014	2.51484	4.72849	4.11848	0.22246	5.45022	9.27527
ENSSSCT00000090450	ENSSSCG00000014023	0	1.89616	0	2.2889	3.17625	4.45308	2.89736	2.62586	0.10223	0	2.29773	0.802525	1.33069	0.586295	5.46036	0.42565	2.33415	0	0	2.22256	3.95832	2.2971	0.305388	0	1.41793	1.97895	0.0764573	0.0687103	2.57609	3.32225	0.370098	0	0.541737	0.32735	0.655218	2.3266	0.752265	1.97442	3.52511	1.03482	2.75037	0.607595	1.7316	1.7065	1.18584	0.829059	2.01334	1.2948
ENSSSCT00000090449	ENSSSCG00000032144	0.3505	2.11887	0.240379	0.176216	0.925843	2.5399	1.9427	2.412	0.176427	0.197969	3.33861	3.31011	0.947567	1.47119	3.06043	0.190595	2.78184	0.769921	2.00793	2.46579	0.299178	1.34642	0.169405	0.126736	2.61906	1.02531	1.09166	0.0739198	4.82401	0.808528	0.847025	2.41736	0.0618264	0.302645	3.87027	0.815877	0.260576	2.67565	0.069296	0.460581	2.0122	0.910664	0.414045	4.93994	0.0725856	0.0515018	6.22525	1.81525
ENSSSCT00000090448	ENSSSCG00000008524	0	0.331017	0	0	0	0	0	0	0	0	0.404458	0	0	0	0	0	0	0	0	0.25063	0	0	0	0	0	0	0	0	0.78973	0	0	0	0	0	0	0	0	0	0	0	0	0	0	0	0	0	0.385194	0
ENSSSCT00000090447	ENSSSCG00000045282	0	0.505666	0	0	0	0	0.0328912	0.422984	0	0	0.471691	0	0	0.0473566	0	0.425951	0.143785	0	0	0.751793	0	0	0.103062	0	1.33103	0	0	0	0.334911	0	0	0.0407952	0	0.0526064	0.147632	0	0	0.527278	0	0	0	0.0412939	0.0823388	0.0945077	0	0	0.213071	0
ENSSSCT00000090446	ENSSSCG00000015030	0.0350844	41.9209	22.2011	11.2445	20.0405	18.1227	22.0448	32.1029	0.109745	23.8921	52.4915	17.8969	19.4673	21.2346	20.3104	26.8631	0.0177869	0.0166788	39.0335	44.8806	18.0269	0.0154484	0.0819593	18.9374	43.544	25.0027	45.8636	45.4995	38.1261	12.8271	0	68.1399	6.00543	0.0780919	50.3826	89.4976	31.7879	36.1482	23.6057	7.96694	76.5394	26.6306	20.0251	51.2794	0.158029	33.423	58.6937	0
ENSSSCT00000090445	ENSSSCG00000022797	2.09598	0.1885	0.415917	0.29104	0.213287	0.149413	0.321453	0.213773	0.249762	2.55035	0.336303	1.01408	4.03667	5.68248	0.5289	0.481819	0.459741	0	6.52281	0	0.157313	7.82774	0.500958	0.610013	1.24289	1.8666	0.663649	12.3453	0.34348	0.998627	49.2543	2.95703	0.453337	0.184073	0.73242	3.22644	10.476	0.411082	0.784801	44.5451	2.67836	6.73371	5.64956	0.750155	1.07039	13.6735	0.582726	0.0944537
ENSSSCT00000090444	ENSSSCG00000038693	0	0	0	0.349138	0	0.0976844	0.43943	0	0	0	0.148528	0.413641	0	0	0	0.237115	0	0	0	0	0.0441127	0	0	0.073579	0	0.0526116	0	0	0	0.13606	0	0	0	0	0	0	0	0	0	0	0	0.0102165	0	0	0	0	0	0.115762
[truncated: 61,840 more rows]
[truncated: 6 more columns]
