# Supplementary material for: Exploring Multi-Tissue Alternative Splicing and Skeletal Muscle Metabolism Regulation in Obese- and Lean-Type Pigs
Source: Genes (Basel). 2024 Jan 31;15(2):196. doi: 10.3390/genes15020196 (PMC10888101; doi:10.3390/genes15020196)
Supplement: Supplementary file 1 [file genes-15-00196-s001.zip › Table S6.xlsx]

## Sheet: Sheet1
Tissues	ENSEMBL_Genes	SYMBOL
Skeletal muscle	ENSSSCG00000000037	ARFGAP3
Skeletal muscle	ENSSSCG00000000077	ADSL
Skeletal muscle	ENSSSCG00000000152	RBFOX2
Skeletal muscle	ENSSSCG00000000276	TARBP2
Skeletal muscle	ENSSSCG00000000298	PPP1R1A
Skeletal muscle	ENSSSCG00000000458	MON2
Skeletal muscle	ENSSSCG00000000466	XPOT
Skeletal muscle	ENSSSCG00000000502	CNOT2
Skeletal muscle	ENSSSCG00000000522	NAP1L1
Skeletal muscle	ENSSSCG00000000530
Skeletal muscle	ENSSSCG00000000536	ERGIC2
Skeletal muscle	ENSSSCG00000000570	C2CD5
Skeletal muscle	ENSSSCG00000000573	KCNJ8
Skeletal muscle	ENSSSCG00000000633	YBX3
Skeletal muscle	ENSSSCG00000000694	GAPDH
Skeletal muscle	ENSSSCG00000000753	WNK1
Skeletal muscle	ENSSSCG00000000770	MICAL3
Skeletal muscle	ENSSSCG00000000779	KIF21A
Skeletal muscle	ENSSSCG00000000793	PPHLN1
Skeletal muscle	ENSSSCG00000000806	SCAF11
Skeletal muscle	ENSSSCG00000000866	MYBPC1
Skeletal muscle	ENSSSCG00000000900	VEZT
Skeletal muscle	ENSSSCG00000000902	NR2C1
Skeletal muscle	ENSSSCG00000000970	PPP6R2
Skeletal muscle	ENSSSCG00000000985	EXOC2
Skeletal muscle	ENSSSCG00000001002	PRPF4B
Skeletal muscle	ENSSSCG00000001062	DTNBP1
Skeletal muscle	ENSSSCG00000001064
Skeletal muscle	ENSSSCG00000001229
Skeletal muscle	ENSSSCG00000001242	GABBR1
Skeletal muscle	ENSSSCG00000001341
Skeletal muscle	ENSSSCG00000001485	MLIP
Skeletal muscle	ENSSSCG00000001499	DST
Skeletal muscle	ENSSSCG00000001539	PPARD
Skeletal muscle	ENSSSCG00000001549	FKBP5
Skeletal muscle	ENSSSCG00000001554	SRPK1
Skeletal muscle	ENSSSCG00000001578	CMTR1
Skeletal muscle	ENSSSCG00000001641	UBR2
Skeletal muscle	ENSSSCG00000001700	SLC29A1
Skeletal muscle	ENSSSCG00000001757	WDR61
Skeletal muscle	ENSSSCG00000001769	MORF4L1
Skeletal muscle	ENSSSCG00000001819	MAN2A2
Skeletal muscle	ENSSSCG00000001862	ETFA
Skeletal muscle	ENSSSCG00000001881	MAN2C1
Skeletal muscle	ENSSSCG00000001924
Skeletal muscle	ENSSSCG00000001930
Skeletal muscle	ENSSSCG00000001971	HECTD1
Skeletal muscle	ENSSSCG00000002004	PSME2
Skeletal muscle	ENSSSCG00000002005	EMC9
Skeletal muscle	ENSSSCG00000002013	DHRS4
Skeletal muscle	ENSSSCG00000002266	CHD2
Skeletal muscle	ENSSSCG00000002315	SLC8A3
Skeletal muscle	ENSSSCG00000002330	PCNX1
Skeletal muscle	ENSSSCG00000002374	DLST
Skeletal muscle	ENSSSCG00000002387	GPATCH2L
Skeletal muscle	ENSSSCG00000002396	GSTZ1
Skeletal muscle	ENSSSCG00000002412	STON2
Skeletal muscle	ENSSSCG00000002426	ZC3H14
Skeletal muscle	ENSSSCG00000002436	TTC7B
Skeletal muscle	ENSSSCG00000002505	PAPOLA
Skeletal muscle	ENSSSCG00000002712	LDHD
Skeletal muscle	ENSSSCG00000002763	PRMT7
Skeletal muscle	ENSSSCG00000002774	RIPOR1
Skeletal muscle	ENSSSCG00000002819	ARL2BP
Skeletal muscle	ENSSSCG00000002841	N4BP1
Skeletal muscle	ENSSSCG00000002844	PHKB
Skeletal muscle	ENSSSCG00000002869	LSM14A
Skeletal muscle	ENSSSCG00000002885	USF2
Skeletal muscle	ENSSSCG00000003040	ARHGEF1
Skeletal muscle	ENSSSCG00000003139	BCAT2
Skeletal muscle	ENSSSCG00000003154	GYS1
Skeletal muscle	ENSSSCG00000003195	PNKP
Skeletal muscle	ENSSSCG00000003218	MYBPC2
Skeletal muscle	ENSSSCG00000003289	ISOC2
Skeletal muscle	ENSSSCG00000003350	MIB2
Skeletal muscle	ENSSSCG00000003369	RPL22
Skeletal muscle	ENSSSCG00000003400	NMNAT1
Skeletal muscle	ENSSSCG00000003401	KIF1B
Skeletal muscle	ENSSSCG00000003405	PEX14
Skeletal muscle	ENSSSCG00000003421	FBXO6
Skeletal muscle	ENSSSCG00000003434	MFN2
Skeletal muscle	ENSSSCG00000003461	RSC1A1
Skeletal muscle	ENSSSCG00000003486	ARHGEF10L
Skeletal muscle	ENSSSCG00000003512	EIF4G3
Skeletal muscle	ENSSSCG00000003586	EPB41
Skeletal muscle	ENSSSCG00000003627	ZMYM4
Skeletal muscle	ENSSSCG00000003645	UTP11
Skeletal muscle	ENSSSCG00000003667	TRIT1
Skeletal muscle	ENSSSCG00000003693	MYOM1
Skeletal muscle	ENSSSCG00000003749	PIK3C3
Skeletal muscle	ENSSSCG00000003761	ADGRL2
Skeletal muscle	ENSSSCG00000003768	NEXN
Skeletal muscle	ENSSSCG00000003772	ZZZ3
Skeletal muscle	ENSSSCG00000003775	MSH4
Skeletal muscle	ENSSSCG00000003776	ACADM
Skeletal muscle	ENSSSCG00000003779	TYW3
Skeletal muscle	ENSSSCG00000003830	MYSM1
Skeletal muscle	ENSSSCG00000003848	LRP8
Skeletal muscle	ENSSSCG00000003850	CZIB
Skeletal muscle	ENSSSCG00000003854	ECHDC2
Skeletal muscle	ENSSSCG00000003857	ZYG11B
Skeletal muscle	ENSSSCG00000003872	EPS15
Skeletal muscle	ENSSSCG00000003898	MKNK1
Skeletal muscle	ENSSSCG00000003976	NFYC
Skeletal muscle	ENSSSCG00000004010	ERMARD
Skeletal muscle	ENSSSCG00000004020	SFT2D1
Skeletal muscle	ENSSSCG00000004123	UTRN
Skeletal muscle	ENSSSCG00000004140	VTA1
Skeletal muscle	ENSSSCG00000004169	HBS1L
Skeletal muscle	ENSSSCG00000004199	EPB41L2
Skeletal muscle	ENSSSCG00000004205	ARHGAP18
Skeletal muscle	ENSSSCG00000004207
Skeletal muscle	ENSSSCG00000004254	DCBLD1
Skeletal muscle	ENSSSCG00000004415
Skeletal muscle	ENSSSCG00000004499	ATP5F1A
Skeletal muscle	ENSSSCG00000004516	MBD1
Skeletal muscle	ENSSSCG00000004529	POLI
Skeletal muscle	ENSSSCG00000004561	HERC1
Skeletal muscle	ENSSSCG00000004570	TPM1
Skeletal muscle	ENSSSCG00000004583
Skeletal muscle	ENSSSCG00000004592	SLTM
Skeletal muscle	ENSSSCG00000004602	TEX9
Skeletal muscle	ENSSSCG00000004635	SPPL2A
Skeletal muscle	ENSSSCG00000004636	TRPM7
Skeletal muscle	ENSSSCG00000004651	GALK2
Skeletal muscle	ENSSSCG00000004684	SPG11
Skeletal muscle	ENSSSCG00000004704	PPIP5K1
Skeletal muscle	ENSSSCG00000004717	UBR1
Skeletal muscle	ENSSSCG00000004725	ZNF106
Skeletal muscle	ENSSSCG00000004728	CAPN3
Skeletal muscle	ENSSSCG00000004729
Skeletal muscle	ENSSSCG00000004739	MGA
Skeletal muscle	ENSSSCG00000004774	IVD
Skeletal muscle	ENSSSCG00000004814	LRRC28
Skeletal muscle	ENSSSCG00000004832	UBE3A
Skeletal muscle	ENSSSCG00000004857	ATP9B
Skeletal muscle	ENSSSCG00000004897	ZCCHC2
Skeletal muscle	ENSSSCG00000004919	NEDD4L
Skeletal muscle	ENSSSCG00000004927	CLPX
Skeletal muscle	ENSSSCG00000004934	DPP8
Skeletal muscle	ENSSSCG00000004938	DENND4A
Skeletal muscle	ENSSSCG00000004955	MAP2K5
Skeletal muscle	ENSSSCG00000004979	MYO9A
Skeletal muscle	ENSSSCG00000004986	TRAPPC6B
Skeletal muscle	ENSSSCG00000005016	L2HGDH
Skeletal muscle	ENSSSCG00000005022	NIN
Skeletal muscle	ENSSSCG00000005039	STYX
Skeletal muscle	ENSSSCG00000005041	FERMT2
Skeletal muscle	ENSSSCG00000005060	KTN1
Skeletal muscle	ENSSSCG00000005072	PSMA3
Skeletal muscle	ENSSSCG00000005191	MPDZ
Skeletal muscle	ENSSSCG00000005232	SMARCA2
Skeletal muscle	ENSSSCG00000005282	VPS13A
Skeletal muscle	ENSSSCG00000005288	TLE4
Skeletal muscle	ENSSSCG00000005303	PIGO
Skeletal muscle	ENSSSCG00000005308	RUSC2
Skeletal muscle	ENSSSCG00000005380	COL15A1
Skeletal muscle	ENSSSCG00000005444	TMEM245
Skeletal muscle	ENSSSCG00000005459	ECPAS
Skeletal muscle	ENSSSCG00000005494	TNC
Skeletal muscle	ENSSSCG00000005575	RC3H2
Skeletal muscle	ENSSSCG00000005582	STRBP
Skeletal muscle	ENSSSCG00000005585	DENND1A
Skeletal muscle	ENSSSCG00000005602	GAPVD1
Skeletal muscle	ENSSSCG00000005623
Skeletal muscle	ENSSSCG00000005636	SLC25A25
Skeletal muscle	ENSSSCG00000005645	TRUB2
Skeletal muscle	ENSSSCG00000005699	HMCN2
Skeletal muscle	ENSSSCG00000005702	FUBP3
Skeletal muscle	ENSSSCG00000005724	SETX
Skeletal muscle	ENSSSCG00000005785	PCSK6
Skeletal muscle	ENSSSCG00000005828	EGFL7
Skeletal muscle	ENSSSCG00000005924	MROH1
Skeletal muscle	ENSSSCG00000005959
Skeletal muscle	ENSSSCG00000005987	TBC1D31
Skeletal muscle	ENSSSCG00000006071	VPS13B
Skeletal muscle	ENSSSCG00000006084	MTDH
Skeletal muscle	ENSSSCG00000006089	PTDSS1
Skeletal muscle	ENSSSCG00000006098	DPY19L4
Skeletal muscle	ENSSSCG00000006135	CPNE3
Skeletal muscle	ENSSSCG00000006136	RMDN1
Skeletal muscle	ENSSSCG00000006137	WWP1
Skeletal muscle	ENSSSCG00000006179	STAU2
Skeletal muscle	ENSSSCG00000006202	CSPP1
Skeletal muscle	ENSSSCG00000006203	COPS5
Skeletal muscle	ENSSSCG00000006219	MTFR1
Skeletal muscle	ENSSSCG00000006274	PRKDC
Skeletal muscle	ENSSSCG00000006277	SPIDR
Skeletal muscle	ENSSSCG00000006282	KIFAP3
Skeletal muscle	ENSSSCG00000006303	DCAF6
Skeletal muscle	ENSSSCG00000006304	MPC2
Skeletal muscle	ENSSSCG00000006388	DCAF8
Skeletal muscle	ENSSSCG00000006390	CASQ1
Skeletal muscle	ENSSSCG00000006482	MEF2D
Skeletal muscle	ENSSSCG00000006487	CCT3
Skeletal muscle	ENSSSCG00000006490	SMG5
Skeletal muscle	ENSSSCG00000006507	DAP3
Skeletal muscle	ENSSSCG00000006533	ADAM15
Skeletal muscle	ENSSSCG00000006635	SEMA6C
Skeletal muscle	ENSSSCG00000006701	CHD1L
Skeletal muscle	ENSSSCG00000006779	ST7L
Skeletal muscle	ENSSSCG00000006845	STXBP3
Skeletal muscle	ENSSSCG00000006864	CDC14A
Skeletal muscle	ENSSSCG00000006870	MFSD14A
Skeletal muscle	ENSSSCG00000006872	AGL
Skeletal muscle	ENSSSCG00000006897	CCDC18
Skeletal muscle	ENSSSCG00000006898	MTF2
Skeletal muscle	ENSSSCG00000006903	RPAP2
Skeletal muscle	ENSSSCG00000006925	KYAT3
Skeletal muscle	ENSSSCG00000006954	EEF1D
Skeletal muscle	ENSSSCG00000006984	VPS37A
Skeletal muscle	ENSSSCG00000006994	PCM1
Skeletal muscle	ENSSSCG00000007019	GPAT4
Skeletal muscle	ENSSSCG00000007031	POLB
Skeletal muscle	ENSSSCG00000007088	SNX5
Skeletal muscle	ENSSSCG00000007153	ATRN
Skeletal muscle	ENSSSCG00000007187	NSFL1C
Skeletal muscle	ENSSSCG00000007203
Skeletal muscle	ENSSSCG00000007249	NOL4L
Skeletal muscle	ENSSSCG00000007264
Skeletal muscle	ENSSSCG00000007275	RALY
Skeletal muscle	ENSSSCG00000007280	ITCH
Skeletal muscle	ENSSSCG00000007291	EDEM2
Skeletal muscle	ENSSSCG00000007309	RBM39
Skeletal muscle	ENSSSCG00000007311
Skeletal muscle	ENSSSCG00000007322
Skeletal muscle	ENSSSCG00000007364	IFT52
Skeletal muscle	ENSSSCG00000007485	BCAS1
Skeletal muscle	ENSSSCG00000007544	SUN1
Skeletal muscle	ENSSSCG00000007560	TMEM184A
Skeletal muscle	ENSSSCG00000007668	GIGYF1
Skeletal muscle	ENSSSCG00000007721	GTF2I
Skeletal muscle	ENSSSCG00000007799	MYLPF
Skeletal muscle	ENSSSCG00000007805	ATP2A1
Skeletal muscle	ENSSSCG00000007901	CIITA
Skeletal muscle	ENSSSCG00000007917	RBFOX1
Skeletal muscle	ENSSSCG00000008068	IARS1
Skeletal muscle	ENSSSCG00000008079	FAM120A
Skeletal muscle	ENSSSCG00000008123	ARID5A
Skeletal muscle	ENSSSCG00000008136	RANBP2
Skeletal muscle	ENSSSCG00000008164	MAP4K4
Skeletal muscle	ENSSSCG00000008222
Skeletal muscle	ENSSSCG00000008225	PTCD3
Skeletal muscle	ENSSSCG00000008274
Skeletal muscle	ENSSSCG00000008293	DGUOK
Skeletal muscle	ENSSSCG00000008305	SMYD5
Skeletal muscle	ENSSSCG00000008382	USP34
Skeletal muscle	ENSSSCG00000008385	PUS10
Skeletal muscle	ENSSSCG00000008404	MTIF2
Skeletal muscle	ENSSSCG00000008412	PSME4
Skeletal muscle	ENSSSCG00000008414	ERLEC1
Skeletal muscle	ENSSSCG00000008448	PREPL
Skeletal muscle	ENSSSCG00000008487	ATL2
Skeletal muscle	ENSSSCG00000008504	CRIM1
Skeletal muscle	ENSSSCG00000008510	LTBP1
Skeletal muscle	ENSSSCG00000008513	BIRC6
Skeletal muscle	ENSSSCG00000008515	MEMO1
Skeletal muscle	ENSSSCG00000008518	SLC30A6
Skeletal muscle	ENSSSCG00000008556	KHK
Skeletal muscle	ENSSSCG00000008576
Skeletal muscle	ENSSSCG00000008581	NCOA1
Skeletal muscle	ENSSSCG00000008591	ATAD2B
Skeletal muscle	ENSSSCG00000008600	PUM2
Skeletal muscle	ENSSSCG00000008614	SMC6
Skeletal muscle	ENSSSCG00000008629	ROCK2
Skeletal muscle	ENSSSCG00000008635	NOL10
Skeletal muscle	ENSSSCG00000008644	KIDINS220
Skeletal muscle	ENSSSCG00000008694	GRK4
Skeletal muscle	ENSSSCG00000008721	ABLIM2
Skeletal muscle	ENSSSCG00000008753	ADGRA3
Skeletal muscle	ENSSSCG00000008799	LIMCH1
Skeletal muscle	ENSSSCG00000008826	FRYL
Skeletal muscle	ENSSSCG00000008838	LNX1
Skeletal muscle	ENSSSCG00000008877	ETFDH
Skeletal muscle	ENSSSCG00000008909	CLOCK
Skeletal muscle	ENSSSCG00000008965
Skeletal muscle	ENSSSCG00000009090	KIAA1109
Skeletal muscle	ENSSSCG00000009123	CAMK2D
Skeletal muscle	ENSSSCG00000009134	EGF
Skeletal muscle	ENSSSCG00000009192	PDLIM5
Skeletal muscle	ENSSSCG00000009215	ABCG2
Skeletal muscle	ENSSSCG00000009242	LIN54
Skeletal muscle	ENSSSCG00000009244	SEC31A
Skeletal muscle	ENSSSCG00000009256	ANTXR2
Skeletal muscle	ENSSSCG00000009276	XPO4
Skeletal muscle	ENSSSCG00000009305	GTF3A
Skeletal muscle	ENSSSCG00000009319	PAN3
Skeletal muscle	ENSSSCG00000009335	B3GLCT
Skeletal muscle	ENSSSCG00000009345	PDS5B
Skeletal muscle	ENSSSCG00000009359	SUPT20H
Skeletal muscle	ENSSSCG00000009401	RB1
Skeletal muscle	ENSSSCG00000009407	ESD
Skeletal muscle	ENSSSCG00000009435	NAA16
Skeletal muscle	ENSSSCG00000009449	TDRD3
Skeletal muscle	ENSSSCG00000009473	MYCBP2
Skeletal muscle	ENSSSCG00000009492	GPR180
Skeletal muscle	ENSSSCG00000009505	MBNL2
Skeletal muscle	ENSSSCG00000009528	TPP2
Skeletal muscle	ENSSSCG00000009553	TUBGCP3
Skeletal muscle	ENSSSCG00000009611	XPO7
Skeletal muscle	ENSSSCG00000009666	EPHX2
Skeletal muscle	ENSSSCG00000009714	NEK1
Skeletal muscle	ENSSSCG00000009720	DDX60
Skeletal muscle	ENSSSCG00000009776	SBNO1
Skeletal muscle	ENSSSCG00000009779	MPHOSPH9
Skeletal muscle	ENSSSCG00000009793	CLIP1
Skeletal muscle	ENSSSCG00000009834	ATXN2
Skeletal muscle	ENSSSCG00000009836	ACAD10
Skeletal muscle	ENSSSCG00000009864	MED13L
Skeletal muscle	ENSSSCG00000009885	HECTD4
Skeletal muscle	ENSSSCG00000009887	NAA25
Skeletal muscle	ENSSSCG00000009890	MAPKAPK5
Skeletal muscle	ENSSSCG00000009924	ANKRD13A
Skeletal muscle	ENSSSCG00000009925	GIT2
Skeletal muscle	ENSSSCG00000009933	UBE3B
Skeletal muscle	ENSSSCG00000009957	MYO18B
Skeletal muscle	ENSSSCG00000009974	EWSR1
Skeletal muscle	ENSSSCG00000009978	AP1B1
Skeletal muscle	ENSSSCG00000009994	MTMR3
Skeletal muscle	ENSSSCG00000010011	TCN2
Skeletal muscle	ENSSSCG00000010053
Skeletal muscle	ENSSSCG00000010062	CABIN1
Skeletal muscle	ENSSSCG00000010092	PI4KA
Skeletal muscle	ENSSSCG00000010130	GNB1L
Skeletal muscle	ENSSSCG00000010134	TANGO2
Skeletal muscle	ENSSSCG00000010151	LYST
Skeletal muscle	ENSSSCG00000010160	TARBP1
Skeletal muscle	ENSSSCG00000010179	ARV1
Skeletal muscle	ENSSSCG00000010212
Skeletal muscle	ENSSSCG00000010239	RUFY2
Skeletal muscle	ENSSSCG00000010258	AIFM2
Skeletal muscle	ENSSSCG00000010289	MICU1
Skeletal muscle	ENSSSCG00000010298	CFAP70
Skeletal muscle	ENSSSCG00000010301	PPP3CB
Skeletal muscle	ENSSSCG00000010316	KAT6B
Skeletal muscle	ENSSSCG00000010340	PRXL2A
Skeletal muscle	ENSSSCG00000010359	LDB3
Skeletal muscle	ENSSSCG00000010399	NCOA4
Skeletal muscle	ENSSSCG00000010465	TNKS2
Skeletal muscle	ENSSSCG00000010467	BTAF1
Skeletal muscle	ENSSSCG00000010470	IDE
Skeletal muscle	ENSSSCG00000010484	NOC3L
Skeletal muscle	ENSSSCG00000010485	TBC1D12
Skeletal muscle	ENSSSCG00000010494	SORBS1
Skeletal muscle	ENSSSCG00000010513	LCOR
Skeletal muscle	ENSSSCG00000010563	BTRC
Skeletal muscle	ENSSSCG00000010566	FBXW4
Skeletal muscle	ENSSSCG00000010569	OGA
Skeletal muscle	ENSSSCG00000010594	NT5C2
Skeletal muscle	ENSSSCG00000010621	ADD3
Skeletal muscle	ENSSSCG00000010625	SMC3
Skeletal muscle	ENSSSCG00000010638	TCF7L2
Skeletal muscle	ENSSSCG00000010640	NRAP
Skeletal muscle	ENSSSCG00000010651	ABLIM1
Skeletal muscle	ENSSSCG00000010674	FAM204A
Skeletal muscle	ENSSSCG00000010699	ATE1
Skeletal muscle	ENSSSCG00000010742	UROS
Skeletal muscle	ENSSSCG00000010773	TUBGCP2
Skeletal muscle	ENSSSCG00000010811	KCTD3
Skeletal muscle	ENSSSCG00000010822	BPNT1
Skeletal muscle	ENSSSCG00000010824	RAB3GAP2
Skeletal muscle	ENSSSCG00000010860
Skeletal muscle	ENSSSCG00000010862	CDC42BPA
Skeletal muscle	ENSSSCG00000010893
Skeletal muscle	ENSSSCG00000010931
Skeletal muscle	ENSSSCG00000010947	FBP2
Skeletal muscle	ENSSSCG00000010987	UBAP2
Skeletal muscle	ENSSSCG00000011000	DNAJA1
Skeletal muscle	ENSSSCG00000011001	APTX
Skeletal muscle	ENSSSCG00000011022	SVIL
Skeletal muscle	ENSSSCG00000011026	ARHGAP12
Skeletal muscle	ENSSSCG00000011045	MINDY3
Skeletal muscle	ENSSSCG00000011068
Skeletal muscle	ENSSSCG00000011103	PARD3
Skeletal muscle	ENSSSCG00000011112	CDC123
Skeletal muscle	ENSSSCG00000011136	TASOR2
Skeletal muscle	ENSSSCG00000011166	ZMYND11
Skeletal muscle	ENSSSCG00000011179	MRPL3
Skeletal muscle	ENSSSCG00000011183	ATP2C1
Skeletal muscle	ENSSSCG00000011192	HACL1
Skeletal muscle	ENSSSCG00000011194	ANKRD28
Skeletal muscle	ENSSSCG00000011197	OXNAD1
Skeletal muscle	ENSSSCG00000011236	CLASP2
Skeletal muscle	ENSSSCG00000011238	ARPP21
Skeletal muscle	ENSSSCG00000011243	GOLGA4
Skeletal muscle	ENSSSCG00000011284	NKTR
Skeletal muscle	ENSSSCG00000011317	FYCO1
Skeletal muscle	ENSSSCG00000011356	UQCRC1
Skeletal muscle	ENSSSCG00000011361	SLC26A6
Skeletal muscle	ENSSSCG00000011367	ARIH2
Skeletal muscle	ENSSSCG00000011373	QRICH1
Skeletal muscle	ENSSSCG00000011395	RBM5
Skeletal muscle	ENSSSCG00000011417	DCAF1
Skeletal muscle	ENSSSCG00000011438	BAP1
Skeletal muscle	ENSSSCG00000011453	ITIH4
Skeletal muscle	ENSSSCG00000011474	PXK
Skeletal muscle	ENSSSCG00000011477	ACOX2
Skeletal muscle	ENSSSCG00000011482	CFAP20DC
Skeletal muscle	ENSSSCG00000011491	THOC7
Skeletal muscle	ENSSSCG00000011496	ADAMTS9
Skeletal muscle	ENSSSCG00000011540	SETD5
Skeletal muscle	ENSSSCG00000011546	MTMR14
Skeletal muscle	ENSSSCG00000011620	RUVBL1
Skeletal muscle	ENSSSCG00000011642	RYK
Skeletal muscle	ENSSSCG00000011652	STAG1
Skeletal muscle	ENSSSCG00000011653	PCCB
Skeletal muscle	ENSSSCG00000011678	XRN1
Skeletal muscle	ENSSSCG00000011720	MBNL1
Skeletal muscle	ENSSSCG00000011760	TBL1XR1
Skeletal muscle	ENSSSCG00000011765	USP13
Skeletal muscle	ENSSSCG00000011769	FXR1
Skeletal muscle	ENSSSCG00000011772
Skeletal muscle	ENSSSCG00000011775	KLHL24
Skeletal muscle	ENSSSCG00000011788	VPS8
Skeletal muscle	ENSSSCG00000011794	SENP2
Skeletal muscle	ENSSSCG00000011803
Skeletal muscle	ENSSSCG00000011833	DLG1
Skeletal muscle	ENSSSCG00000011848	TFRC
Skeletal muscle	ENSSSCG00000011849	TNK2
Skeletal muscle	ENSSSCG00000011854	LRCH3
Skeletal muscle	ENSSSCG00000011881	IQCB1
Skeletal muscle	ENSSSCG00000011943	BBX
Skeletal muscle	ENSSSCG00000011959	ABI3BP
Skeletal muscle	ENSSSCG00000011961	TFG
Skeletal muscle	ENSSSCG00000012062	TTC3
Skeletal muscle	ENSSSCG00000012123	RAB9A
Skeletal muscle	ENSSSCG00000012203	TAB3
Skeletal muscle	ENSSSCG00000012247	ATP6AP2
Skeletal muscle	ENSSSCG00000012251	USP9X
Skeletal muscle	ENSSSCG00000012262	KDM6A
Skeletal muscle	ENSSSCG00000012290
Skeletal muscle	ENSSSCG00000012295	MAGIX
Skeletal muscle	ENSSSCG00000012411	PHKA1
Skeletal muscle	ENSSSCG00000012548	PWWP3B
Skeletal muscle	ENSSSCG00000012642	STAG2
Skeletal muscle	ENSSSCG00000012663	ENOX2
Skeletal muscle	ENSSSCG00000012713	ATP11C
Skeletal muscle	ENSSSCG00000012759	ZNF185
Skeletal muscle	ENSSSCG00000012836	AP2A2
Skeletal muscle	ENSSSCG00000012856	NAP1L4
Skeletal muscle	ENSSSCG00000012859	NADSYN1
Skeletal muscle	ENSSSCG00000012884	PPP6R3
Skeletal muscle	ENSSSCG00000012911	CARNS1
Skeletal muscle	ENSSSCG00000012914	RAD9A
Skeletal muscle	ENSSSCG00000013022	PYGM
Skeletal muscle	ENSSSCG00000013176
Skeletal muscle	ENSSSCG00000013233	CELF1
Skeletal muscle	ENSSSCG00000013235	MADD
Skeletal muscle	ENSSSCG00000013238	SLC39A13
Skeletal muscle	ENSSSCG00000013243	DDB2
Skeletal muscle	ENSSSCG00000013244	PACSIN3
Skeletal muscle	ENSSSCG00000013262	AMBRA1
Skeletal muscle	ENSSSCG00000013299	APIP
Skeletal muscle	ENSSSCG00000013322	IMMP1L
Skeletal muscle	ENSSSCG00000013367	GTF2H1
Skeletal muscle	ENSSSCG00000013399	TEAD1
Skeletal muscle	ENSSSCG00000013400	MICAL2
Skeletal muscle	ENSSSCG00000013402	USP47
Skeletal muscle	ENSSSCG00000013427	DAZAP1
Skeletal muscle	ENSSSCG00000013467	SGTA
Skeletal muscle	ENSSSCG00000013512	PLIN4
Skeletal muscle	ENSSSCG00000013523	SAFB2
Skeletal muscle	ENSSSCG00000013533	RANBP3
Skeletal muscle	ENSSSCG00000013585	EVI5L
Skeletal muscle	ENSSSCG00000013630	DNM2
Skeletal muscle	ENSSSCG00000013634	YIPF2
Skeletal muscle	ENSSSCG00000013638	ILF3
Skeletal muscle	ENSSSCG00000013650	RAVER1
Skeletal muscle	ENSSSCG00000013744	TRMT1
Skeletal muscle	ENSSSCG00000013775	ADGRE5
Skeletal muscle	ENSSSCG00000013857	EPS15L1
Skeletal muscle	ENSSSCG00000013875	USE1
Skeletal muscle	ENSSSCG00000013879	SLC27A1
Skeletal muscle	ENSSSCG00000013906
Skeletal muscle	ENSSSCG00000013990	GUK1
Skeletal muscle	ENSSSCG00000013991	C1orf35
Skeletal muscle	ENSSSCG00000014010	MAPK9
Skeletal muscle	ENSSSCG00000014014	TBC1D9B
Skeletal muscle	ENSSSCG00000014048	HK3
Skeletal muscle	ENSSSCG00000014060	KIAA1191
Skeletal muscle	ENSSSCG00000014113	HOMER1
Skeletal muscle	ENSSSCG00000014114	TENT2
Skeletal muscle	ENSSSCG00000014121	ZFYVE16
Skeletal muscle	ENSSSCG00000014147	CCNH
Skeletal muscle	ENSSSCG00000014170	CAST
Skeletal muscle	ENSSSCG00000014173	LNPEP
Skeletal muscle	ENSSSCG00000014207	APC
Skeletal muscle	ENSSSCG00000014211	YTHDC2
Skeletal muscle	ENSSSCG00000014215	PGGT1B
Skeletal muscle	ENSSSCG00000014307	MACROH2A1
Skeletal muscle	ENSSSCG00000014324	MYOT
Skeletal muscle	ENSSSCG00000014343
Skeletal muscle	ENSSSCG00000014406	PRELID2
Skeletal muscle	ENSSSCG00000014430	ABLIM3
Skeletal muscle	ENSSSCG00000014598	PPFIBP2
Skeletal muscle	ENSSSCG00000014794	NUP98
Skeletal muscle	ENSSSCG00000014802	NUMA1
Skeletal muscle	ENSSSCG00000014806	ANAPC15
Skeletal muscle	ENSSSCG00000014831	PAAF1
Skeletal muscle	ENSSSCG00000014838	PGM2L1
Skeletal muscle	ENSSSCG00000014868	EMSY
Skeletal muscle	ENSSSCG00000014909
Skeletal muscle	ENSSSCG00000014913	PICALM
Skeletal muscle	ENSSSCG00000014915	EED
Skeletal muscle	ENSSSCG00000014934	CHORDC1
Skeletal muscle	ENSSSCG00000014946	CEP295
Skeletal muscle	ENSSSCG00000014960	AMOTL1
Skeletal muscle	ENSSSCG00000015008	C11orf65
Skeletal muscle	ENSSSCG00000015050	ZW10
Skeletal muscle	ENSSSCG00000015052	USP28
Skeletal muscle	ENSSSCG00000015056	REXO2
Skeletal muscle	ENSSSCG00000015105	SLC37A4
Skeletal muscle	ENSSSCG00000015106	HYOU1
Skeletal muscle	ENSSSCG00000015232	ST3GAL4
Skeletal muscle	ENSSSCG00000015310	AKAP9
Skeletal muscle	ENSSSCG00000015313
Skeletal muscle	ENSSSCG00000015391	CROT
Skeletal muscle	ENSSSCG00000015402	CACNA2D1
Skeletal muscle	ENSSSCG00000015410	PHTF2
Skeletal muscle	ENSSSCG00000015424	PSMC2
Skeletal muscle	ENSSSCG00000015474	PPFIA4
Skeletal muscle	ENSSSCG00000015509	COP1
Skeletal muscle	ENSSSCG00000015569	SWT1
Skeletal muscle	ENSSSCG00000015586	RPS6KC1
Skeletal muscle	ENSSSCG00000015631	GRB10
Skeletal muscle	ENSSSCG00000015668	ORC4
Skeletal muscle	ENSSSCG00000015670	GTDC1
Skeletal muscle	ENSSSCG00000015692	R3HDM1
Skeletal muscle	ENSSSCG00000015720	BIN1
Skeletal muscle	ENSSSCG00000015743	PTPN4
Skeletal muscle	ENSSSCG00000015747
Skeletal muscle	ENSSSCG00000015784	ACSL1
Skeletal muscle	ENSSSCG00000015790	SLC25A4
Skeletal muscle	ENSSSCG00000015795
Skeletal muscle	ENSSSCG00000015796	PDLIM3
Skeletal muscle	ENSSSCG00000015814
Skeletal muscle	ENSSSCG00000015843	UBXN8
Skeletal muscle	ENSSSCG00000015853	HERC2
Skeletal muscle	ENSSSCG00000015862	LIMS2
Skeletal muscle	ENSSSCG00000015878	PKP4
Skeletal muscle	ENSSSCG00000015882	BAZ2B
Skeletal muscle	ENSSSCG00000015908	TTC21B
Skeletal muscle	ENSSSCG00000015931	KLHL41
Skeletal muscle	ENSSSCG00000015933	FASTKD1
Skeletal muscle	ENSSSCG00000015940	UBR3
Skeletal muscle	ENSSSCG00000015945	METTL8
Skeletal muscle	ENSSSCG00000015976	LNPK
Skeletal muscle	ENSSSCG00000015987	NFE2L2
Skeletal muscle	ENSSSCG00000016005	SESTD1
Skeletal muscle	ENSSSCG00000016045	PMS1
Skeletal muscle	ENSSSCG00000016057	STAT1
Skeletal muscle	ENSSSCG00000016069	CCDC150
Skeletal muscle	ENSSSCG00000016117	CARF
Skeletal muscle	ENSSSCG00000016118	CYP20A1
Skeletal muscle	ENSSSCG00000016157	MYL1
Skeletal muscle	ENSSSCG00000016248	AGFG1
Skeletal muscle	ENSSSCG00000016263
Skeletal muscle	ENSSSCG00000016306	USP40
Skeletal muscle	ENSSSCG00000016332	RBM44
Skeletal muscle	ENSSSCG00000016397	NEB
Skeletal muscle	ENSSSCG00000016406	ESYT2
Skeletal muscle	ENSSSCG00000016430	GALNT11
Skeletal muscle	ENSSSCG00000016434	RHEB
Skeletal muscle	ENSSSCG00000016496	ADCK2
Skeletal muscle	ENSSSCG00000016509
Skeletal muscle	ENSSSCG00000016549	MKLN1
Skeletal muscle	ENSSSCG00000016567	STRIP2
Skeletal muscle	ENSSSCG00000016568	AHCYL2
Skeletal muscle	ENSSSCG00000016722	UBE2D4
Skeletal muscle	ENSSSCG00000016734	CCM2
Skeletal muscle	ENSSSCG00000016772	VPS41
Skeletal muscle	ENSSSCG00000016863	OXCT1
Skeletal muscle	ENSSSCG00000016912	PLPP1
Skeletal muscle	ENSSSCG00000016916	IL6ST
Skeletal muscle	ENSSSCG00000016938	IPO11
Skeletal muscle	ENSSSCG00000016943	ADAMTS6
Skeletal muscle	ENSSSCG00000016954	ERBIN
Skeletal muscle	ENSSSCG00000016961	CDK7
Skeletal muscle	ENSSSCG00000017091	TNIP1
Skeletal muscle	ENSSSCG00000017094	MARCHF6
Skeletal muscle	ENSSSCG00000017133	RAB40B
Skeletal muscle	ENSSSCG00000017139	RPTOR
Skeletal muscle	ENSSSCG00000017246	C17orf80
Skeletal muscle	ENSSSCG00000017257	ABCA9
Skeletal muscle	ENSSSCG00000017272	HELZ
Skeletal muscle	ENSSSCG00000017277	PECAM1
Skeletal muscle	ENSSSCG00000017278	TEX2
Skeletal muscle	ENSSSCG00000017288	FTSJ3
Skeletal muscle	ENSSSCG00000017308	CDC27
Skeletal muscle	ENSSSCG00000017311	MAPT
Skeletal muscle	ENSSSCG00000017510	CACNB1
Skeletal muscle	ENSSSCG00000017592	MBTD1
Skeletal muscle	ENSSSCG00000017668	VMP1
Skeletal muscle	ENSSSCG00000017735	RHOT1
Skeletal muscle	ENSSSCG00000017783
Skeletal muscle	ENSSSCG00000017792	CORO6
Skeletal muscle	ENSSSCG00000017877	ANKFY1
Skeletal muscle	ENSSSCG00000017885	SMTNL2
Skeletal muscle	ENSSSCG00000017886	FBXO39
Skeletal muscle	ENSSSCG00000017902	CAMTA2
Skeletal muscle	ENSSSCG00000017904	ENO3
Skeletal muscle	ENSSSCG00000018045	ULK2
Skeletal muscle	ENSSSCG00000018049	SLC5A10
Skeletal muscle	ENSSSCG00000018055
Skeletal muscle	ENSSSCG00000020663	KMT2C
Skeletal muscle	ENSSSCG00000020702	SENP6
Skeletal muscle	ENSSSCG00000020720	IRAG1
Skeletal muscle	ENSSSCG00000020858	KIF13A
Skeletal muscle	ENSSSCG00000020870
Skeletal muscle	ENSSSCG00000021005	UBQLN1
Skeletal muscle	ENSSSCG00000021042	BRWD1
Skeletal muscle	ENSSSCG00000021129	PFKM
Skeletal muscle	ENSSSCG00000021184	OSGIN2
Skeletal muscle	ENSSSCG00000021200
Skeletal muscle	ENSSSCG00000021289	GAK
Skeletal muscle	ENSSSCG00000021292	OSBPL9
Skeletal muscle	ENSSSCG00000021374
Skeletal muscle	ENSSSCG00000021408	TKT
Skeletal muscle	ENSSSCG00000021612	ARHGAP28
Skeletal muscle	ENSSSCG00000021664	MAU2
Skeletal muscle	ENSSSCG00000021669	MARK3
Skeletal muscle	ENSSSCG00000021702	XRRA1
Skeletal muscle	ENSSSCG00000021761	UBAP1
Skeletal muscle	ENSSSCG00000021791	SENP7
Skeletal muscle	ENSSSCG00000021803	RANBP10
Skeletal muscle	ENSSSCG00000021837	STYXL1
Skeletal muscle	ENSSSCG00000021861	PIGT
Skeletal muscle	ENSSSCG00000022112	DOCK9
Skeletal muscle	ENSSSCG00000022178	NUMB
Skeletal muscle	ENSSSCG00000022299	ACTR10
Skeletal muscle	ENSSSCG00000022358	RAB28
Skeletal muscle	ENSSSCG00000022479	UBR5
Skeletal muscle	ENSSSCG00000022534	ZNF644
Skeletal muscle	ENSSSCG00000022661	FCHO2
Skeletal muscle	ENSSSCG00000022708	ZNF638
Skeletal muscle	ENSSSCG00000022940	G3BP2
Skeletal muscle	ENSSSCG00000022982	VPS50
Skeletal muscle	ENSSSCG00000023112	PDS5A
Skeletal muscle	ENSSSCG00000023133	OSBPL6
Skeletal muscle	ENSSSCG00000023245	NONO
Skeletal muscle	ENSSSCG00000023266	FOXJ3
Skeletal muscle	ENSSSCG00000023269	EXOC1
Skeletal muscle	ENSSSCG00000023325
Skeletal muscle	ENSSSCG00000023409	TIA1
Skeletal muscle	ENSSSCG00000023666	CTSB
Skeletal muscle	ENSSSCG00000023710	REEP1
Skeletal muscle	ENSSSCG00000023738	COG3
Skeletal muscle	ENSSSCG00000023974	PHF21A
Skeletal muscle	ENSSSCG00000023975	CCDC9B
Skeletal muscle	ENSSSCG00000024030	AKAP10
Skeletal muscle	ENSSSCG00000024088	TLN2
Skeletal muscle	ENSSSCG00000024144
Skeletal muscle	ENSSSCG00000024373	TRIP12
Skeletal muscle	ENSSSCG00000024453	RAF1
Skeletal muscle	ENSSSCG00000024481	PDE4DIP
Skeletal muscle	ENSSSCG00000024578	PHLDB1
Skeletal muscle	ENSSSCG00000024623	USP25
Skeletal muscle	ENSSSCG00000024696
Skeletal muscle	ENSSSCG00000024736	ACP4
Skeletal muscle	ENSSSCG00000024763
Skeletal muscle	ENSSSCG00000024793	PORCN
Skeletal muscle	ENSSSCG00000024814	PFKFB1
Skeletal muscle	ENSSSCG00000024864	ATXN10
Skeletal muscle	ENSSSCG00000024999	PPIP5K2
Skeletal muscle	ENSSSCG00000025007	NFU1
Skeletal muscle	ENSSSCG00000025087	ASPH
Skeletal muscle	ENSSSCG00000025353	TNNT1
Skeletal muscle	ENSSSCG00000025425	FCSK
Skeletal muscle	ENSSSCG00000025492	NUDT13
Skeletal muscle	ENSSSCG00000025514	RUFY3
Skeletal muscle	ENSSSCG00000025606	ATM
Skeletal muscle	ENSSSCG00000025610	AGAP3
Skeletal muscle	ENSSSCG00000025711	MEIOB
Skeletal muscle	ENSSSCG00000026087	GKAP1
Skeletal muscle	ENSSSCG00000026103	ZBTB17
Skeletal muscle	ENSSSCG00000026153	ACAT1
Skeletal muscle	ENSSSCG00000026430
Skeletal muscle	ENSSSCG00000026453	ACSM5
Skeletal muscle	ENSSSCG00000026498	R3HDM2
Skeletal muscle	ENSSSCG00000026536	DCUN1D2
Skeletal muscle	ENSSSCG00000026596	SYNRG
Skeletal muscle	ENSSSCG00000026705	NVL
Skeletal muscle	ENSSSCG00000026744	ZDHHC20
Skeletal muscle	ENSSSCG00000026753	OSBPL11
Skeletal muscle	ENSSSCG00000026945	LRRC2
Skeletal muscle	ENSSSCG00000027046
Skeletal muscle	ENSSSCG00000027098
Skeletal muscle	ENSSSCG00000027139	FYTTD1
Skeletal muscle	ENSSSCG00000027331	COL6A3
Skeletal muscle	ENSSSCG00000027403	AASDH
Skeletal muscle	ENSSSCG00000027444	STAU1
Skeletal muscle	ENSSSCG00000027457	FBXO22
Skeletal muscle	ENSSSCG00000027509	VPS54
Skeletal muscle	ENSSSCG00000027594	USP16
Skeletal muscle	ENSSSCG00000027613	TRDN
Skeletal muscle	ENSSSCG00000027669	TNS1
Skeletal muscle	ENSSSCG00000027675
Skeletal muscle	ENSSSCG00000027738	LRRFIP2
Skeletal muscle	ENSSSCG00000027765	TOGARAM1
Skeletal muscle	ENSSSCG00000027840
Skeletal muscle	ENSSSCG00000027857	DMXL1
Skeletal muscle	ENSSSCG00000027890
Skeletal muscle	ENSSSCG00000027935	FHOD3
Skeletal muscle	ENSSSCG00000027973	COG4
Skeletal muscle	ENSSSCG00000028033	SECISBP2
Skeletal muscle	ENSSSCG00000028148	DMD
Skeletal muscle	ENSSSCG00000028225	DICER1
Skeletal muscle	ENSSSCG00000028406	FOCAD
Skeletal muscle	ENSSSCG00000028635
Skeletal muscle	ENSSSCG00000028655	RAB18
Skeletal muscle	ENSSSCG00000028707	NF2
Skeletal muscle	ENSSSCG00000028771	MEF2A
Skeletal muscle	ENSSSCG00000028902	RB1CC1
Skeletal muscle	ENSSSCG00000028934	FAM3A
Skeletal muscle	ENSSSCG00000029030	SMCHD1
Skeletal muscle	ENSSSCG00000029125	FAM13B
Skeletal muscle	ENSSSCG00000029169	MAPKAP1
Skeletal muscle	ENSSSCG00000029198	CUL5
Skeletal muscle	ENSSSCG00000029219	SH3BGR
Skeletal muscle	ENSSSCG00000029251	MAP4
Skeletal muscle	ENSSSCG00000029311	MYPN
Skeletal muscle	ENSSSCG00000029408	ZFP30
Skeletal muscle	ENSSSCG00000029430	IPO13
Skeletal muscle	ENSSSCG00000029441
Skeletal muscle	ENSSSCG00000029464	KDM5A
Skeletal muscle	ENSSSCG00000029471	STAC3
Skeletal muscle	ENSSSCG00000029578	NFATC3
Skeletal muscle	ENSSSCG00000029633	USP24
Skeletal muscle	ENSSSCG00000029882	SPATA1
Skeletal muscle	ENSSSCG00000029920	ELF2
Skeletal muscle	ENSSSCG00000029967	PEX1
Skeletal muscle	ENSSSCG00000030045	PRMT5
Skeletal muscle	ENSSSCG00000030167	SLC25A39
Skeletal muscle	ENSSSCG00000030211	NBR1
Skeletal muscle	ENSSSCG00000030255	EIF4G1
Skeletal muscle	ENSSSCG00000030309	NDRG2
Skeletal muscle	ENSSSCG00000030467	PHC3
Skeletal muscle	ENSSSCG00000030478	MRPL42
Skeletal muscle	ENSSSCG00000030480	DYRK1A
Skeletal muscle	ENSSSCG00000030528	LTN1
Skeletal muscle	ENSSSCG00000030616	RESF1
Skeletal muscle	ENSSSCG00000030681	MYBPH
Skeletal muscle	ENSSSCG00000030857	LENG8
Skeletal muscle	ENSSSCG00000031169
Skeletal muscle	ENSSSCG00000031271	STRADB
Skeletal muscle	ENSSSCG00000031498	PPP2R3C
Skeletal muscle	ENSSSCG00000031572	MFF
Skeletal muscle	ENSSSCG00000031652	RPGRIP1L
Skeletal muscle	ENSSSCG00000031712	MFAP5
Skeletal muscle	ENSSSCG00000031899	JSRP1
Skeletal muscle	ENSSSCG00000031903	TNNT3
Skeletal muscle	ENSSSCG00000032007	RTN4
Skeletal muscle	ENSSSCG00000032377	RALGAPA1
Skeletal muscle	ENSSSCG00000032531	SMG1
Skeletal muscle	ENSSSCG00000032556	ALDOA
Skeletal muscle	ENSSSCG00000032622	SLC39A14
Skeletal muscle	ENSSSCG00000032820	BRD1
Skeletal muscle	ENSSSCG00000032877
Skeletal muscle	ENSSSCG00000033228	SPAG9
Skeletal muscle	ENSSSCG00000033368
Skeletal muscle	ENSSSCG00000033421
Skeletal muscle	ENSSSCG00000033692	B3GALNT2
Skeletal muscle	ENSSSCG00000033760	LTBP4
Skeletal muscle	ENSSSCG00000034139	EYA4
Skeletal muscle	ENSSSCG00000034154	WNK2
Skeletal muscle	ENSSSCG00000034191	SOX6
Skeletal muscle	ENSSSCG00000034357	DAG1
Skeletal muscle	ENSSSCG00000034386	ATP2A2
Skeletal muscle	ENSSSCG00000034448
Skeletal muscle	ENSSSCG00000034493	ST3GAL6
Skeletal muscle	ENSSSCG00000034569	OBSCN
Skeletal muscle	ENSSSCG00000034624	TMEM50B
Skeletal muscle	ENSSSCG00000034704	ZNF532
Skeletal muscle	ENSSSCG00000034815	U2AF2
Skeletal muscle	ENSSSCG00000034841	RGS19
Skeletal muscle	ENSSSCG00000034854	SEC16A
Skeletal muscle	ENSSSCG00000034952	DPM1
Skeletal muscle	ENSSSCG00000035105
Skeletal muscle	ENSSSCG00000035320	ASB14
Skeletal muscle	ENSSSCG00000035429	HJV
Skeletal muscle	ENSSSCG00000035581	SUGCT
Skeletal muscle	ENSSSCG00000035650
Skeletal muscle	ENSSSCG00000035658	VPS36
Skeletal muscle	ENSSSCG00000035757	SSBP2
Skeletal muscle	ENSSSCG00000035762
Skeletal muscle	ENSSSCG00000035824	PBRM1
Skeletal muscle	ENSSSCG00000035901	SPIN1
Skeletal muscle	ENSSSCG00000035939	ZNF512B
Skeletal muscle	ENSSSCG00000036102	TCF25
Skeletal muscle	ENSSSCG00000036132	CKM
Skeletal muscle	ENSSSCG00000036145	PRKAA2
Skeletal muscle	ENSSSCG00000036160	ZNF250
Skeletal muscle	ENSSSCG00000036310	RFXANK
Skeletal muscle	ENSSSCG00000036350
Skeletal muscle	ENSSSCG00000036534	MYOM3
Skeletal muscle	ENSSSCG00000036537	NFIC
Skeletal muscle	ENSSSCG00000036564	ZNF740
Skeletal muscle	ENSSSCG00000036603	CLN3
Skeletal muscle	ENSSSCG00000036610	ARMC8
Skeletal muscle	ENSSSCG00000036636	C3orf62
Skeletal muscle	ENSSSCG00000036679	SORBS2
Skeletal muscle	ENSSSCG00000036898	NIPA2
Skeletal muscle	ENSSSCG00000036948
Skeletal muscle	ENSSSCG00000037334	ADSS1
Skeletal muscle	ENSSSCG00000037424	CDK19
Skeletal muscle	ENSSSCG00000037439	TRAPPC4
Skeletal muscle	ENSSSCG00000037455	NDUFS8
Skeletal muscle	ENSSSCG00000037499	NEDD4
Skeletal muscle	ENSSSCG00000037530	TACC2
Skeletal muscle	ENSSSCG00000037671	PACS2
Skeletal muscle	ENSSSCG00000037808
Skeletal muscle	ENSSSCG00000038053	TK2
Skeletal muscle	ENSSSCG00000038237	UQCC1
Skeletal muscle	ENSSSCG00000038249
Skeletal muscle	ENSSSCG00000038383	DYNC2LI1
Skeletal muscle	ENSSSCG00000038397	PTK2
Skeletal muscle	ENSSSCG00000038437	EHMT1
Skeletal muscle	ENSSSCG00000038469	KLHL7
Skeletal muscle	ENSSSCG00000038505	MSI2
Skeletal muscle	ENSSSCG00000038619	PAFAH2
Skeletal muscle	ENSSSCG00000038639	TOM1L2
Skeletal muscle	ENSSSCG00000038682	TAF1D
Skeletal muscle	ENSSSCG00000038762	BTF3L4
Skeletal muscle	ENSSSCG00000038826	NDUFV2
Skeletal muscle	ENSSSCG00000038870	TNRC6A
Skeletal muscle	ENSSSCG00000038873	SLMAP
Skeletal muscle	ENSSSCG00000038886	CAGE1
Skeletal muscle	ENSSSCG00000038913	HERC4
Skeletal muscle	ENSSSCG00000038919	RP9
Skeletal muscle	ENSSSCG00000038947	HNRNPC
Skeletal muscle	ENSSSCG00000039061	EIF2AK4
Skeletal muscle	ENSSSCG00000039157	CLASP1
Skeletal muscle	ENSSSCG00000039244	PHYH
Skeletal muscle	ENSSSCG00000039368
Skeletal muscle	ENSSSCG00000039535	CAMK2B
Skeletal muscle	ENSSSCG00000039582
Skeletal muscle	ENSSSCG00000039793	PATJ
Skeletal muscle	ENSSSCG00000040056
Skeletal muscle	ENSSSCG00000040184	LMO7
Skeletal muscle	ENSSSCG00000040286	CYLD
Skeletal muscle	ENSSSCG00000040434	KANSL3
Skeletal muscle	ENSSSCG00000040457	EPN2
Skeletal muscle	ENSSSCG00000040507	PDLIM7
Skeletal muscle	ENSSSCG00000040546	PXN
Skeletal muscle	ENSSSCG00000040663	HERPUD1
Skeletal muscle	ENSSSCG00000040860	NMRK2
Skeletal muscle	ENSSSCG00000040912	SNX6
Skeletal muscle	ENSSSCG00000041717
Skeletal muscle	ENSSSCG00000049122
Heart	ENSSSCG00000000006	PPARA
Heart	ENSSSCG00000000167	RIC8B
Heart	ENSSSCG00000000274	PCBP2
Heart	ENSSSCG00000000276	TARBP2
Heart	ENSSSCG00000000298	PPP1R1A
Heart	ENSSSCG00000000402	RBMS2
Heart	ENSSSCG00000000457	USP15
Heart	ENSSSCG00000000466	XPOT
Heart	ENSSSCG00000000502	CNOT2
Heart	ENSSSCG00000000522	NAP1L1
Heart	ENSSSCG00000000530
Heart	ENSSSCG00000000549	PPFIBP1
Heart	ENSSSCG00000000570	C2CD5
Heart	ENSSSCG00000000573	KCNJ8
Heart	ENSSSCG00000000588	PLEKHA5
Heart	ENSSSCG00000000590	PLCZ1
Heart	ENSSSCG00000000719	NDUFA9
Heart	ENSSSCG00000000728	PARP11
Heart	ENSSSCG00000000753	WNK1
Heart	ENSSSCG00000000755	ERC1
Heart	ENSSSCG00000000770	MICAL3
Heart	ENSSSCG00000000806	SCAF11
Heart	ENSSSCG00000000840	WASHC4
Heart	ENSSSCG00000000939	ACSS3
Heart	ENSSSCG00000000970	PPP6R2
Heart	ENSSSCG00000000985	EXOC2
Heart	ENSSSCG00000001002	PRPF4B
Heart	ENSSSCG00000001009	RIPK1
Heart	ENSSSCG00000001056	RANBP9
Heart	ENSSSCG00000001229
Heart	ENSSSCG00000001341
Heart	ENSSSCG00000001455
Heart	ENSSSCG00000001485	MLIP
Heart	ENSSSCG00000001497	ZNF451
Heart	ENSSSCG00000001499	DST
Heart	ENSSSCG00000001544	TEAD3
Heart	ENSSSCG00000001549	FKBP5
Heart	ENSSSCG00000001554	SRPK1
Heart	ENSSSCG00000001578	CMTR1
Heart	ENSSSCG00000001641	UBR2
Heart	ENSSSCG00000001700	SLC29A1
Heart	ENSSSCG00000001720	SLC25A27
Heart	ENSSSCG00000001723	PLA2G7
Heart	ENSSSCG00000001757	WDR61
Heart	ENSSSCG00000001800	TM6SF1
Heart	ENSSSCG00000001819	MAN2A2
Heart	ENSSSCG00000001862	ETFA
Heart	ENSSSCG00000001880	SIN3A
Heart	ENSSSCG00000001881	MAN2C1
Heart	ENSSSCG00000001898	ULK3
Heart	ENSSSCG00000001903	EDC3
Heart	ENSSSCG00000001924
Heart	ENSSSCG00000001930
Heart	ENSSSCG00000002013	DHRS4
Heart	ENSSSCG00000002029	MYH7
Heart	ENSSSCG00000002266	CHD2
Heart	ENSSSCG00000002285	GPHN
Heart	ENSSSCG00000002330	PCNX1
Heart	ENSSSCG00000002396	GSTZ1
Heart	ENSSSCG00000002410	CEP128
Heart	ENSSSCG00000002426	ZC3H14
Heart	ENSSSCG00000002436	TTC7B
Heart	ENSSSCG00000002505	PAPOLA
Heart	ENSSSCG00000002724	PDPR
Heart	ENSSSCG00000002743	IST1
Heart	ENSSSCG00000002774	RIPOR1
Heart	ENSSSCG00000002779	LRRC36
Heart	ENSSSCG00000002799	CNOT1
Heart	ENSSSCG00000002804	CSNK2A2
Heart	ENSSSCG00000002825
Heart	ENSSSCG00000002885	USF2
Heart	ENSSSCG00000003040	ARHGEF1
Heart	ENSSSCG00000003111	SAE1
Heart	ENSSSCG00000003139	BCAT2
Heart	ENSSSCG00000003195	PNKP
Heart	ENSSSCG00000003204	VRK3
Heart	ENSSSCG00000003368	RNF207
Heart	ENSSSCG00000003369	RPL22
Heart	ENSSSCG00000003401	KIF1B
Heart	ENSSSCG00000003438	VPS13D
Heart	ENSSSCG00000003512	EIF4G3
Heart	ENSSSCG00000003514	HSPG2
Heart	ENSSSCG00000003586	EPB41
Heart	ENSSSCG00000003591	PUM1
Heart	ENSSSCG00000003627	ZMYM4
Heart	ENSSSCG00000003630	AGO1
Heart	ENSSSCG00000003687	EPB41L3
Heart	ENSSSCG00000003693	MYOM1
Heart	ENSSSCG00000003712	OSBPL1A
Heart	ENSSSCG00000003716	SS18
Heart	ENSSSCG00000003722	CDH2
Heart	ENSSSCG00000003749	PIK3C3
Heart	ENSSSCG00000003761	ADGRL2
Heart	ENSSSCG00000003768	NEXN
Heart	ENSSSCG00000003776	ACADM
Heart	ENSSSCG00000003779	TYW3
Heart	ENSSSCG00000003784	LRRIQ3
Heart	ENSSSCG00000003830	MYSM1
Heart	ENSSSCG00000003854	ECHDC2
Heart	ENSSSCG00000003870	NRDC
Heart	ENSSSCG00000003872	EPS15
Heart	ENSSSCG00000003898	MKNK1
Heart	ENSSSCG00000003976	NFYC
Heart	ENSSSCG00000004010	ERMARD
Heart	ENSSSCG00000004037	MAP3K4
Heart	ENSSSCG00000004064	ARID1B
Heart	ENSSSCG00000004070	SCAF8
Heart	ENSSSCG00000004089	RMND1
Heart	ENSSSCG00000004114	RAB32
Heart	ENSSSCG00000004123	UTRN
Heart	ENSSSCG00000004132	PHACTR2
Heart	ENSSSCG00000004166	AHI1
Heart	ENSSSCG00000004199	EPB41L2
Heart	ENSSSCG00000004207
Heart	ENSSSCG00000004222	NCOA7
Heart	ENSSSCG00000004254	DCBLD1
Heart	ENSSSCG00000004280	RIMS1
Heart	ENSSSCG00000004293	SNX14
Heart	ENSSSCG00000004304	SLC35A1
Heart	ENSSSCG00000004318	RRAGD
Heart	ENSSSCG00000004364	HACE1
Heart	ENSSSCG00000004374	QRSL1
Heart	ENSSSCG00000004425	LAMA4
Heart	ENSSSCG00000004478	MYO6
Heart	ENSSSCG00000004516	MBD1
Heart	ENSSSCG00000004561	HERC1
Heart	ENSSSCG00000004570	TPM1
Heart	ENSSSCG00000004583
Heart	ENSSSCG00000004592	SLTM
Heart	ENSSSCG00000004598
Heart	ENSSSCG00000004636	TRPM7
Heart	ENSSSCG00000004647	DTWD1
Heart	ENSSSCG00000004666
Heart	ENSSSCG00000004704	PPIP5K1
Heart	ENSSSCG00000004717	UBR1
Heart	ENSSSCG00000004725	ZNF106
Heart	ENSSSCG00000004729
Heart	ENSSSCG00000004814	LRRC28
Heart	ENSSSCG00000004857	ATP9B
Heart	ENSSSCG00000004901	PIGN
Heart	ENSSSCG00000004934	DPP8
Heart	ENSSSCG00000004938	DENND4A
Heart	ENSSSCG00000004955	MAP2K5
Heart	ENSSSCG00000004971	TLE3
Heart	ENSSSCG00000004979	MYO9A
Heart	ENSSSCG00000004985	GEMIN2
Heart	ENSSSCG00000005009	KLHDC2
Heart	ENSSSCG00000005022	NIN
Heart	ENSSSCG00000005038	PSMC6
Heart	ENSSSCG00000005039	STYX
Heart	ENSSSCG00000005041	FERMT2
Heart	ENSSSCG00000005052	WDHD1
Heart	ENSSSCG00000005060	KTN1
Heart	ENSSSCG00000005062	TMEM260
Heart	ENSSSCG00000005072	PSMA3
Heart	ENSSSCG00000005081	LRRC9
Heart	ENSSSCG00000005083	DHRS7
Heart	ENSSSCG00000005110	SYNE2
Heart	ENSSSCG00000005170	DENND4C
Heart	ENSSSCG00000005173	HAUS6
Heart	ENSSSCG00000005191	MPDZ
Heart	ENSSSCG00000005208	RIC1
Heart	ENSSSCG00000005221	SPATA6L
Heart	ENSSSCG00000005229	VLDLR
Heart	ENSSSCG00000005282	VPS13A
Heart	ENSSSCG00000005300	VCP
Heart	ENSSSCG00000005303	PIGO
Heart	ENSSSCG00000005305	UNC13B
Heart	ENSSSCG00000005308	RUSC2
Heart	ENSSSCG00000005380	COL15A1
Heart	ENSSSCG00000005388	INVS
Heart	ENSSSCG00000005426	FSD1L
Heart	ENSSSCG00000005494	TNC
Heart	ENSSSCG00000005518
Heart	ENSSSCG00000005582	STRBP
Heart	ENSSSCG00000005585	DENND1A
Heart	ENSSSCG00000005602	GAPVD1
Heart	ENSSSCG00000005623
Heart	ENSSSCG00000005689	FNBP1
Heart	ENSSSCG00000005702	FUBP3
Heart	ENSSSCG00000005715	PRRC2B
Heart	ENSSSCG00000005724	SETX
Heart	ENSSSCG00000005743	VAV2
Heart	ENSSSCG00000005785	PCSK6
Heart	ENSSSCG00000005924	MROH1
Heart	ENSSSCG00000005950	PHF20L1
Heart	ENSSSCG00000005959
Heart	ENSSSCG00000005987	TBC1D31
Heart	ENSSSCG00000006071	VPS13B
Heart	ENSSSCG00000006089	PTDSS1
Heart	ENSSSCG00000006090	MTERF3
Heart	ENSSSCG00000006098	DPY19L4
Heart	ENSSSCG00000006115	RUNX1T1
Heart	ENSSSCG00000006135	CPNE3
Heart	ENSSSCG00000006136	RMDN1
Heart	ENSSSCG00000006179	STAU2
Heart	ENSSSCG00000006196	SLCO5A1
Heart	ENSSSCG00000006202	CSPP1
Heart	ENSSSCG00000006206
Heart	ENSSSCG00000006274	PRKDC
Heart	ENSSSCG00000006277	SPIDR
Heart	ENSSSCG00000006282	KIFAP3
Heart	ENSSSCG00000006303	DCAF6
Heart	ENSSSCG00000006350
Heart	ENSSSCG00000006388	DCAF8
Heart	ENSSSCG00000006461	ARHGEF11
Heart	ENSSSCG00000006529	SLC50A1
Heart	ENSSSCG00000006533	ADAM15
Heart	ENSSSCG00000006554	C1orf43
Heart	ENSSSCG00000006648	CTSS
Heart	ENSSSCG00000006701	CHD1L
Heart	ENSSSCG00000006748	TSPAN2
Heart	ENSSSCG00000006752	CSDE1
Heart	ENSSSCG00000006779	ST7L
Heart	ENSSSCG00000006864	CDC14A
Heart	ENSSSCG00000006867	LRRC39
Heart	ENSSSCG00000006897	CCDC18
Heart	ENSSSCG00000006898	MTF2
Heart	ENSSSCG00000006912	HFM1
Heart	ENSSSCG00000006925	KYAT3
Heart	ENSSSCG00000006994	PCM1
Heart	ENSSSCG00000006995	ASAH1
Heart	ENSSSCG00000007031	POLB
Heart	ENSSSCG00000007094	DZANK1
Heart	ENSSSCG00000007109	XRN2
Heart	ENSSSCG00000007203
Heart	ENSSSCG00000007264
Heart	ENSSSCG00000007280	ITCH
Heart	ENSSSCG00000007284	NCOA6
Heart	ENSSSCG00000007309	RBM39
Heart	ENSSSCG00000007311
Heart	ENSSSCG00000007314
Heart	ENSSSCG00000007322
Heart	ENSSSCG00000007324	SOGA1
Heart	ENSSSCG00000007331	RBL1
Heart	ENSSSCG00000007364	IFT52
Heart	ENSSSCG00000007454	ZMYND8
Heart	ENSSSCG00000007544	SUN1
Heart	ENSSSCG00000007618	ZNF789
Heart	ENSSSCG00000007668	GIGYF1
Heart	ENSSSCG00000007721	GTF2I
Heart	ENSSSCG00000007895	ZC3H7A
Heart	ENSSSCG00000007901	CIITA
Heart	ENSSSCG00000007917	RBFOX1
Heart	ENSSSCG00000007981	NPRL3
Heart	ENSSSCG00000008009	LMF1
Heart	ENSSSCG00000008018	MAPK8IP3
Heart	ENSSSCG00000008068	IARS1
Heart	ENSSSCG00000008072	ASPN
Heart	ENSSSCG00000008123	ARID5A
Heart	ENSSSCG00000008164	MAP4K4
Heart	ENSSSCG00000008293	DGUOK
Heart	ENSSSCG00000008337	AAK1
Heart	ENSSSCG00000008382	USP34
Heart	ENSSSCG00000008396	CCDC85A
Heart	ENSSSCG00000008404	MTIF2
Heart	ENSSSCG00000008406	CCDC88A
Heart	ENSSSCG00000008414	ERLEC1
Heart	ENSSSCG00000008445	SRBD1
Heart	ENSSSCG00000008448	PREPL
Heart	ENSSSCG00000008478	SOS1
Heart	ENSSSCG00000008496	EIF2AK2
Heart	ENSSSCG00000008513	BIRC6
Heart	ENSSSCG00000008515	MEMO1
Heart	ENSSSCG00000008517	SPAST
Heart	ENSSSCG00000008518	SLC30A6
Heart	ENSSSCG00000008545	ZNF512
Heart	ENSSSCG00000008546	GPN1
Heart	ENSSSCG00000008553	PREB
Heart	ENSSSCG00000008576
Heart	ENSSSCG00000008581	NCOA1
Heart	ENSSSCG00000008600	PUM2
Heart	ENSSSCG00000008614	SMC6
Heart	ENSSSCG00000008644	KIDINS220
Heart	ENSSSCG00000008694	GRK4
Heart	ENSSSCG00000008721	ABLIM2
Heart	ENSSSCG00000008787	KLHL5
Heart	ENSSSCG00000008799	LIMCH1
Heart	ENSSSCG00000008803	ATP8A1
Heart	ENSSSCG00000008813	CORIN
Heart	ENSSSCG00000008826	FRYL
Heart	ENSSSCG00000008875	RXFP1
Heart	ENSSSCG00000008877	ETFDH
Heart	ENSSSCG00000008881	RAPGEF2
Heart	ENSSSCG00000008909	CLOCK
Heart	ENSSSCG00000008976	ART3
Heart	ENSSSCG00000009018	SH3D19
Heart	ENSSSCG00000009030	PRMT9
Heart	ENSSSCG00000009051	IL15
Heart	ENSSSCG00000009075	MFSD8
Heart	ENSSSCG00000009090	KIAA1109
Heart	ENSSSCG00000009123	CAMK2D
Heart	ENSSSCG00000009125
Heart	ENSSSCG00000009150	HADH
Heart	ENSSSCG00000009180	TRMT10A
Heart	ENSSSCG00000009192	PDLIM5
Heart	ENSSSCG00000009230	WDFY3
Heart	ENSSSCG00000009241	COPS4
Heart	ENSSSCG00000009242	LIN54
Heart	ENSSSCG00000009244	SEC31A
Heart	ENSSSCG00000009256	ANTXR2
Heart	ENSSSCG00000009276	XPO4
Heart	ENSSSCG00000009290	MIPEP
Heart	ENSSSCG00000009319	PAN3
Heart	ENSSSCG00000009345	PDS5B
Heart	ENSSSCG00000009359	SUPT20H
Heart	ENSSSCG00000009400	RCBTB2
Heart	ENSSSCG00000009401	RB1
Heart	ENSSSCG00000009435	NAA16
Heart	ENSSSCG00000009472	FBXL3
Heart	ENSSSCG00000009473	MYCBP2
Heart	ENSSSCG00000009522	PCCA
Heart	ENSSSCG00000009528	TPP2
Heart	ENSSSCG00000009591	AUH
Heart	ENSSSCG00000009611	XPO7
Heart	ENSSSCG00000009666	EPHX2
Heart	ENSSSCG00000009714	NEK1
Heart	ENSSSCG00000009720	DDX60
Heart	ENSSSCG00000009768	TCTN2
Heart	ENSSSCG00000009773	RILPL1
Heart	ENSSSCG00000009781	PITPNM2
Heart	ENSSSCG00000009787	CCDC62
Heart	ENSSSCG00000009793	CLIP1
Heart	ENSSSCG00000009834	ATXN2
Heart	ENSSSCG00000009836	ACAD10
Heart	ENSSSCG00000009859	TESC
Heart	ENSSSCG00000009864	MED13L
Heart	ENSSSCG00000009885	HECTD4
Heart	ENSSSCG00000009887	NAA25
Heart	ENSSSCG00000009924	ANKRD13A
Heart	ENSSSCG00000009925	GIT2
Heart	ENSSSCG00000009933	UBE3B
Heart	ENSSSCG00000009956	GRK3
Heart	ENSSSCG00000009963	TPST2
Heart	ENSSSCG00000009974	EWSR1
Heart	ENSSSCG00000009978	AP1B1
Heart	ENSSSCG00000010011	TCN2
Heart	ENSSSCG00000010025	LIMK2
Heart	ENSSSCG00000010053
Heart	ENSSSCG00000010092	PI4KA
Heart	ENSSSCG00000010130	GNB1L
Heart	ENSSSCG00000010131	TXNRD2
Heart	ENSSSCG00000010134	TANGO2
Heart	ENSSSCG00000010142	RYR2
Heart	ENSSSCG00000010156	ARID4B
Heart	ENSSSCG00000010160	TARBP1
Heart	ENSSSCG00000010180	TTC13
Heart	ENSSSCG00000010209	FAM13C
Heart	ENSSSCG00000010212
Heart	ENSSSCG00000010243	CCAR1
Heart	ENSSSCG00000010253	HK1
Heart	ENSSSCG00000010298	CFAP70
Heart	ENSSSCG00000010302	USP54
Heart	ENSSSCG00000010316	KAT6B
Heart	ENSSSCG00000010359	LDB3
Heart	ENSSSCG00000010399	NCOA4
Heart	ENSSSCG00000010438	ATAD1
Heart	ENSSSCG00000010470	IDE
Heart	ENSSSCG00000010484	NOC3L
Heart	ENSSSCG00000010494	SORBS1
Heart	ENSSSCG00000010513	LCOR
Heart	ENSSSCG00000010569	OGA
Heart	ENSSSCG00000010594	NT5C2
Heart	ENSSSCG00000010638	TCF7L2
Heart	ENSSSCG00000010640	NRAP
Heart	ENSSSCG00000010651	ABLIM1
Heart	ENSSSCG00000010674	FAM204A
Heart	ENSSSCG00000010699	ATE1
Heart	ENSSSCG00000010742	UROS
Heart	ENSSSCG00000010811	KCTD3
Heart	ENSSSCG00000010824	RAB3GAP2
Heart	ENSSSCG00000010854	TMEM63A
Heart	ENSSSCG00000010860
Heart	ENSSSCG00000010862	CDC42BPA
Heart	ENSSSCG00000010892	KCNT2
Heart	ENSSSCG00000010893
Heart	ENSSSCG00000010900	DENND1B
Heart	ENSSSCG00000010925	PPP1R12B
Heart	ENSSSCG00000010931
Heart	ENSSSCG00000010987	UBAP2
Heart	ENSSSCG00000010992
Heart	ENSSSCG00000011000	DNAJA1
Heart	ENSSSCG00000011001	APTX
Heart	ENSSSCG00000011004	TOPORS
Heart	ENSSSCG00000011022	SVIL
Heart	ENSSSCG00000011026	ARHGAP12
Heart	ENSSSCG00000011064	ACBD5
Heart	ENSSSCG00000011068
Heart	ENSSSCG00000011070	MPP7
Heart	ENSSSCG00000011090	NEBL
Heart	ENSSSCG00000011102	NRP1
Heart	ENSSSCG00000011103	PARD3
Heart	ENSSSCG00000011106	CREM
Heart	ENSSSCG00000011136	TASOR2
Heart	ENSSSCG00000011166	ZMYND11
Heart	ENSSSCG00000011183	ATP2C1
Heart	ENSSSCG00000011192	HACL1
Heart	ENSSSCG00000011194	ANKRD28
Heart	ENSSSCG00000011197	OXNAD1
Heart	ENSSSCG00000011235	UBP1
Heart	ENSSSCG00000011236	CLASP2
Heart	ENSSSCG00000011284	NKTR
Heart	ENSSSCG00000011287	HHATL
Heart	ENSSSCG00000011317	FYCO1
Heart	ENSSSCG00000011356	UQCRC1
Heart	ENSSSCG00000011367	ARIH2
Heart	ENSSSCG00000011373	QRICH1
Heart	ENSSSCG00000011385	APEH
Heart	ENSSSCG00000011393	UBA7
Heart	ENSSSCG00000011395	RBM5
Heart	ENSSSCG00000011416	DOCK3
Heart	ENSSSCG00000011417	DCAF1
Heart	ENSSSCG00000011438	BAP1
Heart	ENSSSCG00000011443	STAB1
Heart	ENSSSCG00000011453	ITIH4
Heart	ENSSSCG00000011458	ACTR8
Heart	ENSSSCG00000011474	PXK
Heart	ENSSSCG00000011477	ACOX2
Heart	ENSSSCG00000011482	CFAP20DC
Heart	ENSSSCG00000011496	ADAMTS9
Heart	ENSSSCG00000011524	CHL1
Heart	ENSSSCG00000011540	SETD5
Heart	ENSSSCG00000011546	MTMR14
Heart	ENSSSCG00000011552	ARPC4
Heart	ENSSSCG00000011553	TTLL3
Heart	ENSSSCG00000011575	ATG7
Heart	ENSSSCG00000011589	IFT122
Heart	ENSSSCG00000011628	DNAJC13
Heart	ENSSSCG00000011642	RYK
Heart	ENSSSCG00000011652	STAG1
Heart	ENSSSCG00000011678	XRN1
Heart	ENSSSCG00000011710	EIF2A
Heart	ENSSSCG00000011717	IGSF10
Heart	ENSSSCG00000011720	MBNL1
Heart	ENSSSCG00000011733	IFT80
Heart	ENSSSCG00000011739	PDCD10
Heart	ENSSSCG00000011760	TBL1XR1
Heart	ENSSSCG00000011769	FXR1
Heart	ENSSSCG00000011772
Heart	ENSSSCG00000011775	KLHL24
Heart	ENSSSCG00000011776	YEATS2
Heart	ENSSSCG00000011794	SENP2
Heart	ENSSSCG00000011803
Heart	ENSSSCG00000011806	MASP1
Heart	ENSSSCG00000011833	DLG1
Heart	ENSSSCG00000011848	TFRC
Heart	ENSSSCG00000011849	TNK2
Heart	ENSSSCG00000011854	LRCH3
Heart	ENSSSCG00000011940	DZIP3
Heart	ENSSSCG00000011942	CD47
Heart	ENSSSCG00000011946	ALCAM
Heart	ENSSSCG00000011959	ABI3BP
Heart	ENSSSCG00000012006
Heart	ENSSSCG00000012022	APP
Heart	ENSSSCG00000012062	TTC3
Heart	ENSSSCG00000012123	RAB9A
Heart	ENSSSCG00000012160	SH3KBP1
Heart	ENSSSCG00000012178
Heart	ENSSSCG00000012202
Heart	ENSSSCG00000012262	KDM6A
Heart	ENSSSCG00000012295	MAGIX
Heart	ENSSSCG00000012362
Heart	ENSSSCG00000012411	PHKA1
Heart	ENSSSCG00000012510	ARMCX2
Heart	ENSSSCG00000012548	PWWP3B
Heart	ENSSSCG00000012642	STAG2
Heart	ENSSSCG00000012700
Heart	ENSSSCG00000012713	ATP11C
Heart	ENSSSCG00000012742	MTM1
Heart	ENSSSCG00000012743	MTMR1
Heart	ENSSSCG00000012759	ZNF185
Heart	ENSSSCG00000012792	RENBP
Heart	ENSSSCG00000012859	NADSYN1
Heart	ENSSSCG00000012884	PPP6R3
Heart	ENSSSCG00000012895
Heart	ENSSSCG00000012914	RAD9A
Heart	ENSSSCG00000013100
Heart	ENSSSCG00000013233	CELF1
Heart	ENSSSCG00000013235	MADD
Heart	ENSSSCG00000013236	MYBPC3
Heart	ENSSSCG00000013244	PACSIN3
Heart	ENSSSCG00000013262	AMBRA1
Heart	ENSSSCG00000013322	IMMP1L
Heart	ENSSSCG00000013347	PRMT3
Heart	ENSSSCG00000013399	TEAD1
Heart	ENSSSCG00000013409	SBF2
Heart	ENSSSCG00000013427	DAZAP1
Heart	ENSSSCG00000013455	IZUMO4
Heart	ENSSSCG00000013523	SAFB2
Heart	ENSSSCG00000013572	PNPLA6
Heart	ENSSSCG00000013585	EVI5L
Heart	ENSSSCG00000013602	HNRNPM
Heart	ENSSSCG00000013630	DNM2
Heart	ENSSSCG00000013634	YIPF2
Heart	ENSSSCG00000013650	RAVER1
Heart	ENSSSCG00000013659	DNMT1
Heart	ENSSSCG00000013857	EPS15L1
Heart	ENSSSCG00000013990	GUK1
Heart	ENSSSCG00000013991	C1orf35
Heart	ENSSSCG00000014014	TBC1D9B
Heart	ENSSSCG00000014048	HK3
Heart	ENSSSCG00000014060	KIAA1191
Heart	ENSSSCG00000014098	WDR41
Heart	ENSSSCG00000014114	TENT2
Heart	ENSSSCG00000014121	ZFYVE16
Heart	ENSSSCG00000014132
Heart	ENSSSCG00000014147	CCNH
Heart	ENSSSCG00000014170	CAST
Heart	ENSSSCG00000014184	PAM
Heart	ENSSSCG00000014207	APC
Heart	ENSSSCG00000014267
Heart	ENSSSCG00000014307	MACROH2A1
Heart	ENSSSCG00000014324	MYOT
Heart	ENSSSCG00000014343
Heart	ENSSSCG00000014430	ABLIM3
Heart	ENSSSCG00000014443	CAMK2A
Heart	ENSSSCG00000014575
Heart	ENSSSCG00000014578	DENND5A
Heart	ENSSSCG00000014598	PPFIBP2
Heart	ENSSSCG00000014806	ANAPC15
Heart	ENSSSCG00000014829	MRPL48
Heart	ENSSSCG00000014831	PAAF1
Heart	ENSSSCG00000014868	EMSY
Heart	ENSSSCG00000014893	NARS2
Heart	ENSSSCG00000014902	ANKRD42
Heart	ENSSSCG00000014913	PICALM
Heart	ENSSSCG00000014915	EED
Heart	ENSSSCG00000014946	CEP295
Heart	ENSSSCG00000015008	C11orf65
Heart	ENSSSCG00000015052	USP28
Heart	ENSSSCG00000015106	HYOU1
Heart	ENSSSCG00000015129	ARHGEF12
Heart	ENSSSCG00000015281	PLEKHA6
Heart	ENSSSCG00000015297	ADAM22
Heart	ENSSSCG00000015310	AKAP9
Heart	ENSSSCG00000015335	DYNC1I1
Heart	ENSSSCG00000015368	HDAC9
Heart	ENSSSCG00000015402	CACNA2D1
Heart	ENSSSCG00000015405	CD36
Heart	ENSSSCG00000015410	PHTF2
Heart	ENSSSCG00000015670	GTDC1
Heart	ENSSSCG00000015692	R3HDM1
Heart	ENSSSCG00000015720	BIN1
Heart	ENSSSCG00000015743	PTPN4
Heart	ENSSSCG00000015747
Heart	ENSSSCG00000015766	WDR17
Heart	ENSSSCG00000015814
Heart	ENSSSCG00000015818	DDHD2
Heart	ENSSSCG00000015846	RBPMS
Heart	ENSSSCG00000015853	HERC2
Heart	ENSSSCG00000015874	ACVR1
Heart	ENSSSCG00000015878	PKP4
Heart	ENSSSCG00000015880	TANC1
Heart	ENSSSCG00000015882	BAZ2B
Heart	ENSSSCG00000015901	GRB14
Heart	ENSSSCG00000015931	KLHL41
Heart	ENSSSCG00000015933	FASTKD1
Heart	ENSSSCG00000015940	UBR3
Heart	ENSSSCG00000015944	TLK1
Heart	ENSSSCG00000015945	METTL8
Heart	ENSSSCG00000015987	NFE2L2
Heart	ENSSSCG00000016002	CCDC141
Heart	ENSSSCG00000016027	ITGAV
Heart	ENSSSCG00000016033	GULP1
Heart	ENSSSCG00000016045	PMS1
Heart	ENSSSCG00000016057	STAT1
Heart	ENSSSCG00000016069	CCDC150
Heart	ENSSSCG00000016117	CARF
Heart	ENSSSCG00000016118	CYP20A1
Heart	ENSSSCG00000016147	PIKFYVE
Heart	ENSSSCG00000016194	USP37
Heart	ENSSSCG00000016211
Heart	ENSSSCG00000016263
Heart	ENSSSCG00000016306	USP40
Heart	ENSSSCG00000016330
Heart	ENSSSCG00000016332	RBM44
Heart	ENSSSCG00000016397	NEB
Heart	ENSSSCG00000016406	ESYT2
Heart	ENSSSCG00000016430	GALNT11
Heart	ENSSSCG00000016494	BRAF
Heart	ENSSSCG00000016509
Heart	ENSSSCG00000016579	CCDC136
Heart	ENSSSCG00000016606	ASB15
Heart	ENSSSCG00000016611	CADPS2
Heart	ENSSSCG00000016721	DBNL
Heart	ENSSSCG00000016722	UBE2D4
Heart	ENSSSCG00000016772	VPS41
Heart	ENSSSCG00000016843	CPLANE1
Heart	ENSSSCG00000016853	RICTOR
Heart	ENSSSCG00000016857	DAB2
Heart	ENSSSCG00000016859	C7
Heart	ENSSSCG00000016863	OXCT1
Heart	ENSSSCG00000016912	PLPP1
Heart	ENSSSCG00000016916	IL6ST
Heart	ENSSSCG00000016938	IPO11
Heart	ENSSSCG00000016943	ADAMTS6
Heart	ENSSSCG00000016954	ERBIN
Heart	ENSSSCG00000016968	BDP1
Heart	ENSSSCG00000016981	CPEB4
Heart	ENSSSCG00000017065	MRPL22
Heart	ENSSSCG00000017091	TNIP1
Heart	ENSSSCG00000017094	MARCHF6
Heart	ENSSSCG00000017139	RPTOR
Heart	ENSSSCG00000017146
Heart	ENSSSCG00000017256	ABCA6
Heart	ENSSSCG00000017257	ABCA9
Heart	ENSSSCG00000017272	HELZ
Heart	ENSSSCG00000017277	PECAM1
Heart	ENSSSCG00000017290	STRADA
Heart	ENSSSCG00000017308	CDC27
Heart	ENSSSCG00000017311	MAPT
Heart	ENSSSCG00000017592	MBTD1
Heart	ENSSSCG00000017690	DHRS11
Heart	ENSSSCG00000017735	RHOT1
Heart	ENSSSCG00000017748	NF1
Heart	ENSSSCG00000017783
Heart	ENSSSCG00000017886	FBXO39
Heart	ENSSSCG00000017902	CAMTA2
Heart	ENSSSCG00000017904	ENO3
Heart	ENSSSCG00000017996	DHRS7C
Heart	ENSSSCG00000018016	MAP2K4
Heart	ENSSSCG00000018045	ULK2
Heart	ENSSSCG00000018049	SLC5A10
Heart	ENSSSCG00000018055
Heart	ENSSSCG00000020657	BCAM
Heart	ENSSSCG00000020663	KMT2C
Heart	ENSSSCG00000020702	SENP6
Heart	ENSSSCG00000020720	IRAG1
Heart	ENSSSCG00000020796	SPOP
Heart	ENSSSCG00000020858	KIF13A
Heart	ENSSSCG00000020870
Heart	ENSSSCG00000020898	ELP2
Heart	ENSSSCG00000021042	BRWD1
Heart	ENSSSCG00000021060	RCBTB1
Heart	ENSSSCG00000021170	FAR1
Heart	ENSSSCG00000021200
Heart	ENSSSCG00000021203	PIK3CB
Heart	ENSSSCG00000021292	OSBPL9
Heart	ENSSSCG00000021363	CHD3
Heart	ENSSSCG00000021374
Heart	ENSSSCG00000021612	ARHGAP28
Heart	ENSSSCG00000021669	MARK3
Heart	ENSSSCG00000021702	XRRA1
Heart	ENSSSCG00000021712	HERC6
Heart	ENSSSCG00000021749	MCF2L2
Heart	ENSSSCG00000021761	UBAP1
Heart	ENSSSCG00000021774	B3GALNT1
Heart	ENSSSCG00000021837	STYXL1
Heart	ENSSSCG00000021861	PIGT
Heart	ENSSSCG00000021906	SYT7
Heart	ENSSSCG00000022081	PHLDB2
Heart	ENSSSCG00000022112	DOCK9
Heart	ENSSSCG00000022131	KCTD6
Heart	ENSSSCG00000022161	ZNF251
Heart	ENSSSCG00000022177	DIS3L2
Heart	ENSSSCG00000022204	AGRN
Heart	ENSSSCG00000022506	COL6A1
Heart	ENSSSCG00000022534	ZNF644
Heart	ENSSSCG00000022636	DENND5B
Heart	ENSSSCG00000022661	FCHO2
Heart	ENSSSCG00000022708	ZNF638
Heart	ENSSSCG00000022725	FLOT1
Heart	ENSSSCG00000022895	CRYBG3
Heart	ENSSSCG00000022957	PARP4
Heart	ENSSSCG00000022968	ARFGEF3
Heart	ENSSSCG00000022982	VPS50
Heart	ENSSSCG00000023031	TNNT2
Heart	ENSSSCG00000023112	PDS5A
Heart	ENSSSCG00000023245	NONO
Heart	ENSSSCG00000023269	EXOC1
Heart	ENSSSCG00000023325
Heart	ENSSSCG00000023409	TIA1
Heart	ENSSSCG00000023611	TNXB
Heart	ENSSSCG00000023627
Heart	ENSSSCG00000023666	CTSB
Heart	ENSSSCG00000023710	REEP1
Heart	ENSSSCG00000023738	COG3
Heart	ENSSSCG00000023974	PHF21A
Heart	ENSSSCG00000023975	CCDC9B
Heart	ENSSSCG00000024088	TLN2
Heart	ENSSSCG00000024201	TASOR
Heart	ENSSSCG00000024373	TRIP12
Heart	ENSSSCG00000024481	PDE4DIP
Heart	ENSSSCG00000024564	IMMT
Heart	ENSSSCG00000024578	PHLDB1
Heart	ENSSSCG00000024623	USP25
Heart	ENSSSCG00000024628	ALKBH8
Heart	ENSSSCG00000024681	TECRL
Heart	ENSSSCG00000024736	ACP4
Heart	ENSSSCG00000024864	ATXN10
Heart	ENSSSCG00000024999	PPIP5K2
Heart	ENSSSCG00000025007	NFU1
Heart	ENSSSCG00000025087	ASPH
Heart	ENSSSCG00000025106	THNSL2
Heart	ENSSSCG00000025130	KLF12
Heart	ENSSSCG00000025174	WDFY1
Heart	ENSSSCG00000025286	MCTP1
Heart	ENSSSCG00000025406	PIK3C2A
Heart	ENSSSCG00000025492	NUDT13
Heart	ENSSSCG00000025568	TEAD2
Heart	ENSSSCG00000025606	ATM
Heart	ENSSSCG00000025610	AGAP3
Heart	ENSSSCG00000025651	GFM1
Heart	ENSSSCG00000025766	SLC10A3
Heart	ENSSSCG00000025770	ST6GAL1
Heart	ENSSSCG00000025826	BOC
Heart	ENSSSCG00000025858	ELN
Heart	ENSSSCG00000025876	PBLD
Heart	ENSSSCG00000026041	MAP3K5
Heart	ENSSSCG00000026087	GKAP1
Heart	ENSSSCG00000026103	ZBTB17
Heart	ENSSSCG00000026153	ACAT1
Heart	ENSSSCG00000026473	ABCA8
Heart	ENSSSCG00000026498	R3HDM2
Heart	ENSSSCG00000026506	RALGAPA2
Heart	ENSSSCG00000026569	CLEC16A
Heart	ENSSSCG00000026596	SYNRG
Heart	ENSSSCG00000026705	NVL
Heart	ENSSSCG00000026714	TAF9B
Heart	ENSSSCG00000026744	ZDHHC20
Heart	ENSSSCG00000026746
Heart	ENSSSCG00000026934	PIGX
Heart	ENSSSCG00000026945	LRRC2
Heart	ENSSSCG00000026960
Heart	ENSSSCG00000026977	TRAIP
Heart	ENSSSCG00000027046
Heart	ENSSSCG00000027074	FER
Heart	ENSSSCG00000027139	FYTTD1
Heart	ENSSSCG00000027229	B3GNTL1
Heart	ENSSSCG00000027287	PEDS1
Heart	ENSSSCG00000027324	VPS35L
Heart	ENSSSCG00000027389	HERPUD2
Heart	ENSSSCG00000027444	STAU1
Heart	ENSSSCG00000027457	FBXO22
Heart	ENSSSCG00000027509	VPS54
Heart	ENSSSCG00000027529	BIRC3
Heart	ENSSSCG00000027557
Heart	ENSSSCG00000027594	USP16
Heart	ENSSSCG00000027608	FAM172A
Heart	ENSSSCG00000027613	TRDN
Heart	ENSSSCG00000027669	TNS1
Heart	ENSSSCG00000027738	LRRFIP2
Heart	ENSSSCG00000027765	TOGARAM1
Heart	ENSSSCG00000027827	GALE
Heart	ENSSSCG00000027857	DMXL1
Heart	ENSSSCG00000027935	FHOD3
Heart	ENSSSCG00000027973	COG4
Heart	ENSSSCG00000028033	SECISBP2
Heart	ENSSSCG00000028101	SLC9B2
Heart	ENSSSCG00000028148	DMD
Heart	ENSSSCG00000028225	DICER1
Heart	ENSSSCG00000028317	ARHGEF28
Heart	ENSSSCG00000028406	FOCAD
Heart	ENSSSCG00000028609	SLC12A4
Heart	ENSSSCG00000028662	PDE3A
Heart	ENSSSCG00000028707	NF2
Heart	ENSSSCG00000028771	MEF2A
Heart	ENSSSCG00000028805	PTPRM
Heart	ENSSSCG00000028902	RB1CC1
Heart	ENSSSCG00000029030	SMCHD1
Heart	ENSSSCG00000029125	FAM13B
Heart	ENSSSCG00000029169	MAPKAP1
Heart	ENSSSCG00000029198	CUL5
Heart	ENSSSCG00000029219	SH3BGR
Heart	ENSSSCG00000029251	MAP4
Heart	ENSSSCG00000029408	ZFP30
Heart	ENSSSCG00000029464	KDM5A
Heart	ENSSSCG00000029547	NAB1
Heart	ENSSSCG00000029578	NFATC3
Heart	ENSSSCG00000029633	USP24
Heart	ENSSSCG00000029662	RASSF4
Heart	ENSSSCG00000029837	VWA8
Heart	ENSSSCG00000029860	EPB41L4A
Heart	ENSSSCG00000029882	SPATA1
Heart	ENSSSCG00000029920	ELF2
Heart	ENSSSCG00000029967	PEX1
Heart	ENSSSCG00000030045	PRMT5
Heart	ENSSSCG00000030211	NBR1
Heart	ENSSSCG00000030229	ABHD14A
Heart	ENSSSCG00000030255	EIF4G1
Heart	ENSSSCG00000030309	NDRG2
Heart	ENSSSCG00000030467	PHC3
Heart	ENSSSCG00000030478	MRPL42
Heart	ENSSSCG00000030486	TBC1D23
Heart	ENSSSCG00000030502	CEP170
Heart	ENSSSCG00000030528	LTN1
Heart	ENSSSCG00000030548	HERC5
Heart	ENSSSCG00000030616	RESF1
Heart	ENSSSCG00000031121	TSEN15
Heart	ENSSSCG00000031123	PPIG
Heart	ENSSSCG00000031169
Heart	ENSSSCG00000031271	STRADB
Heart	ENSSSCG00000031488	ARHGAP17
Heart	ENSSSCG00000031510	FNTA
Heart	ENSSSCG00000031572	MFF
Heart	ENSSSCG00000031712	MFAP5
Heart	ENSSSCG00000031876	LDAF1
Heart	ENSSSCG00000032377	RALGAPA1
Heart	ENSSSCG00000032501
Heart	ENSSSCG00000032622	SLC39A14
Heart	ENSSSCG00000032838	MYOZ2
Heart	ENSSSCG00000033120	PALM2AKAP2
Heart	ENSSSCG00000033146	CD163
Heart	ENSSSCG00000033367	PLEKHA2
Heart	ENSSSCG00000033528	BPTF
Heart	ENSSSCG00000033760	LTBP4
Heart	ENSSSCG00000033954
Heart	ENSSSCG00000034154	WNK2
Heart	ENSSSCG00000034191	SOX6
Heart	ENSSSCG00000034197	EDEM1
Heart	ENSSSCG00000034230
Heart	ENSSSCG00000034348	NBEA
Heart	ENSSSCG00000034357	DAG1
Heart	ENSSSCG00000034386	ATP2A2
Heart	ENSSSCG00000034493	ST3GAL6
Heart	ENSSSCG00000034569	OBSCN
Heart	ENSSSCG00000034704	ZNF532
Heart	ENSSSCG00000034841	RGS19
Heart	ENSSSCG00000034844
Heart	ENSSSCG00000034952	DPM1
Heart	ENSSSCG00000035136	SDCCAG8
Heart	ENSSSCG00000035170	VSIG4
Heart	ENSSSCG00000035199	PTGES3L
Heart	ENSSSCG00000035432	HDGFL3
Heart	ENSSSCG00000035452	HTD2
Heart	ENSSSCG00000035581	SUGCT
Heart	ENSSSCG00000035595	HMCN1
Heart	ENSSSCG00000035619	TMEM135
Heart	ENSSSCG00000035639	TERB1
Heart	ENSSSCG00000035658	VPS36
Heart	ENSSSCG00000035686	CS
Heart	ENSSSCG00000035757	SSBP2
Heart	ENSSSCG00000035762
Heart	ENSSSCG00000035824	PBRM1
Heart	ENSSSCG00000035901	SPIN1
Heart	ENSSSCG00000035934	TXNDC16
Heart	ENSSSCG00000035939	ZNF512B
Heart	ENSSSCG00000035969	THRA
Heart	ENSSSCG00000036102	TCF25
Heart	ENSSSCG00000036113	GSAP
Heart	ENSSSCG00000036145	PRKAA2
Heart	ENSSSCG00000036350
Heart	ENSSSCG00000036418	SLC8A1
Heart	ENSSSCG00000036431	VPS13C
Heart	ENSSSCG00000036480	CTNNA3
Heart	ENSSSCG00000036537	NFIC
Heart	ENSSSCG00000036636	C3orf62
Heart	ENSSSCG00000036659	NIPSNAP2
Heart	ENSSSCG00000036679	SORBS2
Heart	ENSSSCG00000036898	NIPA2
Heart	ENSSSCG00000037424	CDK19
Heart	ENSSSCG00000037530	TACC2
Heart	ENSSSCG00000037561	ATP11A
Heart	ENSSSCG00000037572	EPSTI1
Heart	ENSSSCG00000037808
Heart	ENSSSCG00000037977	ALMS1
Heart	ENSSSCG00000037995
Heart	ENSSSCG00000038007	HACD1
Heart	ENSSSCG00000038053	TK2
Heart	ENSSSCG00000038237	UQCC1
Heart	ENSSSCG00000038376	ZCWPW2
Heart	ENSSSCG00000038397	PTK2
Heart	ENSSSCG00000038561
Heart	ENSSSCG00000038619	PAFAH2
Heart	ENSSSCG00000038639	TOM1L2
Heart	ENSSSCG00000038682	TAF1D
Heart	ENSSSCG00000038713	CRIP2
Heart	ENSSSCG00000038735	SNAP23
Heart	ENSSSCG00000038800	PUF60
Heart	ENSSSCG00000038801	NPNT
Heart	ENSSSCG00000038825
Heart	ENSSSCG00000038826	NDUFV2
Heart	ENSSSCG00000038870	TNRC6A
Heart	ENSSSCG00000038873	SLMAP
Heart	ENSSSCG00000038886	CAGE1
Heart	ENSSSCG00000038913	HERC4
Heart	ENSSSCG00000038947	HNRNPC
Heart	ENSSSCG00000038969	DMPK
Heart	ENSSSCG00000038973	PPP1R12A
Heart	ENSSSCG00000039061	EIF2AK4
Heart	ENSSSCG00000039157	CLASP1
Heart	ENSSSCG00000039185	EPB41L5
Heart	ENSSSCG00000039221	MOB1A
Heart	ENSSSCG00000039244	PHYH
Heart	ENSSSCG00000039368
Heart	ENSSSCG00000039480	ERLIN2
Heart	ENSSSCG00000039535	CAMK2B
Heart	ENSSSCG00000039544	RPS24
Heart	ENSSSCG00000039684	PGPEP1
Heart	ENSSSCG00000039710	MYL2
Heart	ENSSSCG00000039873	DCXR
Heart	ENSSSCG00000039894
Heart	ENSSSCG00000040012	TMEM147
Heart	ENSSSCG00000040109
Heart	ENSSSCG00000040184	LMO7
Heart	ENSSSCG00000040286	CYLD
Heart	ENSSSCG00000040434	KANSL3
Heart	ENSSSCG00000040507	PDLIM7
Heart	ENSSSCG00000040550	DNAI7
Heart	ENSSSCG00000040634	ERP44
Heart	ENSSSCG00000040657	STRN3
Heart	ENSSSCG00000040731	TMEM65
Heart	ENSSSCG00000040860	NMRK2
Heart	ENSSSCG00000040981	GMFG
Heart	ENSSSCG00000041717
Heart	ENSSSCG00000047270
Heart	ENSSSCG00000048791
Heart	ENSSSCG00000049122
Heart	ENSSSCG00000049968
Heart	ENSSSCG00000050772
Cerebellum	ENSSSCG00000000037	ARFGAP3
Cerebellum	ENSSSCG00000000039	POLDIP3
Cerebellum	ENSSSCG00000000152	RBFOX2
Cerebellum	ENSSSCG00000000167	RIC8B
Cerebellum	ENSSSCG00000000204	PRPF40B
Cerebellum	ENSSSCG00000000274	PCBP2
Cerebellum	ENSSSCG00000000276	TARBP2
Cerebellum	ENSSSCG00000000382	SMARCC2
Cerebellum	ENSSSCG00000000457	USP15
Cerebellum	ENSSSCG00000000466	XPOT
Cerebellum	ENSSSCG00000000500
Cerebellum	ENSSSCG00000000502	CNOT2
Cerebellum	ENSSSCG00000000517	CAPS2
Cerebellum	ENSSSCG00000000522	NAP1L1
Cerebellum	ENSSSCG00000000530
Cerebellum	ENSSSCG00000000536	ERGIC2
Cerebellum	ENSSSCG00000000570	C2CD5
Cerebellum	ENSSSCG00000000588	PLEKHA5
Cerebellum	ENSSSCG00000000728	PARP11
Cerebellum	ENSSSCG00000000745	DDX11
Cerebellum	ENSSSCG00000000753	WNK1
Cerebellum	ENSSSCG00000000755	ERC1
Cerebellum	ENSSSCG00000000770	MICAL3
Cerebellum	ENSSSCG00000000779	KIF21A
Cerebellum	ENSSSCG00000000789	CNTN1
Cerebellum	ENSSSCG00000000793	PPHLN1
Cerebellum	ENSSSCG00000000806	SCAF11
Cerebellum	ENSSSCG00000000840	WASHC4
Cerebellum	ENSSSCG00000000864	CHPT1
Cerebellum	ENSSSCG00000000873	ANO4
Cerebellum	ENSSSCG00000000877	SCYL2
Cerebellum	ENSSSCG00000000902	NR2C1
Cerebellum	ENSSSCG00000000907	PLXNC1
Cerebellum	ENSSSCG00000000925	C12orf29
Cerebellum	ENSSSCG00000000926	CEP290
Cerebellum	ENSSSCG00000000939	ACSS3
Cerebellum	ENSSSCG00000000940	PPFIA2
Cerebellum	ENSSSCG00000000955	TBC1D22A
Cerebellum	ENSSSCG00000000970	PPP6R2
Cerebellum	ENSSSCG00000000971	HDAC10
Cerebellum	ENSSSCG00000000985	EXOC2
Cerebellum	ENSSSCG00000001009	RIPK1
Cerebellum	ENSSSCG00000001080	CDKAL1
Cerebellum	ENSSSCG00000001092	TDP2
Cerebellum	ENSSSCG00000001100	CARMIL1
Cerebellum	ENSSSCG00000001242	GABBR1
Cerebellum	ENSSSCG00000001341
Cerebellum	ENSSSCG00000001382	DDR1
Cerebellum	ENSSSCG00000001384	VARS2
Cerebellum	ENSSSCG00000001497	ZNF451
Cerebellum	ENSSSCG00000001499	DST
Cerebellum	ENSSSCG00000001554	SRPK1
Cerebellum	ENSSSCG00000001578	CMTR1
Cerebellum	ENSSSCG00000001641	UBR2
Cerebellum	ENSSSCG00000001700	SLC29A1
Cerebellum	ENSSSCG00000001720	SLC25A27
Cerebellum	ENSSSCG00000001757	WDR61
Cerebellum	ENSSSCG00000001769	MORF4L1
Cerebellum	ENSSSCG00000001807	AP3B2
Cerebellum	ENSSSCG00000001819	MAN2A2
Cerebellum	ENSSSCG00000001825	SLC41A3
Cerebellum	ENSSSCG00000001850
Cerebellum	ENSSSCG00000001862	ETFA
Cerebellum	ENSSSCG00000001865	SCAPER
Cerebellum	ENSSSCG00000001881	MAN2C1
Cerebellum	ENSSSCG00000001898	ULK3
Cerebellum	ENSSSCG00000001907	UBL7
Cerebellum	ENSSSCG00000001921	NEO1
Cerebellum	ENSSSCG00000001924
Cerebellum	ENSSSCG00000001930
Cerebellum	ENSSSCG00000001934	SEC23A
Cerebellum	ENSSSCG00000001968	NUBPL
Cerebellum	ENSSSCG00000001973	SCFD1
Cerebellum	ENSSSCG00000002000	IPO4
Cerebellum	ENSSSCG00000002005	EMC9
Cerebellum	ENSSSCG00000002129	RPGRIP1
Cerebellum	ENSSSCG00000002266	CHD2
Cerebellum	ENSSSCG00000002285	GPHN
Cerebellum	ENSSSCG00000002330	PCNX1
Cerebellum	ENSSSCG00000002355	ENTPD5
Cerebellum	ENSSSCG00000002378	MLH3
Cerebellum	ENSSSCG00000002387	GPATCH2L
Cerebellum	ENSSSCG00000002396	GSTZ1
Cerebellum	ENSSSCG00000002410	CEP128
Cerebellum	ENSSSCG00000002424	SPATA7
Cerebellum	ENSSSCG00000002426	ZC3H14
Cerebellum	ENSSSCG00000002427	EML5
Cerebellum	ENSSSCG00000002436	TTC7B
Cerebellum	ENSSSCG00000002461	BTBD7
Cerebellum	ENSSSCG00000002474	PPP4R4
Cerebellum	ENSSSCG00000002505	PAPOLA
Cerebellum	ENSSSCG00000002547	KLC1
Cerebellum	ENSSSCG00000002712	LDHD
Cerebellum	ENSSSCG00000002743	IST1
Cerebellum	ENSSSCG00000002755	NFAT5
Cerebellum	ENSSSCG00000002763	PRMT7
Cerebellum	ENSSSCG00000002774	RIPOR1
Cerebellum	ENSSSCG00000002778	ZDHHC1
Cerebellum	ENSSSCG00000002799	CNOT1
Cerebellum	ENSSSCG00000002804	CSNK2A2
Cerebellum	ENSSSCG00000002819	ARL2BP
Cerebellum	ENSSSCG00000002844	PHKB
Cerebellum	ENSSSCG00000002885	USF2
Cerebellum	ENSSSCG00000002916	APLP1
Cerebellum	ENSSSCG00000003040	ARHGEF1
Cerebellum	ENSSSCG00000003111	SAE1
Cerebellum	ENSSSCG00000003121	KPTN
Cerebellum	ENSSSCG00000003139	BCAT2
Cerebellum	ENSSSCG00000003289	ISOC2
Cerebellum	ENSSSCG00000003401	KIF1B
Cerebellum	ENSSSCG00000003405	PEX14
Cerebellum	ENSSSCG00000003421	FBXO6
Cerebellum	ENSSSCG00000003434	MFN2
Cerebellum	ENSSSCG00000003438	VPS13D
Cerebellum	ENSSSCG00000003486	ARHGEF10L
Cerebellum	ENSSSCG00000003512	EIF4G3
Cerebellum	ENSSSCG00000003531	KDM1A
Cerebellum	ENSSSCG00000003580	EYA3
Cerebellum	ENSSSCG00000003586	EPB41
Cerebellum	ENSSSCG00000003591	PUM1
Cerebellum	ENSSSCG00000003604	ADGRB2
Cerebellum	ENSSSCG00000003619	AZIN2
Cerebellum	ENSSSCG00000003627	ZMYM4
Cerebellum	ENSSSCG00000003630	AGO1
Cerebellum	ENSSSCG00000003654	MACF1
Cerebellum	ENSSSCG00000003667	TRIT1
Cerebellum	ENSSSCG00000003679	PPP4R1
Cerebellum	ENSSSCG00000003682	ANKRD12
Cerebellum	ENSSSCG00000003687	EPB41L3
Cerebellum	ENSSSCG00000003712	OSBPL1A
Cerebellum	ENSSSCG00000003728	TRAPPC8
Cerebellum	ENSSSCG00000003730	RNF138
Cerebellum	ENSSSCG00000003748	CELF4
Cerebellum	ENSSSCG00000003749	PIK3C3
Cerebellum	ENSSSCG00000003761	ADGRL2
Cerebellum	ENSSSCG00000003770	MIGA1
Cerebellum	ENSSSCG00000003771	FUBP1
Cerebellum	ENSSSCG00000003776	ACADM
Cerebellum	ENSSSCG00000003777	SLC44A5
Cerebellum	ENSSSCG00000003779	TYW3
Cerebellum	ENSSSCG00000003790	ANKRD13C
Cerebellum	ENSSSCG00000003792
Cerebellum	ENSSSCG00000003818	DOCK7
Cerebellum	ENSSSCG00000003828	FGGY
Cerebellum	ENSSSCG00000003830	MYSM1
Cerebellum	ENSSSCG00000003848	LRP8
Cerebellum	ENSSSCG00000003850	CZIB
Cerebellum	ENSSSCG00000003859	TUT4
Cerebellum	ENSSSCG00000003863	ZFYVE9
Cerebellum	ENSSSCG00000003870	NRDC
Cerebellum	ENSSSCG00000003872	EPS15
Cerebellum	ENSSSCG00000003877	FAF1
Cerebellum	ENSSSCG00000003881	SPATA6
Cerebellum	ENSSSCG00000003898	MKNK1
Cerebellum	ENSSSCG00000003913	MAST2
Cerebellum	ENSSSCG00000003921	ZSWIM5
Cerebellum	ENSSSCG00000003965	CCDC30
Cerebellum	ENSSSCG00000003976	NFYC
Cerebellum	ENSSSCG00000004010	ERMARD
Cerebellum	ENSSSCG00000004037	MAP3K4
Cerebellum	ENSSSCG00000004064	ARID1B
Cerebellum	ENSSSCG00000004081
Cerebellum	ENSSSCG00000004082
Cerebellum	ENSSSCG00000004087	CCDC170
Cerebellum	ENSSSCG00000004089	RMND1
Cerebellum	ENSSSCG00000004114	RAB32
Cerebellum	ENSSSCG00000004123	UTRN
Cerebellum	ENSSSCG00000004132	PHACTR2
Cerebellum	ENSSSCG00000004134	PEX3
Cerebellum	ENSSSCG00000004136	AIG1
Cerebellum	ENSSSCG00000004140	VTA1
Cerebellum	ENSSSCG00000004163	BCLAF1
Cerebellum	ENSSSCG00000004166	AHI1
Cerebellum	ENSSSCG00000004199	EPB41L2
Cerebellum	ENSSSCG00000004209	PTPRK
Cerebellum	ENSSSCG00000004220	TRMT11
Cerebellum	ENSSSCG00000004222	NCOA7
Cerebellum	ENSSSCG00000004236	PKIB
Cerebellum	ENSSSCG00000004242	TBC1D32
Cerebellum	ENSSSCG00000004275	FAM135A
Cerebellum	ENSSSCG00000004280	RIMS1
Cerebellum	ENSSSCG00000004293	SNX14
Cerebellum	ENSSSCG00000004303	RARS2
Cerebellum	ENSSSCG00000004304	SLC35A1
Cerebellum	ENSSSCG00000004318	RRAGD
Cerebellum	ENSSSCG00000004322	ANKRD6
Cerebellum	ENSSSCG00000004328	MDN1
Cerebellum	ENSSSCG00000004339	UFL1
Cerebellum	ENSSSCG00000004349	FAXC
Cerebellum	ENSSSCG00000004351	USP45
Cerebellum	ENSSSCG00000004364	HACE1
Cerebellum	ENSSSCG00000004374	QRSL1
Cerebellum	ENSSSCG00000004379	SOBP
Cerebellum	ENSSSCG00000004388	ARMC2
Cerebellum	ENSSSCG00000004405	FIG4
Cerebellum	ENSSSCG00000004453	SNAP91
Cerebellum	ENSSSCG00000004460	IBTK
Cerebellum	ENSSSCG00000004478	MYO6
Cerebellum	ENSSSCG00000004486	SLC17A5
Cerebellum	ENSSSCG00000004498	HAUS1
Cerebellum	ENSSSCG00000004506	CTIF
Cerebellum	ENSSSCG00000004516	MBD1
Cerebellum	ENSSSCG00000004529	POLI
Cerebellum	ENSSSCG00000004535	TCF4
Cerebellum	ENSSSCG00000004544	SPG21
Cerebellum	ENSSSCG00000004561	HERC1
Cerebellum	ENSSSCG00000004570	TPM1
Cerebellum	ENSSSCG00000004592	SLTM
Cerebellum	ENSSSCG00000004595	ADAM10
Cerebellum	ENSSSCG00000004612	RAB27A
Cerebellum	ENSSSCG00000004614	UNC13C
Cerebellum	ENSSSCG00000004620	MYO5A
Cerebellum	ENSSSCG00000004628	TMOD2
Cerebellum	ENSSSCG00000004635	SPPL2A
Cerebellum	ENSSSCG00000004636	TRPM7
Cerebellum	ENSSSCG00000004639	USP8
Cerebellum	ENSSSCG00000004646	ATP8B4
Cerebellum	ENSSSCG00000004651	GALK2
Cerebellum	ENSSSCG00000004653	SECISBP2L
Cerebellum	ENSSSCG00000004661	MYEF2
Cerebellum	ENSSSCG00000004663	SEMA6D
Cerebellum	ENSSSCG00000004666
Cerebellum	ENSSSCG00000004676	DUOXA2
Cerebellum	ENSSSCG00000004684	SPG11
Cerebellum	ENSSSCG00000004704	PPIP5K1
Cerebellum	ENSSSCG00000004716	TMEM62
Cerebellum	ENSSSCG00000004717	UBR1
Cerebellum	ENSSSCG00000004718	TTBK2
Cerebellum	ENSSSCG00000004725	ZNF106
Cerebellum	ENSSSCG00000004729
Cerebellum	ENSSSCG00000004739	MGA
Cerebellum	ENSSSCG00000004744	TYRO3
Cerebellum	ENSSSCG00000004774	IVD
Cerebellum	ENSSSCG00000004802	AQR
Cerebellum	ENSSSCG00000004820	LINS1
Cerebellum	ENSSSCG00000004832	UBE3A
Cerebellum	ENSSSCG00000004849	APBA2
Cerebellum	ENSSSCG00000004857	ATP9B
Cerebellum	ENSSSCG00000004899	RELCH
Cerebellum	ENSSSCG00000004901	PIGN
[truncated: 8,598 more rows]
