# Supplementary material for: Exploring Multi-Tissue Alternative Splicing and Skeletal Muscle Metabolism Regulation in Obese- and Lean-Type Pigs
Source: Genes (Basel). 2024 Jan 31;15(2):196. doi: 10.3390/genes15020196 (PMC10888101; doi:10.3390/genes15020196)
Supplement: Supplementary file 1 [file genes-15-00196-s001.zip › Table S7.xlsx]

## Sheet: Sheet1
Category	Term	Count	%	FDR	Genes
KEGG_PATHWAY	ssc04922:Glucagon signaling pathway	8	3.26531	0.00018548	ENSSSCG00000024814, ENSSSCG00000003154, ENSSSCG00000007056, ENSSSCG00000039535, ENSSSCG00000001930, ENSSSCG00000013022, ENSSSCG00000014443, ENSSSCG00000012411
KEGG_PATHWAY	ssc04720:Long-term potentiation	5	2.04082	0.00725176	ENSSSCG00000007056, ENSSSCG00000039535, ENSSSCG00000031513, ENSSSCG00000014443, ENSSSCG00000000298
KEGG_PATHWAY	ssc04621:NOD-like receptor signaling pathway	7	2.85714	0.0171192	ENSSSCG00000016057, ENSSSCG00000007056, ENSSSCG00000033171, ENSSSCG00000024096, ENSSSCG00000004636, ENSSSCG00000003434, ENSSSCG00000004334
KEGG_PATHWAY	ssc04912:GnRH signaling pathway	5	2.04082	0.0218825	ENSSSCG00000007056, ENSSSCG00000033171, ENSSSCG00000039535, ENSSSCG00000031513, ENSSSCG00000014443
KEGG_PATHWAY	ssc05168:Herpes simplex virus 1 infection	10	4.08163	0.0235186	ENSSSCG00000016263, ENSSSCG00000016057, ENSSSCG00000002938, ENSSSCG00000025290, ENSSSCG00000002988, ENSSSCG00000001554, ENSSSCG00000029408, ENSSSCG00000008496, ENSSSCG00000004334, ENSSSCG00000024622
KEGG_PATHWAY	ssc05203:Viral carcinogenesis	7	2.85714	0.0263184	ENSSSCG00000016263, ENSSSCG00000016916, ENSSSCG00000040546, ENSSSCG00000001930, ENSSSCG00000008496, ENSSSCG00000031513, ENSSSCG00000022387
KEGG_PATHWAY	ssc04261:Adrenergic signaling in cardiomyocytes	6	2.44898	0.0287242	ENSSSCG00000007056, ENSSSCG00000033171, ENSSSCG00000039535, ENSSSCG00000006556, ENSSSCG00000014443, ENSSSCG00000000298
KEGG_PATHWAY	ssc05415:Diabetic cardiomyopathy	7	2.85714	0.0347046	ENSSSCG00000003154, ENSSSCG00000007056, ENSSSCG00000033171, ENSSSCG00000039535, ENSSSCG00000005976, ENSSSCG00000014443, ENSSSCG00000036789
KEGG_PATHWAY	ssc04217:Necroptosis	6	2.44898	0.0385108	ENSSSCG00000016057, ENSSSCG00000004636, ENSSSCG00000039535, ENSSSCG00000013022, ENSSSCG00000008496, ENSSSCG00000014443
KEGG_PATHWAY	ssc05417:Lipid and atherosclerosis	7	2.85714	0.0438352	ENSSSCG00000003350, ENSSSCG00000007056, ENSSSCG00000033171, ENSSSCG00000039535, ENSSSCG00000004334, ENSSSCG00000031513, ENSSSCG00000014443
KEGG_PATHWAY	ssc04137:Mitophagy - animal	4	1.63265	0.0518069	ENSSSCG00000016692, ENSSSCG00000003434, ENSSSCG00000031513, ENSSSCG00000009742
KEGG_PATHWAY	ssc04722:Neurotrophin signaling pathway	5	2.04082	0.0539397	ENSSSCG00000033171, ENSSSCG00000024096, ENSSSCG00000039535, ENSSSCG00000031513, ENSSSCG00000014443
KEGG_PATHWAY	ssc04110:Cell cycle	5	2.04082	0.0594719	ENSSSCG00000025606, ENSSSCG00000010625, ENSSSCG00000015668, ENSSSCG00000020870, ENSSSCG00000006864
KEGG_PATHWAY	ssc04728:Dopaminergic synapse	5	2.04082	0.0683168	ENSSSCG00000007056, ENSSSCG00000033171, ENSSSCG00000039535, ENSSSCG00000013397, ENSSSCG00000014443
KEGG_PATHWAY	ssc04910:Insulin signaling pathway	5	2.04082	0.0778056	ENSSSCG00000003154, ENSSSCG00000035849, ENSSSCG00000013022, ENSSSCG00000031513, ENSSSCG00000012411
KEGG_PATHWAY	ssc05132:Salmonella infection	7	2.85714	0.0796504	ENSSSCG00000011317, ENSSSCG00000033171, ENSSSCG00000024096, ENSSSCG00000004334, ENSSSCG00000031513, ENSSSCG00000016578, ENSSSCG00000026116
KEGG_PATHWAY	ssc01100:Metabolic pathways	25	10.2041	0.0901001	ENSSSCG00000008215, ENSSSCG00000012911, ENSSSCG00000032003, ENSSSCG00000012859, ENSSSCG00000037334, ENSSSCG00000013022, ENSSSCG00000016334, ENSSSCG00000036789, ENSSSCG00000024814, ENSSSCG00000036132, ENSSSCG00000009151, ENSSSCG00000001930, ENSSSCG00000023264, ENSSSCG00000005976, ENSSSCG00000040860, ENSSSCG00000003154, ENSSSCG00000007056, ENSSSCG00000032053, ENSSSCG00000037427, ENSSSCG00000011653,…
KEGG_PATHWAY	ssc03022:Basal transcription factors	3	1.22449	0.091866	ENSSSCG00000020842, ENSSSCG00000027530, ENSSSCG00000022387
KEGG_PATHWAY	ssc05165:Human papillomavirus infection	8	3.26531	0.0941145	ENSSSCG00000025606, ENSSSCG00000016057, ENSSSCG00000040546, ENSSSCG00000001930, ENSSSCG00000008496, ENSSSCG00000031513, ENSSSCG00000023611, ENSSSCG00000022387
KEGG_PATHWAY	ssc05205:Proteoglycans in cancer	6	2.44898	0.0975722	ENSSSCG00000033171, ENSSSCG00000039535, ENSSSCG00000040546, ENSSSCG00000031513, ENSSSCG00000014443, ENSSSCG00000016578
