# Supplementary material for: Exploring Multi-Tissue Alternative Splicing and Skeletal Muscle Metabolism Regulation in Obese- and Lean-Type Pigs
Source: Genes (Basel). 2024 Jan 31;15(2):196. doi: 10.3390/genes15020196 (PMC10888101; doi:10.3390/genes15020196)
Supplement: Supplementary file 1 [file genes-15-00196-s001.zip › Table S8.xlsx]

## Sheet: Sheet2
GeneID	geneSymbol	chr	strand	exonStart_0base	exonEnd	upstreamES	upstreamEE	downstreamES	downstreamEE	PValue	FDR	IncLevel_LC	IncLevel_DR	PSI_IncLevelDifference
ENSSSCG00000013022	PYGM	chr2	+	7402488	7402668	7402300	7402360	7404047	7404085	7.27091e-06	0.000284216	1.0,1.0,1.0	1.0,0.692,0.93	0.126
ENSSSCG00000039535	CAMK2B	chr18	+	50939194	50939269	50938233	50938276	50944187	50944225	2.5934e-06	0.000119612	0.741,0.823,0.913	0.969,1.0,0.953	-0.148
ENSSSCG00000033171	MAPK11	chr5	+	426413	426492	425924	426004	426566	426740	0.000917134	0.0158668	0.839,0.723,1.0	0.696,0.746,0.595	0.175
