# Supplementary material for: Exploring Multi-Tissue Alternative Splicing and Skeletal Muscle Metabolism Regulation in Obese- and Lean-Type Pigs
Source: Genes (Basel). 2024 Jan 31;15(2):196. doi: 10.3390/genes15020196 (PMC10888101; doi:10.3390/genes15020196)
Supplement: Supplementary file 1 [file genes-15-00196-s001.zip › Table S9.xlsx]

## Sheet: Sheet1
Model	Skeletal muscle	Cerebrum	Lung	Liver	Adipose	Stomach	Small intestine	Cerebellum	Heart
DEG	2761	1484	3677	2140	2241	552	243	719	3982
DSG	1369	1140	1401	1086	935	1174	1655	1439	1480
Overlapping	212	39	187	121	84	55	30	37	286
